# Supplementary material for: Integration of DNA methylation and gene transcription across nineteen cell types reveals cell type-specific and genomic region-dependent regulatory patterns
Source: Sci Rep. 2017 Jun 15;7:3626. doi: 10.1038/s41598-017-03837-z (PMC5472622; doi:10.1038/s41598-017-03837-z)
Supplement: Supplementary file 2 — Suppl. Dataset [file 41598_2017_3837_MOESM2_ESM.xls]

## Sheet: A549 HyperDMR
Chr	Strand	Start	End	SYMBOL	ENTREZID	log2.FC.RNA.seq.	MethyValue	TSG	Location	MethyLevel
chr17	-	27887688	27894042	ABHD15	116236	-0.182848	29.005	FALSE	CDS	HYPER
chr17	-	27887688	27894042	ABHD15	116236	-0.182848	20.7742	FALSE	5-UTR	HYPER
chr17	-	27887688	27894042	ABHD15	116236	-0.182848	49.4561	FALSE	INTRON	HYPER
chr17	-	27887688	27894042	ABHD15	116236	-0.182848	20.7742	FALSE	PROMOTER	HYPER
chr9	+	133589267	133763062	ABL1	25	0.638552	26.0276	FALSE	PROMOTER	HYPER
chr9	+	133589267	133763062	ABL1	25	0.638552	26.0276	FALSE	INTRON	HYPER
chr14	+	74035762	74042362	ACOT2	10965	-0.304709	25.6596	FALSE	CDS	HYPER
chr14	+	74035762	74042362	ACOT2	10965	-0.304709	25.6596	FALSE	INTRON	HYPER
chr11	+	10326641	10328923	ADM	133	-0.834801	26.6094	FALSE	INTRON	HYPER
chr11	+	10326641	10328923	ADM	133	-0.834801	26.6094	FALSE	CDS	HYPER
chr20	-	49505454	49547527	ADNP	23394	0.18029	23.818	FALSE	PROMOTER	HYPER
chr20	-	4201277	4229659	ADRA1D	146	0.786711	23.1045	FALSE	PROMOTER	HYPER
chr20	-	4201277	4229659	ADRA1D	146	0.786711	27.8656	FALSE	CDS	HYPER
chr19	-	3052907	3062371	AES	166	0.0342679	50.9957	FALSE	INTRON	HYPER
chr10	-	116054582	116164515	AFAP1L2	84632	-0.312618	21.3646	TRUE	INTRON	HYPER
chr2	+	236402732	237040444	AGAP1	116987	-0.0233412	37.7458	FALSE	INTRON	HYPER
chr1	-	15898193	15911605	AGMAT	79814	-0.238511	29.9267	FALSE	CDS	HYPER
chr1	-	15898193	15911605	AGMAT	79814	-0.238511	29.9267	FALSE	INTRON	HYPER
chr21	+	45345278	45407475	AGPAT3	56894	0.456266	32.1286	FALSE	INTRON	HYPER
chr1	+	955502	991499	AGRN	375790	0.690914	42.4813	FALSE	INTRON	HYPER
chr1	-	27860755	27930143	AHDC1	27245	0.419578	34.3702	FALSE	INTRON	HYPER
chr11	-	62201013	62314332	AHNAK	79026	0.986609	37.0449	TRUE	PROMOTER	HYPER
chr14	-	105403590	105444694	AHNAK2	113146	1.08766	27.1606	FALSE	INTRON	HYPER
chr10	-	71872022	71892690	AIFM2	84883	0.144466	59.1368	FALSE	INTRON	HYPER
chr3	+	52232098	52248343	ALAS1	211	-0.363669	33.0051	FALSE	PROMOTER	HYPER
chr15	+	101420008	101456830	ALDH1A3	220	-0.996745	21.2897	FALSE	PROMOTER	HYPER
chr17	+	27920526	27941779	ANKRD13B	124930	0.658699	31.9389	FALSE	CDS	HYPER
chr17	+	27920526	27941779	ANKRD13B	124930	0.658699	35.3208	FALSE	3-UTR	HYPER
chr19	-	33087906	33166102	ANKRD27	84079	0.111464	28.967	FALSE	PROMOTER	HYPER
chr5	+	10564434	10657928	ANKRD33B	651746	0.287951	41.2999	FALSE	INTRON	HYPER
chr15	+	29213839	29410516	APBA2	321	-0.0972632	21.5549	FALSE	INTRON	HYPER
chr4	-	40812043	41216635	APBB2	323	-0.155136	22.9783	FALSE	PROMOTER	HYPER
chr4	-	40812043	41216635	APBB2	323	-0.155136	22.9783	FALSE	INTRON	HYPER
chr4	-	40812043	41216635	APBB2	323	-0.155136	22.9783	FALSE	5-UTR	HYPER
chrX	+	66763873	66950461	AR	367	0.477334	27.8076	FALSE	PROMOTER	HYPER
chrX	+	66763873	66950461	AR	367	0.477334	27.8076	FALSE	5-UTR	HYPER
chr17	-	79825596	79829282	ARHGDIA	396	0.122545	24.5743	FALSE	INTRON	HYPER
chr17	-	79825596	79829282	ARHGDIA	396	0.122545	24.5743	FALSE	CDS	HYPER
chr2	-	235401685	235405697	ARL4C	10123	-0.433631	44.485	FALSE	PROMOTER	HYPER
chr17	+	41476352	41478504	ARL4D	379	-0.233595	37.1713	FALSE	CDS	HYPER
chrX	-	2822010	2847416	ARSD	414	0.305187	34.7298	FALSE	INTRON	HYPER
chr17	+	79935425	79975282	ASPSCR1	79058	-0.253946	23.6167	FALSE	INTRON	HYPER
chr15	-	25923859	26108349	ATP10A	57194	0.0268507	20.9682	FALSE	PROMOTER	HYPER
chr1	-	17312452	17338423	ATP13A2	23400	0.137757	36.2091	FALSE	CDS	HYPER
chr18	-	55313658	55470327	ATP8B1	5205	-0.0423782	30.8276	FALSE	PROMOTER	HYPER
chr12	-	58023113	58027022	B4GALNT1	2583	0.160238	24.1842	FALSE	INTRON	HYPER
chr11	-	64037299	64052176	BAD	572	-0.981299	52.3802	FALSE	INTRON	HYPER
chr6	+	80816343	81055987	BCKDHB	594	-0.787194	31.1584	FALSE	INTRON	HYPER
chr20	-	30252260	30310656	BCL2L1	598	-0.853996	38.8949	FALSE	CDS	HYPER
chr2	+	111878490	111903861	BCL2L11	10018	0.518555	27.0477	TRUE	PROMOTER	HYPER
chr3	-	187439164	187463513	BCL6	604	0.269227	33.6393	FALSE	INTRON	HYPER
chr3	-	187439164	187463513	BCL6	604	0.269227	33.6393	FALSE	PROMOTER	HYPER
chrX	-	70430034	70948962	BCYRN1	618	0.708618	74.5611	FALSE	INTRON	HYPER
chrX	+	101975641	102007369	BHLHB9	80823	-0.170191	22.3944	FALSE	INTRON	HYPER
chr19	+	572453	583493	BSG	682	-0.430404	32.5348	FALSE	INTRON	HYPER
chr14	+	105957585	105965585	C14orf80	283643	0.078313	29.2696	FALSE	PROMOTER	HYPER
chr16	-	1469744	1470801	C16orf91	283951	-1.11131	23.3675	FALSE	INTRON	HYPER
chr17	+	42733761	42753165	C17orf104	284071	-0.881723	51.5737	FALSE	5-UTR	HYPER
chr17	+	42733761	42753165	C17orf104	284071	-0.881723	51.5737	FALSE	PROMOTER	HYPER
chr17	+	42733761	42753165	C17orf104	284071	-0.881723	41.1534	FALSE	CDS	HYPER
chr17	+	42733761	42753165	C17orf104	284071	-0.881723	41.1534	FALSE	INTRON	HYPER
chr20	-	31030861	31172875	C20orf112	140688	0.471857	27.2423	FALSE	INTRON	HYPER
chr16	+	1203240	1271772	CACNA1H	8912	1.71308	33.0438	FALSE	INTRON	HYPER
chr19	+	54415990	54446969	CACNG7	59284	0.987374	34.9065	FALSE	PROMOTER	HYPER
chr1	-	20808883	20812728	CAMK2N1	55450	0.163325	26.1624	TRUE	INTRON	HYPER
chr22	-	37886399	37915210	CARD10	29775	0.117593	25.5016	FALSE	INTRON	HYPER
chr18	-	57098170	57364644	CCBE1	147372	-0.787455	41.8209	FALSE	CDS	HYPER
chr18	-	57098170	57364644	CCBE1	147372	-0.787455	32.8534	FALSE	INTRON	HYPER
chr4	+	110481354	110608872	CCDC109B	55013	-0.781779	31.0352	FALSE	PROMOTER	HYPER
chr19	+	41816093	41830788	CCDC97	90324	0.34061	28.4914	FALSE	3-UTR	HYPER
chr11	+	69455872	69469242	CCND1	595	-0.0444961	33.3371	FALSE	PROMOTER	HYPER
chr5	-	159678670	159739573	CCNJL	79616	0.280821	26.6969	FALSE	PROMOTER	HYPER
chr5	-	159678670	159739573	CCNJL	79616	0.280821	26.6969	FALSE	INTRON	HYPER
chr5	-	159678670	159739573	CCNJL	79616	0.280821	26.6969	FALSE	5-UTR	HYPER
chr21	-	30428642	30446118	CCT8	10694	-0.528246	36.1266	FALSE	PROMOTER	HYPER
chr19	+	45909466	45914024	CD3EAP	10849	-0.713135	47.7992	FALSE	PROMOTER	HYPER
chr3	-	107761940	107809935	CD47	961	-1.00967	32.2688	FALSE	PROMOTER	HYPER
chr9	-	99262394	99382112	CDC14B	8555	0.0157363	38.6955	FALSE	INTRON	HYPER
chr22	+	37956470	37965410	CDC42EP1	11135	0.165704	27.7323	FALSE	PROMOTER	HYPER
chr16	+	68771194	68869444	CDH1	999	0.458098	28.8399	TRUE	CDS	HYPER
chr16	+	68771194	68869444	CDH1	999	0.458098	28.8399	TRUE	INTRON	HYPER
chr20	+	60074476	60515673	CDH4	1002	0.196094	36.1966	TRUE	PROMOTER	HYPER
chr20	+	60074476	60515673	CDH4	1002	0.196094	27.9722	TRUE	INTRON	HYPER
chr20	+	60074476	60515673	CDH4	1002	0.196094	32.6395	TRUE	CDS	HYPER
chr19	-	33790839	33793430	CEBPA	1050	-0.542755	29.2102	TRUE	CDS	HYPER
chr22	-	46756730	46933067	CELSR1	9620	0.70586	22.2313	FALSE	PROMOTER	HYPER
chr22	-	46756730	46933067	CELSR1	9620	0.70586	43.0407	FALSE	CDS	HYPER
chr3	-	48673895	48700348	CELSR3	1951	0.813234	40.9901	FALSE	CDS	HYPER
chr16	+	838621	848074	CHTF18	63922	0.453233	34.1999	FALSE	INTRON	HYPER
chr16	+	838621	848074	CHTF18	63922	0.453233	34.1999	FALSE	CDS	HYPER
chr12	-	120123594	120315095	CIT	11113	0.76387	42.2387	FALSE	INTRON	HYPER
chr1	-	41326727	41328018	CITED4	163732	-0.784075	26.6153	FALSE	3-UTR	HYPER
chr11	-	67131638	67141206	CLCF1	23529	0.104662	26.1596	FALSE	INTRON	HYPER
chr16	+	81528953	81745367	CMIP	80790	0.191903	29.1129	FALSE	INTRON	HYPER
chrX	+	21392535	21660980	CNKSR2	22866	0.0579038	31.6324	FALSE	PROMOTER	HYPER
chr1	-	95362506	95392735	CNN3	1266	-0.580586	25.979	FALSE	PROMOTER	HYPER
chr10	+	101088855	101154087	CNNM1	26507	0.411372	23.8605	FALSE	CDS	HYPER
chr12	+	41302158	41466213	CNTN1	1272	0.266462	31.3545	FALSE	INTRON	HYPER
chr21	+	46825096	46933634	COL18A1	80781	0.625545	23.7445	FALSE	INTRON	HYPER
chr13	-	110801309	110959496	COL4A1	1282	0.522198	25.4126	FALSE	PROMOTER	HYPER
chr13	+	110959630	111165373	COL4A2	1284	0.933878	21.9476	FALSE	PROMOTER	HYPER
chr13	+	110959630	111165373	COL4A2	1284	0.933878	28.8777	FALSE	INTRON	HYPER
chr3	-	48601505	48632593	COL7A1	1294	0.333333	41.0856	FALSE	CDS	HYPER
chr3	-	48601505	48632593	COL7A1	1294	0.333333	41.0856	FALSE	INTRON	HYPER
chr5	+	175223609	175311023	CPLX2	10814	0.842329	24.0834	FALSE	INTRON	HYPER
chr12	-	69244955	69357020	CPM	1368	-1.75206	27.1791	FALSE	INTRON	HYPER
chr12	-	69244955	69357020	CPM	1368	-1.75206	27.1791	FALSE	PROMOTER	HYPER
chr16	+	89642175	89663654	CPNE7	27132	0.216098	24.2255	TRUE	PROMOTER	HYPER
chr12	-	39046001	39299420	CPNE8	144402	-0.409336	29.3622	FALSE	INTRON	HYPER
chr14	+	105953256	105955124	CRIP1	1396	-0.446092	27.6445	FALSE	5-UTR	HYPER
chr14	+	105953256	105955124	CRIP1	1396	-0.446092	27.6445	FALSE	INTRON	HYPER
chr14	+	105953256	105955124	CRIP1	1396	-0.446092	27.6445	FALSE	CDS	HYPER
chr14	+	105953256	105955124	CRIP1	1396	-0.446092	29.2696	FALSE	PROMOTER	HYPER
chr20	-	57570241	57582309	CTSZ	1522	-0.0283237	31.7792	FALSE	INTRON	HYPER
chr20	-	57570241	57582309	CTSZ	1522	-0.0283237	38.0873	FALSE	PROMOTER	HYPER
chr20	-	57570241	57582309	CTSZ	1522	-0.0283237	31.7792	FALSE	CDS	HYPER
chr2	-	38294745	38303323	CYP1B1	1545	0.398809	37.7803	FALSE	PROMOTER	HYPER
chr2	-	38294745	38303323	CYP1B1	1545	0.398809	37.7803	FALSE	5-UTR	HYPER
chr2	-	38294745	38303323	CYP1B1	1545	0.398809	37.7803	FALSE	INTRON	HYPER
chr2	-	38294745	38303323	CYP1B1	1545	0.398809	23.8129	FALSE	CDS	HYPER
chr2	-	72356366	72374991	CYP26B1	56603	0.370452	29.5865	FALSE	INTRON	HYPER
chr6	-	24171982	24358280	DCDC2	51473	-0.208462	41.4916	TRUE	CDS	HYPER
chr22	-	19117791	19132190	DGCR14	8220	0.411989	32.0824	FALSE	PROMOTER	HYPER
chr1	-	12627938	12677820	DHRS3	9249	-0.268131	32.7699	FALSE	INTRON	HYPER
chr20	+	35090141	35157040	DLGAP4	22839	0.414012	36.7426	FALSE	CDS	HYPER
chr20	+	35090141	35157040	DLGAP4	22839	0.414012	36.7426	FALSE	INTRON	HYPER
chr2	-	225629806	225907330	DOCK10	55619	-0.16858	30.1903	FALSE	INTRON	HYPER
chr19	+	2164147	2232577	DOT1L	84444	0.533238	29.6496	FALSE	INTRON	HYPER
chr19	-	4675243	4723855	DPP9	91039	0.293845	61.4388	FALSE	CDS	HYPER
chr19	-	4675243	4723855	DPP9	91039	0.293845	50.3759	FALSE	INTRON	HYPER
chr5	-	146770370	146889619	DPYSL3	1809	-0.108869	31.8821	FALSE	INTRON	HYPER
chr11	+	65686727	65689048	DRAP1	10589	-0.504694	27.906	FALSE	PROMOTER	HYPER
chr21	-	38595725	38639833	DSCR3	10311	-0.423905	27.5981	FALSE	INTRON	HYPER
chr8	-	29190578	29208267	DUSP4	1846	-0.31472	24.6168	FALSE	PROMOTER	HYPER
chr8	-	29190578	29208267	DUSP4	1846	-0.31472	27.6411	FALSE	INTRON	HYPER
chr8	-	29190578	29208267	DUSP4	1846	-0.31472	27.6411	FALSE	5-UTR	HYPER
chr10	+	112257624	112271302	DUSP5	1847	-1.49618	45.9928	TRUE	PROMOTER	HYPER
chr1	-	1270657	1284492	DVL1	1855	-0.0281643	62.7282	FALSE	INTRON	HYPER
chr13	-	96230455	96296960	DZIP1	22873	-0.0215455	20.9881	FALSE	5-UTR	HYPER
chr13	-	96230455	96296960	DZIP1	22873	-0.0215455	20.9881	FALSE	PROMOTER	HYPER
chr6	+	12290528	12297427	EDN1	1906	-0.640883	46.8274	FALSE	PROMOTER	HYPER
chr9	+	139557378	139567130	EGFL7	51162	-0.380009	27.1747	FALSE	PROMOTER	HYPER
chr9	+	139557378	139567130	EGFL7	51162	-0.380009	27.1747	FALSE	INTRON	HYPER
chr7	+	55086724	55224644	EGFR	1956	0.39393	23.0617	FALSE	INTRON	HYPER
chr12	+	104697509	104698982	EID3	493861	-1.79638	49.0448	FALSE	PROMOTER	HYPER
chr1	+	201979689	201986315	ELF3	1999	0.0820062	33.2112	FALSE	PROMOTER	HYPER
chr1	+	201979689	201986315	ELF3	1999	0.0820062	33.2112	FALSE	5-UTR	HYPER
chr18	-	670323	712517	ENOSF1	55556	-0.229541	43.8871	FALSE	PROMOTER	HYPER
chr1	+	23037330	23241823	EPHB2	2048	-0.559948	39.5232	TRUE	INTRON	HYPER
chr11	+	706119	727727	EPS8L2	64787	0.303557	39.722	FALSE	PROMOTER	HYPER
chr11	+	706119	727727	EPS8L2	64787	0.303557	21.8289	FALSE	INTRON	HYPER
chr17	+	37856253	37884915	ERBB2	2064	0.872561	23.41	FALSE	INTRON	HYPER
chr8	-	614199	681226	ERICH1	157697	0.0203663	41.9257	FALSE	INTRON	HYPER
chr4	+	5712923	5816031	EVC	2121	0.64924	27.3101	FALSE	CDS	HYPER
chr4	+	5712923	5816031	EVC	2121	0.64924	35.1649	FALSE	PROMOTER	HYPER
chr4	+	5712923	5816031	EVC	2121	0.64924	27.3101	FALSE	INTRON	HYPER
chr11	+	61595504	61634826	FADS2	9415	0.785678	28.911	FALSE	INTRON	HYPER
chr11	+	61595504	61634826	FADS2	9415	0.785678	24.6543	FALSE	PROMOTER	HYPER
chr4	+	38869353	38947365	FAM114A1	92689	0.010199	43.5839	FALSE	5-UTR	HYPER
chr4	+	38869353	38947365	FAM114A1	92689	0.010199	43.5839	FALSE	INTRON	HYPER
chr4	+	38869353	38947365	FAM114A1	92689	0.010199	43.5839	FALSE	PROMOTER	HYPER
chrX	-	134154533	134156566	FAM127C	441518	0.827448	31.7698	FALSE	5-UTR	HYPER
chrX	-	134154533	134156566	FAM127C	441518	0.827448	31.7698	FALSE	PROMOTER	HYPER
chr9	+	139607023	139619170	FAM69B	138311	-0.256022	26.0731	FALSE	PROMOTER	HYPER
chr1	-	231154703	231175995	FAM89A	375061	-1.13032	22.0196	FALSE	PROMOTER	HYPER
chr4	-	187508936	187644987	FAT1	2195	0.509626	63.4295	TRUE	INTRON	HYPER
chr1	+	16091458	16113084	FBLIM1	54751	-0.178907	28.6418	FALSE	INTRON	HYPER
chr1	+	16091458	16113084	FBLIM1	54751	-0.178907	28.6418	FALSE	PROMOTER	HYPER
chr22	+	45898718	45954591	FBLN1	2192	0.128645	28.494	TRUE	PROMOTER	HYPER
chr5	-	127593600	127873735	FBN2	2201	0.22763	22.883	FALSE	PROMOTER	HYPER
chr5	-	127593600	127873735	FBN2	2201	0.22763	22.883	FALSE	5-UTR	HYPER
chr12	+	133067156	133161773	FBRSL1	57666	0.728004	33.6735	FALSE	INTRON	HYPER
chr7	-	5515427	5553399	FBXL18	80028	0.451073	35.4228	FALSE	INTRON	HYPER
chr9	-	37510888	37576250	FBXO10	26267	0.369589	26.2125	FALSE	INTRON	HYPER
chr9	-	37510888	37576250	FBXO10	26267	0.369589	27.8536	FALSE	5-UTR	HYPER
chr9	-	37510888	37576250	FBXO10	26267	0.369589	27.8536	FALSE	PROMOTER	HYPER
chr2	-	73481809	73496758	FBXO41	150726	0.587963	26.3223	FALSE	CDS	HYPER
chr19	+	17862285	17899377	FCHO1	23149	0.150984	44.8608	FALSE	CDS	HYPER
chr1	+	240255184	240638489	FMN2	56776	0.152154	23.4273	FALSE	CDS	HYPER
chr14	-	38058756	38064325	FOXA1	3169	0.124608	25.8763	TRUE	INTRON	HYPER
chr14	-	38058756	38064325	FOXA1	3169	0.124608	24.693	TRUE	CDS	HYPER
chr20	-	22561641	22565101	FOXA2	3170	0.994714	34.2422	TRUE	INTRON	HYPER
chr20	-	22561641	22565101	FOXA2	3170	0.994714	33.9256	TRUE	PROMOTER	HYPER
chr9	+	100615536	100618997	FOXE1	2304	-0.107886	26.3029	FALSE	CDS	HYPER
chr9	+	100615536	100618997	FOXE1	2304	-0.107886	26.3029	FALSE	5-UTR	HYPER
chr9	+	100615536	100618997	FOXE1	2304	-0.107886	26.3029	FALSE	PROMOTER	HYPER
chr7	+	4721929	4811074	FOXK1	221937	-0.127876	22.7161	FALSE	INTRON	HYPER
chr10	-	35927176	35930362	FZD8	8325	0.78418	28.8063	FALSE	CDS	HYPER
chr15	+	27112272	27194357	GABRA5	2558	-0.615513	23.1803	FALSE	PROMOTER	HYPER
chr15	+	27112272	27194357	GABRA5	2558	-0.615513	23.1803	FALSE	INTRON	HYPER
chr15	+	27112272	27194357	GABRA5	2558	-0.615513	23.1803	FALSE	5-UTR	HYPER
chr15	-	26788693	27018223	GABRB3	2562	0.254692	33.0286	FALSE	5-UTR	HYPER
chr15	-	26788693	27018223	GABRB3	2562	0.254692	31.3388	FALSE	INTRON	HYPER
chr15	-	26788693	27018223	GABRB3	2562	0.254692	28.6641	FALSE	PROMOTER	HYPER
chr15	-	26788693	27018223	GABRB3	2562	0.254692	33.1931	FALSE	CDS	HYPER
chrX	-	151121595	151143151	GABRE	2564	0.70121	25.475	FALSE	PROMOTER	HYPER
chrX	-	151121595	151143151	GABRE	2564	0.70121	22.3177	FALSE	INTRON	HYPER
chrX	-	151121595	151143151	GABRE	2564	0.70121	22.3177	FALSE	CDS	HYPER
chr2	+	154728425	155310489	GALNT13	114805	-0.728225	45.7516	FALSE	INTRON	HYPER
chr2	-	31133330	31361592	GALNT14	79623	-0.442035	26.0159	FALSE	INTRON	HYPER
chr19	+	18496967	18499986	GDF15	9518	-1.0089	31.4383	FALSE	CDS	HYPER
chr3	+	158362316	158410360	GFM1	85476	-0.3189	43.3438	FALSE	INTRON	HYPER
chr2	+	121554866	121750229	GLI2	2736	0.866457	66.5519	FALSE	INTRON	HYPER
chr20	+	57466425	57486250	GNAS	2778	0.215047	33.1044	FALSE	PROMOTER	HYPER
chr20	+	57466425	57486250	GNAS	2778	0.215047	33.1044	FALSE	5-UTR	HYPER
chr20	+	57466425	57486250	GNAS	2778	0.215047	34.3179	FALSE	CDS	HYPER
chr9	-	88641057	88714510	GOLM1	51280	-0.057836	38.1864	FALSE	5-UTR	HYPER
chr9	-	88641057	88714510	GOLM1	51280	-0.057836	38.1864	FALSE	PROMOTER	HYPER
chrX	-	19007424	19140755	GPR64	10149	-1.169	25.3727	FALSE	PROMOTER	HYPER
chrX	-	19007424	19140755	GPR64	10149	-1.169	39.7481	FALSE	INTRON	HYPER
chr9	+	139249251	139254057	GPSM1	26086	0.509592	24.6502	FALSE	5-UTR	HYPER
chr9	+	139249251	139254057	GPSM1	26086	0.509592	24.6502	FALSE	PROMOTER	HYPER
chr9	+	139249251	139254057	GPSM1	26086	0.509592	24.6502	FALSE	INTRON	HYPER
chr3	-	49394608	49395791	GPX1	2876	-0.915109	24.7172	FALSE	PROMOTER	HYPER
chr14	-	65405869	65409623	GPX2	2877	-0.264361	66.9577	FALSE	3-UTR	HYPER
chr14	-	65405869	65409623	GPX2	2877	-0.264361	66.9577	FALSE	CDS	HYPER
chr19	+	1103935	1106787	GPX4	2879	-0.549354	28.2483	FALSE	CDS	HYPER
chr19	+	1103935	1106787	GPX4	2879	-0.549354	28.2483	FALSE	3-UTR	HYPER
chr22	+	47022657	47075688	GRAMD4	23151	0.438554	45.4962	FALSE	INTRON	HYPER
chr7	-	50657759	50800050	GRB10	2887	-0.0347693	26.1876	FALSE	INTRON	HYPER
chr15	+	33010204	33026870	GREM1	26585	-0.680381	24.9897	TRUE	5-UTR	HYPER
chr15	+	33010204	33026870	GREM1	26585	-0.680381	24.9897	TRUE	PROMOTER	HYPER
chr9	+	124030379	124095120	GSN	2934	0.293265	23.7504	TRUE	INTRON	HYPER
chr9	+	124030379	124095120	GSN	2934	0.293265	23.7504	TRUE	PROMOTER	HYPER
chr11	+	67351065	67354124	GSTP1	2950	-0.378259	35.3067	TRUE	5-UTR	HYPER
chr11	+	67351065	67354124	GSTP1	2950	-0.378259	35.3067	TRUE	PROMOTER	HYPER
chr12	+	14927269	14930936	H2AFJ	55766	-0.317074	26.3817	FALSE	5-UTR	HYPER
chr12	+	14927269	14930936	H2AFJ	55766	-0.317074	26.3817	FALSE	PROMOTER	HYPER
chr12	+	14927269	14930936	H2AFJ	55766	-0.317074	26.3817	FALSE	CDS	HYPER
chr15	-	89420518	89438770	HAPLN3	145864	-1.56245	26.8881	FALSE	INTRON	HYPER
chr2	-	239969863	240322643	HDAC4	9759	-0.0282181	32.0688	FALSE	PROMOTER	HYPER
chr12	-	48176506	48213763	HDAC7	51564	0.485663	23.5041	FALSE	INTRON	HYPER
chr7	+	766337	826116	HEATR2	54919	-0.0669076	28.5215	FALSE	INTRON	HYPER
chr7	+	43152197	43602938	HECW1	23072	0.956716	30.7683	FALSE	INTRON	HYPER
chr6	+	34204576	34214008	HMGA1	3159	0.36853	32.3552	FALSE	PROMOTER	HYPER
chr12	+	121416548	121440314	HNF1A	6927	0.828343	55.6955	FALSE	PROMOTER	HYPER
chr17	-	36046433	36105096	HNF1B	6928	0.219324	44.688	FALSE	CDS	HYPER
chr17	-	36046433	36105096	HNF1B	6928	0.219324	28.0621	FALSE	PROMOTER	HYPER
chr17	-	36046433	36105096	HNF1B	6928	0.219324	37.7394	FALSE	INTRON	HYPER
chr7	-	27145808	27166639	HOXA3	3200	0.455635	32.9347	FALSE	PROMOTER	HYPER
chr7	-	27145808	27166639	HOXA3	3200	0.455635	27.8533	FALSE	INTRON	HYPER
chr7	-	27145808	27166639	HOXA3	3200	0.455635	32.9347	FALSE	5-UTR	HYPER
chr8	-	21971931	21988565	HR	55806	1.56409	20.8302	FALSE	PROMOTER	HYPER
chr11	+	20385686	20389200	HTATIP2	10553	-0.361287	24.09	TRUE	5-UTR	HYPER
chr11	+	20385686	20389200	HTATIP2	10553	-0.361287	24.09	TRUE	PROMOTER	HYPER
chr11	+	20385686	20389200	HTATIP2	10553	-0.361287	24.09	TRUE	CDS	HYPER
chr11	+	20385686	20389200	HTATIP2	10553	-0.361287	24.09	TRUE	INTRON	HYPER
chr6	+	19837600	19842431	ID4	3400	0.609161	26.4354	TRUE	CDS	HYPER
chr6	+	19837600	19842431	ID4	3400	0.609161	26.4354	TRUE	INTRON	HYPER
chr17	+	47074773	47133507	IGF2BP1	10642	0.384745	28.6306	FALSE	PROMOTER	HYPER
chr17	+	47074773	47133507	IGF2BP1	10642	0.384745	40.3801	FALSE	INTRON	HYPER
chr3	-	185361526	185542827	IGF2BP2	10644	0.36456	26.1575	FALSE	PROMOTER	HYPER
chr14	+	105155942	105171145	INF2	64423	0.493783	30.5976	FALSE	PROMOTER	HYPER
chr14	+	105155942	105171145	INF2	64423	0.493783	43.9574	FALSE	INTRON	HYPER
chr2	+	121103718	121109383	INHBB	3625	-0.560512	29.4608	FALSE	CDS	HYPER
chr2	+	121103718	121109383	INHBB	3625	-0.560512	25.1415	FALSE	INTRON	HYPER
chr16	+	30007530	30017112	INO80E	283899	0.0656449	21.102	FALSE	3-UTR	HYPER
chr16	+	30007530	30017112	INO80E	283899	0.0656449	21.102	FALSE	CDS	HYPER
chr10	+	134351352	134596984	INPP5A	3632	-0.1462	26.1278	FALSE	INTRON	HYPER
chr3	-	12938541	13114617	IQSEC1	9922	0.187912	23.2805	FALSE	PROMOTER	HYPER
chr14	-	77490885	77495042	IRF2BPL	64207	-0.349992	42.8674	FALSE	CDS	HYPER
chr2	-	227596032	227663506	IRS1	3667	0.213342	25.2319	FALSE	PROMOTER	HYPER
chr2	-	227596032	227663506	IRS1	3667	0.213342	27.7221	FALSE	CDS	HYPER
chr2	-	227596032	227663506	IRS1	3667	0.213342	27.7221	FALSE	5-UTR	HYPER
chr13	-	110406183	110438914	IRS2	8660	0.867209	40.4647	FALSE	CDS	HYPER
chr2	+	173292313	173371181	ITGA6	3655	-0.312339	24.2757	FALSE	CDS	HYPER
chr2	+	173292313	173371181	ITGA6	3655	-0.312339	24.2757	FALSE	INTRON	HYPER
chr16	+	19125253	19132952	ITPRIPL2	162073	0.0732863	34.1273	FALSE	PROMOTER	HYPER
chr16	+	19125253	19132952	ITPRIPL2	162073	0.0732863	34.1273	FALSE	5-UTR	HYPER
chr16	+	19125253	19132952	ITPRIPL2	162073	0.0732863	34.1273	FALSE	CDS	HYPER
chr8	+	1922043	1955109	KBTBD11	9920	0.0720714	35.3936	FALSE	CDS	HYPER
chr8	+	1922043	1955109	KBTBD11	9920	0.0720714	28.6521	FALSE	INTRON	HYPER
chr11	-	2629557	2721228	KCNQ1OT1	10984	-0.733605	21.8996	FALSE	3-UTR	HYPER
chr18	-	24034873	24129399	KCTD1	284252	-0.21173	22.5551	FALSE	INTRON	HYPER
chr18	-	24034873	24129399	KCTD1	284252	-0.21173	22.5551	FALSE	CDS	HYPER
chr11	+	66886739	67025550	KDM2A	22992	0.731791	40.7264	FALSE	PROMOTER	HYPER
chr19	+	4969123	5153608	KDM4B	23030	0.281336	57.8901	FALSE	INTRON	HYPER
chr9	+	6757640	7077264	KDM4C	23081	-0.131713	29.3979	FALSE	PROMOTER	HYPER
chr10	+	23983674	24836777	KIAA1217	56243	0.287299	22.6372	FALSE	PROMOTER	HYPER
chr10	+	23983674	24836777	KIAA1217	56243	0.287299	22.6372	FALSE	5-UTR	HYPER
chr10	-	30301728	30348488	KIAA1462	57608	0.125181	28.4574	FALSE	INTRON	HYPER
chr16	-	57792128	57836439	KIFC3	3801	0.170094	61.3474	FALSE	PROMOTER	HYPER
chr16	-	57792128	57836439	KIFC3	3801	0.170094	61.3474	FALSE	INTRON	HYPER
chr16	-	57792128	57836439	KIFC3	3801	0.170094	61.3474	FALSE	5-UTR	HYPER
chr9	-	110247132	110252047	KLF4	9314	-0.928516	20.2243	TRUE	INTRON	HYPER
chr1	+	895966	901099	KLHL17	339451	0.436875	23.3283	FALSE	PROMOTER	HYPER
chr12	+	52626953	52642709	KRT7	3855	-0.386858	33.965	FALSE	CDS	HYPER
chr12	-	52679696	52685299	KRT81	3887	-0.139393	63.845	FALSE	CDS	HYPER
chr18	+	21452983	21535029	LAMA3	3909	0.755212	26.1871	FALSE	INTRON	HYPER
chr20	-	60884115	60942368	LAMA5	3911	0.718846	37.9276	FALSE	INTRON	HYPER
chr7	-	107564245	107643804	LAMB1	3912	0.371235	68.6629	FALSE	INTRON	HYPER
chr1	+	183155173	183214262	LAMC2	3918	-1.01974	38.7038	FALSE	5-UTR	HYPER
chr1	+	183155173	183214262	LAMC2	3918	-1.01974	40.7363	FALSE	CDS	HYPER
chr1	+	183155173	183214262	LAMC2	3918	-1.01974	38.7038	FALSE	PROMOTER	HYPER
chrX	-	140269930	140271399	LDOC1	23641	-0.127265	30.2804	FALSE	CDS	HYPER
chrX	-	140269930	140271399	LDOC1	23641	-0.127265	27.3624	FALSE	PROMOTER	HYPER
chr22	-	30636435	30642840	LIF	3976	0.366275	25.8068	FALSE	PROMOTER	HYPER
chr1	+	156084460	156107657	LMNA	4000	-0.0722522	29.2337	FALSE	INTRON	HYPER
chr17	-	62745779	62778117	LOC146880	146880	0.83124	23.592	FALSE	3-UTR	HYPER
chr17	-	62745779	62778117	LOC146880	146880	0.83124	23.592	FALSE	PROMOTER	HYPER
chr19	-	13945329	13947103	LOC284454	284454	-0.461548	34.9036	FALSE	3-UTR	HYPER
chr1	-	177975274	178007142	LOC730102	730102	-0.406089	21.8216	FALSE	PROMOTER	HYPER
chr9	-	113636053	113800365	LPAR1	1902	-0.572877	38.9131	FALSE	PROMOTER	HYPER
chr19	-	39797456	39805976	LRFN1	57622	0.47048	21.8095	FALSE	CDS	HYPER
chr3	-	158384202	158390482	LXN	56925	-0.907284	43.3438	TRUE	5-UTR	HYPER
chr3	-	158384202	158390482	LXN	56925	-0.907284	43.3438	TRUE	PROMOTER	HYPER
chr1	+	39549838	39952810	MACF1	23499	0.562064	49.5745	FALSE	INTRON	HYPER
chr1	-	11734536	11741271	MAD2L2	10459	-0.41693	32.7292	FALSE	PROMOTER	HYPER
chr17	-	79876144	79881444	MAFG	4097	-0.108016	44.3876	FALSE	INTRON	HYPER
chr17	-	79876144	79881444	MAFG	4097	-0.108016	44.3876	FALSE	PROMOTER	HYPER
chr7	+	1570367	1582679	MAFK	7975	0.362718	34.9213	FALSE	INTRON	HYPER
chr2	-	110841446	110874143	MALL	7851	1.15412	52.4168	FALSE	INTRON	HYPER
chr19	-	4090319	4124126	MAP2K2	5605	0.111258	28.5549	FALSE	INTRON	HYPER
chrX	-	20024830	20135114	MAP7D2	256714	-0.282419	40.9019	FALSE	5-UTR	HYPER
chrX	-	20024830	20135114	MAP7D2	256714	-0.282419	40.9019	FALSE	INTRON	HYPER
chrX	-	20024830	20135114	MAP7D2	256714	-0.282419	40.9019	FALSE	PROMOTER	HYPER
chrX	-	20024830	20135114	MAP7D2	256714	-0.282419	40.9019	FALSE	CDS	HYPER
chr5	+	65892175	66465423	MAST4	375449	1.15756	45.7983	FALSE	CDS	HYPER
chr18	-	47793251	47808144	MBD1	4152	-0.0195751	66.5326	FALSE	INTRON	HYPER
chr6	-	83920109	84140938	ME1	4199	-0.23683	51.3866	FALSE	PROMOTER	HYPER
chr19	-	867961	893218	MED16	10025	0.265486	42.0215	FALSE	CDS	HYPER
chr19	-	867961	893218	MED16	10025	0.265486	42.0215	FALSE	INTRON	HYPER
chr1	-	3404505	3528059	MEGF6	1953	-0.558301	34.3587	FALSE	INTRON	HYPER
chr7	+	130126015	130146138	MEST	4232	-0.402538	42.4759	FALSE	5-UTR	HYPER
chr7	+	130126015	130146138	MEST	4232	-0.402538	37.4363	FALSE	PROMOTER	HYPER
chr7	+	130126015	130146138	MEST	4232	-0.402538	32.3967	FALSE	INTRON	HYPER
chr8	-	8641998	8751131	MFHAS1	9258	-0.0968281	29.6767	FALSE	CDS	HYPER
chrX	+	107069083	107174867	MID2	11043	-0.364339	20.4459	FALSE	INTRON	HYPER
chr19	+	1248551	1259142	MIDN	90007	0.479284	28.7718	FALSE	CDS	HYPER
chr12	+	122516651	122628967	MLXIP	22877	0.770099	47.4829	FALSE	CDS	HYPER
chr12	+	122516651	122628967	MLXIP	22877	0.770099	47.4829	FALSE	INTRON	HYPER
chr22	-	28144264	28197486	MN1	4330	-0.212038	29.9241	FALSE	PROMOTER	HYPER
chr18	+	33767479	33848685	MOCOS	55034	-0.551061	31.1822	FALSE	INTRON	HYPER
chr17	+	7486964	7491527	MPDU1	9526	-0.432582	30.2594	FALSE	PROMOTER	HYPER
chr16	+	29831714	29859360	MVP	9961	0.0195306	42.4051	FALSE	PROMOTER	HYPER
chr11	+	69061621	69064754	MYEOV	26579	-0.991614	70.3646	FALSE	CDS	HYPER
chr3	+	169490852	169507504	MYNN	55892	-0.692681	23.7246	FALSE	PROMOTER	HYPER
chr17	-	30819627	31203902	MYO1D	4642	0.619738	33.6553	FALSE	INTRON	HYPER
chr16	-	779768	790997	NARFL	64428	0.0148706	27.0318	FALSE	INTRON	HYPER
chr12	-	124808956	125052010	NCOR2	9612	1.23357	56.2271	FALSE	CDS	HYPER
chr12	-	124808956	125052010	NCOR2	9612	1.23357	42.1244	FALSE	INTRON	HYPER
chr8	-	24808468	24814383	NEFL	4747	-1.31347	28.631	FALSE	CDS	HYPER
chr9	+	127054249	127114719	NEK6	10783	-0.32705	43.8281	FALSE	INTRON	HYPER
chr19	+	3366564	3469215	NFIC	4782	0.483395	35.1644	FALSE	INTRON	HYPER
chr19	+	3366564	3469215	NFIC	4782	0.483395	28.6649	FALSE	3-UTR	HYPER
chr2	-	233743395	233877951	NGEF	25791	-0.845337	21.3208	FALSE	INTRON	HYPER
chrX	+	102631250	102633092	NGFRAP1	27018	-0.234075	26.0428	FALSE	5-UTR	HYPER
chrX	+	102631250	102633092	NGFRAP1	27018	-0.234075	26.0428	FALSE	PROMOTER	HYPER
chrX	+	102631250	102633092	NGFRAP1	27018	-0.234075	26.0428	FALSE	INTRON	HYPER
chr5	-	172659106	172662315	NKX2-5	1482	-0.797444	23.4821	FALSE	CDS	HYPER
chr11	+	119039421	119054726	NLRX1	79671	0.0748349	23.8986	FALSE	INTRON	HYPER
chr1	-	879582	894679	NOC2L	26155	0.66091	23.3283	FALSE	PROMOTER	HYPER
chr2	+	101436612	101613287	NPAS2	4862	0.281172	31.7572	TRUE	INTRON	HYPER
chr20	+	57267861	57290900	NPEPL1	79716	0.278428	29.3364	FALSE	5-UTR	HYPER
chr20	+	57267861	57290900	NPEPL1	79716	0.278428	29.3364	FALSE	CDS	HYPER
chr20	+	57267861	57290900	NPEPL1	79716	0.278428	30.4984	FALSE	INTRON	HYPER
chr20	+	57267861	57290900	NPEPL1	79716	0.278428	30.4984	FALSE	PROMOTER	HYPER
chr17	-	78440632	78450404	NPTX1	4884	0.522093	28.5094	FALSE	PROMOTER	HYPER
chrX	-	30322538	30327495	NR0B1	190	0.2897	50.453	FALSE	CDS	HYPER
chr19	-	17342693	17356151	NR2F6	2063	0.0484284	68.3474	FALSE	CDS	HYPER
chr19	-	17342693	17356151	NR2F6	2063	0.0484284	68.3474	FALSE	INTRON	HYPER
chr8	+	32405727	32586136	NRG1	3084	-0.818348	29.6339	FALSE	CDS	HYPER
chr8	+	32405727	32586136	NRG1	3084	-0.818348	21.665	FALSE	PROMOTER	HYPER
chr8	+	32405727	32586136	NRG1	3084	-0.818348	37.6027	FALSE	INTRON	HYPER
chr8	+	32405727	32586136	NRG1	3084	-0.818348	21.665	FALSE	5-UTR	HYPER
chr12	-	96051582	96184536	NTN4	59277	-0.407052	26.9195	FALSE	INTRON	HYPER
chr15	-	88419987	88799962	NTRK3	4916	0.943567	29.2873	TRUE	PROMOTER	HYPER
chr15	-	88419987	88799962	NTRK3	4916	0.943567	29.5584	TRUE	5-UTR	HYPER
chr12	-	106457124	106533811	NUAK1	9891	-0.220064	34.6061	TRUE	PROMOTER	HYPER
chr12	-	106457124	106533811	NUAK1	9891	-0.220064	34.6061	TRUE	5-UTR	HYPER
chr1	-	205271190	205290883	NUAK2	81788	-1.03652	29.2049	FALSE	INTRON	HYPER
chr2	-	220415449	220436268	OBSL1	23363	0.674889	27.1129	FALSE	CDS	HYPER
chr3	+	49027340	49044581	P4HTM	54681	0.20025	29.576	FALSE	CDS	HYPER
chr3	+	49027340	49044581	P4HTM	54681	0.20025	26.5572	FALSE	5-UTR	HYPER
chr3	+	49027340	49044581	P4HTM	54681	0.20025	26.5572	FALSE	PROMOTER	HYPER
chr3	+	49027340	49044581	P4HTM	54681	0.20025	29.576	FALSE	INTRON	HYPER
chr3	-	156527059	156529810	PA2G4P4	647033	0.610692	28.4723	FALSE	PROMOTER	HYPER
chr13	+	25670275	25672704	PABPC3	5042	0.982518	28.3466	FALSE	PROMOTER	HYPER
chr14	+	73704204	73741347	PAPLN	89932	0.0450094	20.0982	FALSE	INTRON	HYPER
chr14	+	73704204	73741347	PAPLN	89932	0.0450094	20.0982	FALSE	PROMOTER	HYPER
chr14	+	73704204	73741347	PAPLN	89932	0.0450094	20.0982	FALSE	5-UTR	HYPER
chr9	+	118916070	119164600	PAPPA	5069	0.861257	38.1933	FALSE	INTRON	HYPER
chr10	-	34601187	35104253	PARD3	56288	0.156292	67.1832	FALSE	INTRON	HYPER
chrX	-	48689501	48694040	PCSK1N	27344	-0.697543	31.764	FALSE	CDS	HYPER
chrX	-	48689501	48694040	PCSK1N	27344	-0.697543	31.764	FALSE	PROMOTER	HYPER
chrX	-	48689501	48694040	PCSK1N	27344	-0.697543	31.764	FALSE	5-UTR	HYPER
chr9	+	78505559	78808346	PCSK5	5125	1.27623	22.4713	FALSE	INTRON	HYPER
chr6	-	165740775	166075588	PDE10A	10846	-0.0420326	36.0371	FALSE	INTRON	HYPER
chr1	+	66258855	66840262	PDE4B	5142	0.187225	24.6609	FALSE	INTRON	HYPER
chr5	-	176910394	176924606	PDLIM7	9260	0.149158	25.9357	FALSE	CDS	HYPER
chr21	+	45138977	45182188	PDXK	8566	-0.424737	40.0343	FALSE	INTRON	HYPER
chr10	+	3109711	3178997	PFKP	5214	-0.257061	84.7135	FALSE	INTRON	HYPER
chr9	-	123617930	123639606	PHF19	26147	-0.236526	24.2988	FALSE	INTRON	HYPER
chr1	-	201434621	201438299	PHLDA3	23612	-0.595909	22.2758	TRUE	CDS	HYPER
chr1	-	201434621	201438299	PHLDA3	23612	-0.595909	22.2758	TRUE	3-UTR	HYPER
chr1	-	201434621	201438299	PHLDA3	23612	-0.595909	22.2758	TRUE	INTRON	HYPER
chr16	+	619967	634136	PIGQ	9091	-0.0205123	32.5018	FALSE	INTRON	HYPER
chr16	+	619967	634136	PIGQ	9091	-0.0205123	32.5018	FALSE	CDS	HYPER
chr16	-	2138710	2185899	PKD1	5310	1.84134	34.2099	TRUE	INTRON	HYPER
chr2	+	42275160	42285668	PKDCC	91461	-0.264475	28.1554	FALSE	CDS	HYPER
chr19	+	14544165	14582679	PKN1	5585	-0.0636078	58.6905	FALSE	PROMOTER	HYPER
chr11	+	394216	404908	PKP3	11187	-0.242255	25.9629	FALSE	PROMOTER	HYPER
chr11	+	394216	404908	PKP3	11187	-0.242255	25.9629	FALSE	CDS	HYPER
chr11	+	394216	404908	PKP3	11187	-0.242255	25.9629	FALSE	5-UTR	HYPER
chr8	-	144989320	145050913	PLEC	5339	0.888655	30.577	FALSE	PROMOTER	HYPER
chr8	-	144989320	145050913	PLEC	5339	0.888655	39.1963	FALSE	CDS	HYPER
chr8	-	144989320	145050913	PLEC	5339	0.888655	28.2312	FALSE	5-UTR	HYPER
chr8	-	144989320	145050913	PLEC	5339	0.888655	41.2653	FALSE	INTRON	HYPER
chr11	-	16809206	17035963	PLEKHA7	144100	0.294528	35.6691	FALSE	INTRON	HYPER
chr9	-	19115758	19127604	PLIN2	123	-0.184806	20.6615	FALSE	3-UTR	HYPER
chr9	-	19115758	19127604	PLIN2	123	-0.184806	20.6615	FALSE	5-UTR	HYPER
chr9	-	19115758	19127604	PLIN2	123	-0.184806	20.6615	FALSE	PROMOTER	HYPER
chr19	-	4838345	4867780	PLIN3	10226	-0.654268	21.4994	FALSE	INTRON	HYPER
chr20	-	56223447	56285670	PMEPA1	56937	-0.312715	40.5504	FALSE	INTRON	HYPER
chr1	+	156182778	156209868	PMF1	11243	-0.580665	26.6924	FALSE	INTRON	HYPER
chr19	+	7600588	7626653	PNPLA6	10908	0.347516	46.5047	FALSE	PROMOTER	HYPER
chr7	-	94989183	95025687	PON3	5446	-0.0303767	35.8375	FALSE	PROMOTER	HYPER
chr5	-	470624	473080	PP7080	25845	-0.646371	21.8667	FALSE	PROMOTER	HYPER
chr19	-	281039	291169	PPAP2C	8612	-0.0518024	21.248	FALSE	PROMOTER	HYPER
chr19	-	45882891	45909607	PPP1R13L	10848	0.133164	47.7992	FALSE	INTRON	HYPER
chr8	-	8993763	9009152	PPP1R3B	79660	0.159447	20.0138	FALSE	5-UTR	HYPER
chr8	-	8993763	9009152	PPP1R3B	79660	0.159447	20.0138	FALSE	PROMOTER	HYPER
chr10	-	93388196	93392858	PPP1R3C	5507	-0.208049	22.2744	FALSE	5-UTR	HYPER
chr10	-	93388196	93392858	PPP1R3C	5507	-0.208049	22.2744	FALSE	PROMOTER	HYPER
chr4	-	6322304	6565327	PPP2R2C	5522	-0.20815	25.4304	TRUE	INTRON	HYPER
chrX	-	48928812	48931704	PRAF2	11230	0.151646	25.0028	FALSE	CDS	HYPER
chr2	-	179296140	179315958	PRKRA	8575	-0.726352	36.0713	FALSE	PROMOTER	HYPER
chr19	+	50094911	50129696	PRR12	57479	1.10142	43.3336	FALSE	CDS	HYPER
chr19	+	50094911	50129696	PRR12	57479	1.10142	43.3336	FALSE	INTRON	HYPER
chr10	-	25137535	25241573	PRTFDC1	56952	-0.326302	25.8881	FALSE	INTRON	HYPER
chr11	+	450279	491387	PTDSS2	81490	-0.01338	34.4495	FALSE	INTRON	HYPER
chr9	-	114312001	114362135	PTGR1	22949	-0.158444	32.1594	FALSE	PROMOTER	HYPER
chr8	+	27182995	27316908	PTK2B	2185	0.98643	30.9086	FALSE	INTRON	HYPER
chr18	+	7567313	8406859	PTPRM	5797	0.414077	22.9113	FALSE	INTRON	HYPER
chr2	-	1635658	1748291	PXDN	7837	0.845935	24.1922	FALSE	INTRON	HYPER
chr16	-	31212806	31214097	PYCARD	29108	-0.953492	24.4019	TRUE	INTRON	HYPER
chr2	+	37571752	37600465	QPCT	25797	-0.7903	37.4595	FALSE	5-UTR	HYPER
chr2	+	37571752	37600465	QPCT	25797	-0.7903	37.4595	FALSE	PROMOTER	HYPER
chr2	+	37571752	37600465	QPCT	25797	-0.7903	24.5172	FALSE	INTRON	HYPER
chr2	+	37571752	37600465	QPCT	25797	-0.7903	37.4595	FALSE	CDS	HYPER
chr17	-	27041298	27045286	RAB34	83871	-0.356411	35.5062	FALSE	5-UTR	HYPER
chr17	-	27041298	27045286	RAB34	83871	-0.356411	35.5062	FALSE	PROMOTER	HYPER
chr17	-	27041298	27045286	RAB34	83871	-0.356411	40.3164	FALSE	CDS	HYPER
chr17	-	27041298	27045286	RAB34	83871	-0.356411	35.5062	FALSE	INTRON	HYPER
chr22	+	23487512	23506531	RAB36	9609	-0.518025	53.5634	FALSE	INTRON	HYPER
chr1	-	21922707	21978348	RAP1GAP	5909	0.887331	29.1253	TRUE	INTRON	HYPER
chr17	+	38474472	38513895	RARA	5914	0.465717	21.7171	FALSE	PROMOTER	HYPER
chr17	+	38474472	38513895	RARA	5914	0.465717	21.7171	FALSE	INTRON	HYPER
chr3	-	158422439	158450275	RARRES1	5918	-0.376041	41.6632	FALSE	5-UTR	HYPER
chr3	-	158422439	158450275	RARRES1	5918	-0.376041	41.6632	FALSE	PROMOTER	HYPER
chr3	-	158422439	158450275	RARRES1	5918	-0.376041	32.0262	FALSE	CDS	HYPER
chr3	-	158422439	158450275	RARRES1	5918	-0.376041	22.3892	FALSE	INTRON	HYPER
chr3	-	50367216	50378367	RASSF1	11186	-0.00251233	37.3622	TRUE	PROMOTER	HYPER
chr6	+	17281808	17294099	RBM24	221662	-0.982008	24.5906	FALSE	PROMOTER	HYPER
chr8	+	54764367	54871863	RGS20	8601	-1.15229	25.2847	FALSE	INTRON	HYPER
chr9	+	116225979	116360023	RGS3	5998	-0.0973027	25.9692	FALSE	5-UTR	HYPER
chr9	+	116225979	116360023	RGS3	5998	-0.0973027	25.9692	FALSE	PROMOTER	HYPER
chr9	+	116225979	116360023	RGS3	5998	-0.0973027	25.9692	FALSE	INTRON	HYPER
chr9	+	116225979	116360023	RGS3	5998	-0.0973027	25.9692	FALSE	CDS	HYPER
chr2	+	20646834	20649201	RHOB	388	-1.22369	29.1231	TRUE	3-UTR	HYPER
chr19	-	33469497	33555824	RHPN2	85415	0.240713	25.0496	FALSE	INTRON	HYPER
chr19	-	33469497	33555824	RHPN2	85415	0.240713	40.6114	FALSE	PROMOTER	HYPER
chr20	+	19867164	19983103	RIN2	54453	-0.392748	26.2287	FALSE	CDS	HYPER
chr21	-	43159528	43187249	RIPK4	54101	-0.792964	23.329	FALSE	INTRON	HYPER
chr3	+	49726949	49758962	RNF123	63891	0.761792	29.7119	FALSE	INTRON	HYPER
chr17	+	29297955	29326927	RNF135	84282	-0.441855	31.5318	FALSE	CDS	HYPER
chr1	+	64239689	64647179	ROR1	4919	-0.183402	26.7069	FALSE	INTRON	HYPER
chr17	+	27046999	27051374	RPL23A	6147	0.540923	35.5062	FALSE	PROMOTER	HYPER
chr20	-	17594322	17662928	RRBP1	6238	1.16553	36.1394	FALSE	INTRON	HYPER
chr6	+	127440047	127520626	RSPO3	84870	-0.466476	26.5636	FALSE	INTRON	HYPER
chr6	+	127440047	127520626	RSPO3	84870	-0.466476	23.2711	FALSE	PROMOTER	HYPER
chr20	+	62289162	62327606	RTEL1	51750	0.455365	21.6039	FALSE	INTRON	HYPER
chr5	+	178986692	179037027	RUFY1	80230	0.270668	24.9562	FALSE	5-UTR	HYPER
chr5	+	178986692	179037027	RUFY1	80230	0.270668	24.9562	FALSE	INTRON	HYPER
chr5	+	178986692	179037027	RUFY1	80230	0.270668	24.9562	FALSE	PROMOTER	HYPER
chr1	-	25226001	25291501	RUNX3	864	-0.184552	24.6413	TRUE	INTRON	HYPER
chr9	+	137218315	137332431	RXRA	6256	0.443612	38.6309	FALSE	INTRON	HYPER
chr1	+	861120	879961	SAMD11	148398	1.40973	40.3826	FALSE	3-UTR	HYPER
chr1	+	861120	879961	SAMD11	148398	1.40973	40.3826	FALSE	CDS	HYPER
chr19	-	1107632	1174282	SBNO2	22904	0.04397	30.6478	FALSE	INTRON	HYPER
chr19	-	1107632	1174282	SBNO2	22904	0.04397	43.2102	FALSE	PROMOTER	HYPER
chr12	-	6456008	6484390	SCNN1A	6337	0.760724	23.688	FALSE	CDS	HYPER
chr12	-	6456008	6484390	SCNN1A	6337	0.760724	23.688	FALSE	INTRON	HYPER
chr1	+	243419306	243663393	SDCCAG8	10806	-0.689756	70.6977	FALSE	INTRON	HYPER
chr4	-	25749048	25864610	SEL1L3	23231	-0.0694543	25.9671	FALSE	PROMOTER	HYPER
chr2	-	110300373	110371783	SEPT10	151011	-0.243809	27.1635	FALSE	PROMOTER	HYPER
chr17	+	75283972	75496678	SEPT9	10801	0.37919	36.1891	FALSE	INTRON	HYPER
chr8	-	41119475	41166990	SFRP1	6422	-0.355296	27.4799	TRUE	CDS	HYPER
chr8	-	41119475	41166990	SFRP1	6422	-0.355296	21.5566	TRUE	5-UTR	HYPER
chr8	-	41119475	41166990	SFRP1	6422	-0.355296	21.5566	TRUE	PROMOTER	HYPER
chr1	-	21046224	21059133	SH2D5	400745	-0.54493	23.34	FALSE	INTRON	HYPER
chr19	-	4360363	4400415	SH3GL1	6455	-0.0235468	26.5757	FALSE	INTRON	HYPER
chr21	-	44834397	44847002	SIK1	150094	-0.223329	89.1003	TRUE	INTRON	HYPER
chr21	-	44834397	44847002	SIK1	150094	-0.223329	87.4805	TRUE	CDS	HYPER
chr11	+	65407591	65418391	SIPA1	6494	0.299591	52.4032	FALSE	CDS	HYPER
chrX	+	73641327	73753764	SLC16A2	6567	-0.238315	28.9655	FALSE	CDS	HYPER
chr17	+	73084035	73102255	SLC16A5	9121	-0.0273141	24.7589	FALSE	5-UTR	HYPER
chr17	+	73084035	73102255	SLC16A5	9121	-0.0273141	24.7589	FALSE	PROMOTER	HYPER
chr17	+	73084035	73102255	SLC16A5	9121	-0.0273141	27.3136	FALSE	INTRON	HYPER
chr22	-	19163087	19166338	SLC25A1	6576	-0.156923	26.4538	FALSE	INTRON	HYPER
chr1	+	234040678	234460262	SLC35F3	148641	-1.08219	21.8123	FALSE	5-UTR	HYPER
chr1	+	234040678	234460262	SLC35F3	148641	-1.08219	31.9801	FALSE	INTRON	HYPER
chr1	+	234040678	234460262	SLC35F3	148641	-1.08219	21.8123	FALSE	PROMOTER	HYPER
chr17	+	19437166	19482346	SLC47A1	55244	-0.16952	27.8378	FALSE	PROMOTER	HYPER
chr16	-	87863628	87903100	SLC7A5	8140	0.222726	42.9816	FALSE	INTRON	HYPER
chr16	+	2076868	2089027	SLC9A3R2	9351	0.990565	20.9061	FALSE	PROMOTER	HYPER
chr16	+	2076868	2089027	SLC9A3R2	9351	0.990565	20.9061	FALSE	5-UTR	HYPER
chr16	+	2076868	2089027	SLC9A3R2	9351	0.990565	20.9061	FALSE	CDS	HYPER
chr16	+	2076868	2089027	SLC9A3R2	9351	0.990565	24.946	FALSE	INTRON	HYPER
chr17	-	76352857	76356160	SOCS3	9021	-0.995818	26.1456	TRUE	CDS	HYPER
chr8	+	22409250	22433008	SORBS3	10174	0.624905	27.7991	FALSE	PROMOTER	HYPER
chr8	+	22409250	22433008	SORBS3	10174	0.624905	27.7991	FALSE	INTRON	HYPER
chr17	+	70117160	70122560	SOX9	6662	0.247161	38.4437	FALSE	PROMOTER	HYPER
chr19	+	49122547	49133663	SPHK2	56848	0.263355	25.7952	FALSE	PROMOTER	HYPER
chr19	+	38755097	38783254	SPINT2	10653	-0.683653	31.1734	TRUE	INTRON	HYPER
chr19	+	38755097	38783254	SPINT2	10653	-0.683653	31.1734	TRUE	CDS	HYPER
chr5	-	136310986	136835018	SPOCK1	6695	0.0755322	29.3211	FALSE	INTRON	HYPER
chr5	-	136310986	136835018	SPOCK1	6695	0.0755322	32.7846	FALSE	CDS	HYPER
chr20	+	35973087	36033835	SRC	6714	0.356315	47.1768	FALSE	INTRON	HYPER
chr19	+	18530145	18545372	SSBP4	170463	0.783732	69.9824	FALSE	INTRON	HYPER
chr11	+	67070918	67080078	SSH3	54961	0.481474	22.9662	FALSE	5-UTR	HYPER
chr11	+	67070918	67080078	SSH3	54961	0.481474	22.9662	FALSE	CDS	HYPER
chr11	+	67070918	67080078	SSH3	54961	0.481474	22.9662	FALSE	PROMOTER	HYPER
chr11	+	67070918	67080078	SSH3	54961	0.481474	25.12	FALSE	INTRON	HYPER
chr2	-	107429531	107503563	ST6GAL2	84620	0.291494	22.9463	FALSE	PROMOTER	HYPER
chr2	-	107429531	107503563	ST6GAL2	84620	0.291494	22.9463	FALSE	INTRON	HYPER
chr2	-	107429531	107503563	ST6GAL2	84620	0.291494	22.9463	FALSE	5-UTR	HYPER
chr17	+	37793332	37820454	STARD3	10948	0.209145	30.6108	FALSE	3-UTR	HYPER
chr19	+	1205797	1228434	STK11	6794	-0.130115	28.6422	TRUE	INTRON	HYPER
chr19	+	1205797	1228434	STK11	6794	-0.130115	28.6422	TRUE	CDS	HYPER
chr10	-	29746276	29923901	SVIL	6840	0.463874	30.7253	FALSE	PROMOTER	HYPER
chr15	+	99645285	99675800	SYNM	23336	0.577221	57.0017	TRUE	INTRON	HYPER
chr8	+	38585703	38710546	TACC1	6867	-0.0161661	31.9702	FALSE	INTRON	HYPER
chr6	-	33267471	33282164	TAPBP	6892	-0.0764421	42.4906	FALSE	PROMOTER	HYPER
chr17	-	77906141	78009657	TBC1D16	125058	0.706573	28.4151	FALSE	INTRON	HYPER
chrX	+	102862833	102864855	TCEAL3	85012	0.168033	29.2762	FALSE	INTRON	HYPER
chrX	+	102862833	102864855	TCEAL3	85012	0.168033	29.2762	FALSE	PROMOTER	HYPER
chrX	+	102862833	102864855	TCEAL3	85012	0.168033	29.2762	FALSE	5-UTR	HYPER
chr19	-	1609288	1652328	TCF3	6929	0.196621	26.145	TRUE	INTRON	HYPER
chr10	+	114710008	114927436	TCF7L2	6934	0.0691573	25.8211	TRUE	INTRON	HYPER
chr11	+	67806461	67818366	TCIRG1	10312	0.58303	25.3004	FALSE	PROMOTER	HYPER
chr11	+	67806461	67818366	TCIRG1	10312	0.58303	25.3004	FALSE	INTRON	HYPER
chr20	-	23026269	23030301	THBD	7056	-0.233568	27.1795	TRUE	PROMOTER	HYPER
chr20	-	23026269	23030301	THBD	7056	-0.233568	27.1795	TRUE	5-UTR	HYPER
chr20	-	23026269	23030301	THBD	7056	-0.233568	31.121	TRUE	CDS	HYPER
chr19	-	7991602	8008708	TIMM44	10469	-0.446974	34.9484	FALSE	CDS	HYPER
chr19	-	7991602	8008708	TIMM44	10469	-0.446974	34.9484	FALSE	INTRON	HYPER
chr7	-	1581870	1596066	TMEM184A	202915	0.400961	30.247	FALSE	INTRON	HYPER
chr14	+	103592663	103603776	TNFAIP2	7127	-0.440124	30.2466	FALSE	PROMOTER	HYPER
chr7	-	47314751	47621742	TNS3	64759	0.582535	52.0769	FALSE	PROMOTER	HYPER
chr17	+	27895738	27900175	TP53I13	90313	0.176599	35.822	FALSE	PROMOTER	HYPER
chr20	+	33292147	33301237	TP53INP2	58476	0.554174	23.2695	FALSE	3-UTR	HYPER
chr20	+	33292147	33301237	TP53INP2	58476	0.554174	23.2695	FALSE	CDS	HYPER
chr9	-	35682922	35690053	TPM2	7169	0.275826	31.4584	FALSE	PROMOTER	HYPER
chr9	-	35682922	35690053	TPM2	7169	0.275826	42.342	FALSE	INTRON	HYPER
chr9	-	35682922	35690053	TPM2	7169	0.275826	41.8274	FALSE	5-UTR	HYPER
chr19	+	16187134	16213813	TPM4	7171	0.171933	25.1842	FALSE	INTRON	HYPER
chr22	+	50624359	50638027	TRABD	80305	0.0863466	24.6556	FALSE	INTRON	HYPER
chr17	-	73870244	73874656	TRIM47	91107	-0.245805	36.6969	FALSE	CDS	HYPER
chr17	-	73870244	73874656	TRIM47	91107	-0.245805	36.6969	FALSE	INTRON	HYPER
chr19	+	6739706	6751529	TRIP10	9322	-0.00767105	43.617	FALSE	INTRON	HYPER
chr19	+	6739706	6751529	TRIP10	9322	-0.00767105	43.617	FALSE	CDS	HYPER
chr10	+	82214037	82282391	TSPAN14	81619	0.0796141	32.8493	FALSE	INTRON	HYPER
chr10	+	82214037	82282391	TSPAN14	81619	0.0796141	32.8493	FALSE	CDS	HYPER
chr6	-	3224494	3227968	TUBB2B	347733	1.37636	31.1988	FALSE	PROMOTER	HYPER
chr8	+	15397595	15624158	TUSC3	7991	-0.481181	25.971	FALSE	5-UTR	HYPER
chr8	+	15397595	15624158	TUSC3	7991	-0.481181	25.971	FALSE	PROMOTER	HYPER
chr12	+	104680459	104744085	TXNRD1	7296	-0.24516	49.0448	FALSE	INTRON	HYPER
chr16	-	34403801	34404762	UBE2MP1	606551	-0.0547305	31.8353	FALSE	PROMOTER	HYPER
chr17	-	42282400	42298250	UBTF	7343	0.602319	22.7746	FALSE	3-UTR	HYPER
chr17	-	42282400	42298250	UBTF	7343	0.602319	22.7746	FALSE	INTRON	HYPER
chr17	-	42282400	42298250	UBTF	7343	0.602319	22.7746	FALSE	CDS	HYPER
chr4	+	41258897	41270446	UCHL1	7345	-0.351175	23.2695	TRUE	INTRON	HYPER
chr16	-	1413205	1464721	UNKL	64718	-0.167679	37.9638	FALSE	INTRON	HYPER
chr16	+	84733554	84813527	USP10	9100	-0.0795932	33.9121	FALSE	INTRON	HYPER
chr19	-	51834794	51845378	VSIG10L	147645	0.950772	23.8786	FALSE	CDS	HYPER
chr16	-	734701	740400	WDR24	84219	0.241885	23.3345	FALSE	PROMOTER	HYPER
chr19	+	34972879	34992085	WTIP	126374	-0.500748	22.2172	FALSE	CDS	HYPER
chr3	-	149235021	149375812	WWTR1	25937	-0.517154	26.6674	FALSE	CDS	HYPER
chr19	-	38794199	38806606	YIF1B	90522	-0.540959	60.2456	FALSE	CDS	HYPER
chr19	-	38794199	38806606	YIF1B	90522	-0.540959	49.012	FALSE	3-UTR	HYPER
chr19	-	38794199	38806606	YIF1B	90522	-0.540959	60.2456	FALSE	INTRON	HYPER
chr19	-	4045215	4066816	ZBTB7A	51341	0.533375	34.8452	FALSE	3-UTR	HYPER
chr1	+	154975105	154991001	ZBTB7B	51043	0.736941	49.6593	FALSE	INTRON	HYPER
chr7	-	138710451	138720775	ZC3HAV1L	92092	-0.894402	21.339	FALSE	PROMOTER	HYPER
chr8	+	77593514	77779521	ZFHX4	79776	0.41048	25.4815	FALSE	PROMOTER	HYPER
chr20	-	50700549	50808524	ZFP64	55734	0.0140918	52.2006	FALSE	INTRON	HYPER
chr10	+	80828791	81076285	ZMIZ1	57178	0.544488	47.1394	FALSE	INTRON	HYPER
chr13	+	20532973	20665968	ZMYM2	7750	-0.0844065	31.893	FALSE	PROMOTER	HYPER
chr18	+	74536115	74682682	ZNF236	7776	0.305988	46.3043	FALSE	PROMOTER	HYPER
chr12	-	54762919	54785083	ZNF385A	25946	0.859322	26.0311	FALSE	CDS	HYPER
chr12	-	54762919	54785083	ZNF385A	25946	0.859322	26.0311	FALSE	3-UTR	HYPER
chr9	+	109625377	109773796	ZNF462	58499	0.540943	33.2426	FALSE	PROMOTER	HYPER
chr19	+	53898396	53915262	ZNF765	91661	0.222796	26.5395	FALSE	PROMOTER	HYPER
chr7	+	76026840	76071388	ZP3	7784	0.36099	23.3134	FALSE	5-UTR	HYPER
chr7	+	76026840	76071388	ZP3	7784	0.36099	23.3134	FALSE	PROMOTER	HYPER
chr1	+	53308182	53360247	ZYG11A	440590	-0.405612	28.4332	FALSE	INTRON	HYPER

## Sheet: A549 HypoDMR 
Chr	Strand	Start	End	SYMBOL	ENTREZID	log2.FC.RNA.seq.	MethyValue	TSG	Location	MethyLevel
chr9	-	139901685	139923374	ABCA2	20	0.688322	-25.5852	FALSE	PROMOTER	HYPO
chr1	-	1227763	1243269	ACAP3	116983	0.365367	-42.6695	FALSE	PROMOTER	HYPO
chr17	+	43209966	43221543	ACBD4	79777	0.432687	-31.8411	FALSE	3-UTR	HYPO
chr16	-	67691414	67694718	ACD	65057	-0.0354527	-42.994	FALSE	PROMOTER	HYPO
chr1	-	229566992	229569843	ACTA1	58	2.20747	-50.7715	FALSE	PROMOTER	HYPO
chr11	+	130318868	130346539	ADAMTS15	170689	-0.10227	-36.9586	FALSE	CDS	HYPO
chr1	+	36554452	36559533	ADPRHL2	54936	-0.328283	-50.6458	FALSE	PROMOTER	HYPO
chr5	+	159343739	159400017	ADRA1B	147	-0.270573	-41.5635	FALSE	3-UTR	HYPO
chr5	+	159343739	159400017	ADRA1B	147	-0.270573	-56.2063	FALSE	CDS	HYPO
chr10	+	88730497	88769960	AGAP11	119385	2.50551	-47.276	FALSE	PROMOTER	HYPO
chr7	+	150782917	150841523	AGAP3	116988	-0.0139554	-51.9296	FALSE	INTRON	HYPO
chr9	-	139567594	139581911	AGPAT2	10555	-0.39387	-27.4044	FALSE	PROMOTER	HYPO
chr21	+	45345278	45407475	AGPAT3	56894	0.456266	-37.9496	FALSE	INTRON	HYPO
chr1	+	955502	991499	AGRN	375790	0.690914	-34.4459	FALSE	CDS	HYPO
chr1	+	955502	991499	AGRN	375790	0.690914	-46.5843	FALSE	INTRON	HYPO
chr1	-	243663020	244006584	AKT3	10000	-0.162891	-41.0129	FALSE	INTRON	HYPO
chr15	+	101420008	101456830	ALDH1A3	220	-0.996745	-40.2422	FALSE	INTRON	HYPO
chr19	+	2249112	2252072	AMH	268	0.709752	-26.8972	TRUE	INTRON	HYPO
chr19	+	2249112	2252072	AMH	268	0.709752	-29.4833	TRUE	CDS	HYPO
chr2	-	241418838	241497438	ANKMY1	51281	0.113153	-42.9007	FALSE	INTRON	HYPO
chr2	-	241418838	241497438	ANKMY1	51281	0.113153	-42.9007	FALSE	PROMOTER	HYPO
chr2	-	241418838	241497438	ANKMY1	51281	0.113153	-42.9007	FALSE	5-UTR	HYPO
chr15	-	69070874	69113261	ANP32A	8125	0.018578	-60.3898	TRUE	INTRON	HYPO
chr15	-	90328125	90358072	ANPEP	290	-0.575118	-41.5514	FALSE	INTRON	HYPO
chr17	+	36584719	36668628	ARHGAP23	57636	0.198994	-52.8852	FALSE	INTRON	HYPO
chr17	+	36584719	36668628	ARHGAP23	57636	0.198994	-66.1503	FALSE	CDS	HYPO
chr17	-	43471267	43503012	ARHGAP27	201176	0.30035	-60.7571	FALSE	5-UTR	HYPO
chr17	-	43471267	43503012	ARHGAP27	201176	0.30035	-42.4864	FALSE	PROMOTER	HYPO
chr17	-	43471267	43503012	ARHGAP27	201176	0.30035	-35.2349	FALSE	INTRON	HYPO
chr17	-	43471267	43503012	ARHGAP27	201176	0.30035	-33.351	FALSE	CDS	HYPO
chr17	+	12692828	12894960	ARHGAP44	9912	-0.119901	-55.0038	FALSE	CDS	HYPO
chr17	+	12692828	12894960	ARHGAP44	9912	-0.119901	-55.0038	FALSE	INTRON	HYPO
chr8	+	1772148	1906807	ARHGEF10	9639	0.117231	-37.7639	FALSE	CDS	HYPO
chr14	+	21538418	21558406	ARHGEF40	55701	0.747786	-36.5957	FALSE	PROMOTER	HYPO
chr11	+	13299324	13408812	ARNTL	406	0.0116984	-51.3242	TRUE	INTRON	HYPO
chr7	+	98972297	98992404	ARPC1B	10095	-0.0584505	-50.0932	FALSE	INTRON	HYPO
chr7	+	98972297	98992404	ARPC1B	10095	-0.0584505	-30.7545	FALSE	CDS	HYPO
chr19	+	18118976	18124911	ARRDC2	27106	0.467153	-60.9549	FALSE	PROMOTER	HYPO
chr19	+	18118976	18124911	ARRDC2	27106	0.467153	-60.9549	FALSE	INTRON	HYPO
chr19	+	18118976	18124911	ARRDC2	27106	0.467153	-67.9034	FALSE	5-UTR	HYPO
chr11	+	289137	295688	ATHL1	80162	0.930536	-40.5845	FALSE	PROMOTER	HYPO
chr2	+	85980908	86018506	ATOH8	84913	1.00075	-40.6678	FALSE	PROMOTER	HYPO
chr2	+	85980908	86018506	ATOH8	84913	1.00075	-29.7544	FALSE	3-UTR	HYPO
chr15	-	25923859	26108349	ATP10A	57194	0.0268507	-30.7175	FALSE	INTRON	HYPO
chr17	-	3827162	3867758	ATP2A3	489	0.261745	-21.8588	FALSE	INTRON	HYPO
chr1	+	203595914	203713209	ATP2B4	493	0.862499	-63.0092	FALSE	INTRON	HYPO
chr19	+	1241748	1244824	ATP5D	513	0.0708076	-32.0005	FALSE	INTRON	HYPO
chr19	+	1241748	1244824	ATP5D	513	0.0708076	-32.0005	FALSE	CDS	HYPO
chr12	-	54058943	54070512	ATP5G2	517	0.0515115	-33.366	FALSE	PROMOTER	HYPO
chr16	+	2563726	2570224	ATP6V0C	527	-0.222208	-42.0387	FALSE	3-UTR	HYPO
chr1	+	154300275	154323780	ATP8B2	57198	0.0425565	-61.3806	FALSE	INTRON	HYPO
chr18	+	76829396	77138282	ATP9B	374868	-0.0252314	-36.9632	FALSE	PROMOTER	HYPO
chr2	+	62423261	62451866	B3GNT2	10678	-0.870646	-25.0754	FALSE	PROMOTER	HYPO
chr16	-	67182004	67184902	B3GNT9	84752	0.118948	-30.4767	FALSE	PROMOTER	HYPO
chr17	-	19240866	19281495	B9D1	27077	-0.705916	-20.9672	FALSE	PROMOTER	HYPO
chr17	+	79373539	79433358	BAHCC1	57597	0.845184	-22.5082	FALSE	INTRON	HYPO
chr17	+	79373539	79433358	BAHCC1	57597	0.845184	-22.5082	FALSE	CDS	HYPO
chr15	+	40733410	40760441	BAHD1	22893	0.388726	-32.8992	FALSE	INTRON	HYPO
chr1	-	32192717	32229648	BAI2	576	0.31375	-28.1266	FALSE	INTRON	HYPO
chr17	+	79008946	79091232	BAIAP2	10458	-0.626009	-38.804	FALSE	INTRON	HYPO
chrX	-	152965946	152989556	BCAP31	10134	-0.106058	-24.3823	FALSE	PROMOTER	HYPO
chr2	+	111878490	111903861	BCL2L11	10018	0.518555	-29.1669	TRUE	PROMOTER	HYPO
chr19	+	45251977	45263301	BCL3	602	1.13359	-20.3128	FALSE	CDS	HYPO
chr19	+	45251977	45263301	BCL3	602	1.13359	-20.3128	FALSE	INTRON	HYPO
chr16	-	30899115	30905399	BCL7C	9274	-0.133543	-41.5363	FALSE	PROMOTER	HYPO
chrX	-	39910498	40036582	BCOR	54880	0.70436	-50.0957	FALSE	INTRON	HYPO
chr22	+	23522551	23660224	BCR	613	0.796071	-34.318	TRUE	CDS	HYPO
chr2	-	127805598	127864903	BIN1	274	-0.776984	-79.1697	TRUE	INTRON	HYPO
chr19	+	45682002	45685058	BLOC1S3	388552	0.282588	-76.9097	FALSE	CDS	HYPO
chr8	+	22022652	22058996	BMP1	649	0.0917363	-38.595	FALSE	PROMOTER	HYPO
chr10	-	133781203	133795435	BNIP3	664	-0.390839	-37.7411	FALSE	INTRON	HYPO
chr12	+	107974633	108053419	BTBD11	121551	-0.432453	-29.3499	FALSE	INTRON	HYPO
chr10	+	124913759	124924886	BUB3	9184	-0.770228	-53.3233	FALSE	PROMOTER	HYPO
chr11	-	63527363	63536113	C11orf95	65998	0.267354	-46.4523	FALSE	PROMOTER	HYPO
chr14	+	91580356	91691703	C14orf159	80017	0.0961817	-36.739	FALSE	INTRON	HYPO
chr15	-	40623652	40633168	C15orf52	388115	-0.291865	-32.058	FALSE	3-UTR	HYPO
chr16	-	1469744	1470801	C16orf91	283951	-1.11131	-28.5705	FALSE	PROMOTER	HYPO
chr17	-	65987216	65989765	C17orf58	284018	-0.796987	-45.9859	FALSE	PROMOTER	HYPO
chr17	-	36827958	36831187	C17orf96	100170841	-0.643009	-42.1825	FALSE	CDS	HYPO
chr19	-	5678432	5680911	C19orf70	125988	-0.660314	-36.8852	FALSE	PROMOTER	HYPO
chr1	-	230972864	230991782	C1orf198	84886	-0.487051	-47.3986	FALSE	PROMOTER	HYPO
chr1	-	230972864	230991782	C1orf198	84886	-0.487051	-47.3986	FALSE	INTRON	HYPO
chr1	-	228288427	228291022	C1orf35	79169	-0.342251	-27.8756	FALSE	INTRON	HYPO
chr1	-	228288427	228291022	C1orf35	79169	-0.342251	-27.8756	FALSE	CDS	HYPO
chr17	-	43037060	43045644	C1QL1	10882	-0.143182	-50.0654	FALSE	CDS	HYPO
chr17	-	43037060	43045644	C1QL1	10882	-0.143182	-47.8796	FALSE	3-UTR	HYPO
chr17	+	77019015	77045870	C1QTNF1	114897	-0.43945	-35.6574	FALSE	INTRON	HYPO
chr20	-	31030861	31172875	C20orf112	140688	0.471857	-33.2153	FALSE	INTRON	HYPO
chr4	+	2043776	2045697	C4orf48	401115	-0.838269	-40.1717	FALSE	PROMOTER	HYPO
chr7	-	1036622	1177893	C7orf50	84310	-0.401495	-32.183	FALSE	INTRON	HYPO
chr9	-	96080480	96108696	C9orf129	445577	1.50494	-31.0462	FALSE	INTRON	HYPO
chr9	-	96080480	96108696	C9orf129	445577	1.50494	-41.842	FALSE	5-UTR	HYPO
chr9	-	96080480	96108696	C9orf129	445577	1.50494	-41.842	FALSE	PROMOTER	HYPO
chr18	+	20714527	20840434	CABLES1	91768	0.159665	-42.535	TRUE	INTRON	HYPO
chr20	-	60963685	60982339	CABLES2	81928	0.509004	-29.7381	FALSE	PROMOTER	HYPO
chr17	+	48638428	48704832	CACNA1G	8913	0.988302	-47.714	FALSE	INTRON	HYPO
chr17	+	48638428	48704832	CACNA1G	8913	0.988302	-38.6941	FALSE	PROMOTER	HYPO
chr16	+	1203240	1271772	CACNA1H	8912	1.71308	-29.5134	FALSE	PROMOTER	HYPO
chr16	+	1203240	1271772	CACNA1H	8912	1.71308	-41.4993	FALSE	CDS	HYPO
chr16	+	1203240	1271772	CACNA1H	8912	1.71308	-39.5597	FALSE	INTRON	HYPO
chr19	+	54495541	54515920	CACNG6	59285	0.785185	-29.2836	FALSE	INTRON	HYPO
chr19	+	54415990	54446969	CACNG7	59284	0.987374	-42.4487	FALSE	INTRON	HYPO
chr19	+	54415990	54446969	CACNG7	59284	0.987374	-42.4487	FALSE	CDS	HYPO
chr15	-	68483042	68498448	CALML4	91860	0.162685	-25.1985	FALSE	5-UTR	HYPO
chr15	-	68483042	68498448	CALML4	91860	0.162685	-25.1985	FALSE	PROMOTER	HYPO
chr1	+	6845383	7829766	CAMTA1	23261	-0.016926	-37.1319	TRUE	INTRON	HYPO
chr11	+	76777991	76837198	CAPN5	726	0.806333	-28.4401	FALSE	INTRON	HYPO
chr16	-	8946798	8962869	CARHSP1	23589	-0.178229	-25.7215	FALSE	PROMOTER	HYPO
chr5	+	96038492	96110385	CAST	831	-0.0214474	-21.6152	FALSE	PROMOTER	HYPO
chr5	+	96038492	96110385	CAST	831	-0.0214474	-21.6152	FALSE	INTRON	HYPO
chr5	+	96038492	96110385	CAST	831	-0.0214474	-21.6152	FALSE	5-UTR	HYPO
chr17	-	77806954	77813213	CBX4	8535	0.134372	-26.4494	FALSE	PROMOTER	HYPO
chr17	-	77768175	77770915	CBX8	57332	0.13274	-51.9177	FALSE	PROMOTER	HYPO
chr16	-	57546089	57570477	CCDC102A	92922	0.681766	-28.5444	FALSE	CDS	HYPO
chr19	+	56158953	56164526	CCDC106	29903	-0.222099	-45.7903	FALSE	PROMOTER	HYPO
chr17	-	80059345	80170689	CCDC57	284001	0.363032	-40.968	FALSE	INTRON	HYPO
chr14	-	99977602	100070727	CCDC85C	317762	-0.506506	-27.9712	FALSE	INTRON	HYPO
chr14	-	99977602	100070727	CCDC85C	317762	-0.506506	-41.4994	FALSE	CDS	HYPO
chr14	-	91737666	91884188	CCDC88C	440193	0.608211	-39.8409	FALSE	INTRON	HYPO
chr11	+	69455872	69469242	CCND1	595	-0.0444961	-54.8207	FALSE	PROMOTER	HYPO
chr11	+	832951	838835	CD151	977	-0.485879	-45.3979	FALSE	PROMOTER	HYPO
chrY	-	21152525	21154705	CD24	100133941	-0.85262	-24.7314	FALSE	5-UTR	HYPO
chrY	-	21152525	21154705	CD24	100133941	-0.85262	-24.7314	FALSE	PROMOTER	HYPO
chr11	+	2398546	2418649	CD81	975	-0.17593	-29.4295	FALSE	INTRON	HYPO
chr20	+	60074476	60515673	CDH4	1002	0.196094	-40.8379	TRUE	INTRON	HYPO
chr20	+	60074476	60515673	CDH4	1002	0.196094	-39.6133	TRUE	CDS	HYPO
chr12	-	123745516	123756687	CDK2AP1	8099	-0.705819	-52.4475	TRUE	INTRON	HYPO
chr7	-	92234234	92463231	CDK6	1021	-0.555447	-47.6786	TRUE	3-UTR	HYPO
chr17	-	15339331	15370925	CDRT4	284040	0.0155973	-31.5037	FALSE	PROMOTER	HYPO
chr19	-	33790839	33793430	CEBPA	1050	-0.542755	-39.0925	TRUE	3-UTR	HYPO
chr19	-	33790839	33793430	CEBPA	1050	-0.542755	-44.284	TRUE	PROMOTER	HYPO
chr22	-	46756730	46933067	CELSR1	9620	0.70586	-30.248	FALSE	INTRON	HYPO
chr3	-	48673895	48700348	CELSR3	1951	0.813234	-36.9117	FALSE	CDS	HYPO
chr16	-	67862059	67881361	CENPT	80152	0.0905829	-39.3431	FALSE	INTRON	HYPO
chr19	+	859664	863610	CFD	1675	-0.308595	-46.1246	FALSE	CDS	HYPO
chr19	+	859664	863610	CFD	1675	-0.308595	-41.5471	FALSE	3-UTR	HYPO
chr19	+	859664	863610	CFD	1675	-0.308595	-46.1246	FALSE	INTRON	HYPO
chr7	+	2443194	2474216	CHST12	55501	-0.169522	-50.6257	FALSE	INTRON	HYPO
chrX	+	46433121	46457931	CHST7	56548	-0.340566	-57.096	FALSE	CDS	HYPO
chrX	+	10124984	10205699	CLCN4	1183	-0.152023	-26.6299	FALSE	CDS	HYPO
chrX	+	10124984	10205699	CLCN4	1183	-0.152023	-35.3157	FALSE	INTRON	HYPO
chr1	+	11866152	11903201	CLCN6	1185	0.624941	-55.7137	FALSE	3-UTR	HYPO
chr7	-	100875372	100881227	CLDN15	24146	0.553725	-44.3739	FALSE	INTRON	HYPO
chr7	-	100875372	100881227	CLDN15	24146	0.553725	-32.9708	FALSE	CDS	HYPO
chr7	+	73703804	73820273	CLIP2	7461	0.66658	-29.1256	FALSE	INTRON	HYPO
chr16	+	3550944	3589051	CLUAP1	23059	-0.340889	-28.1211	FALSE	PROMOTER	HYPO
chr5	-	10277706	10308168	CMBL	134147	-0.247866	-50.185	FALSE	5-UTR	HYPO
chr5	-	10277706	10308168	CMBL	134147	-0.247866	-50.185	FALSE	PROMOTER	HYPO
chr5	-	10277706	10308168	CMBL	134147	-0.247866	-50.185	FALSE	INTRON	HYPO
chr10	+	104678074	104838344	CNNM2	54805	0.78263	-36.3015	FALSE	CDS	HYPO
chr7	+	99717264	99723128	CNPY4	245812	0.167087	-31.2286	FALSE	INTRON	HYPO
chr7	+	99717264	99723128	CNPY4	245812	0.167087	-31.2286	FALSE	CDS	HYPO
chr9	-	39072763	39288300	CNTNAP3	79937	1.64236	-48.1885	FALSE	INTRON	HYPO
chr6	-	75794041	75915623	COL12A1	1303	-0.0139044	-59.0652	FALSE	3-UTR	HYPO
chr21	+	46825096	46933634	COL18A1	80781	0.625545	-30.2946	FALSE	INTRON	HYPO
chr17	-	48261456	48279000	COL1A1	1277	1.46088	-47.837	FALSE	PROMOTER	HYPO
chr9	+	116918230	117072975	COL27A1	85301	0.624414	-27.7963	FALSE	INTRON	HYPO
chr13	-	110801309	110959496	COL4A1	1282	0.522198	-30.2984	FALSE	CDS	HYPO
chr13	-	110801309	110959496	COL4A1	1282	0.522198	-30.2984	FALSE	INTRON	HYPO
chr13	+	110959630	111165373	COL4A2	1284	0.933878	-32.877	FALSE	INTRON	HYPO
chr13	+	110959630	111165373	COL4A2	1284	0.933878	-32.877	FALSE	CDS	HYPO
chr9	+	137533650	137736688	COL5A1	1289	0.325481	-41.8261	FALSE	PROMOTER	HYPO
chr9	+	137533650	137736688	COL5A1	1289	0.325481	-27.7801	FALSE	CDS	HYPO
chr9	+	137533650	137736688	COL5A1	1289	0.325481	-32.1229	FALSE	INTRON	HYPO
chr21	+	47518032	47552763	COL6A2	1292	-0.0179211	-47.9394	FALSE	INTRON	HYPO
chr16	+	89642175	89663654	CPNE7	27132	0.216098	-29.9369	TRUE	INTRON	HYPO
chr11	-	68522350	68609399	CPT1A	1374	-0.135243	-39.0845	FALSE	PROMOTER	HYPO
chr16	+	1664640	1727909	CRAMP1L	57585	0.290967	-55.8572	FALSE	CDS	HYPO
chr16	+	1664640	1727909	CRAMP1L	57585	0.290967	-55.8572	FALSE	INTRON	HYPO
chr14	+	105941111	105946507	CRIP2	1397	-0.318051	-67.9348	FALSE	INTRON	HYPO
chr16	-	54952777	54962690	CRNDE	643911	-0.588566	-43.9063	FALSE	PROMOTER	HYPO
chr15	+	75074424	75095539	CSK	1445	0.136222	-51.5227	FALSE	INTRON	HYPO
chr10	-	126676417	126849103	CTBP2	1488	-0.125486	-39.2858	FALSE	INTRON	HYPO
chr7	+	101459183	101927250	CUX1	1523	0.266777	-44.2681	TRUE	INTRON	HYPO
chr5	+	139028300	139062680	CXXC5	51523	-0.139549	-48.3506	TRUE	INTRON	HYPO
chr17	-	61509664	61518207	CYB561	1534	-0.34929	-47.8322	FALSE	PROMOTER	HYPO
chr18	-	71920526	71959251	CYB5A	1528	-0.421672	-41.5854	TRUE	INTRON	HYPO
chr10	+	94833646	94837641	CYP26A1	1592	-2.41663	-51.612	FALSE	PROMOTER	HYPO
chr2	-	72356366	72374991	CYP26B1	56603	0.370452	-32.9708	FALSE	INTRON	HYPO
chr9	+	124329398	124547809	DAB2IP	153090	0.158447	-35.8273	TRUE	INTRON	HYPO
chr9	+	124329398	124547809	DAB2IP	153090	0.158447	-36.7537	TRUE	PROMOTER	HYPO
chr19	+	1407567	1435686	DAZAP1	26528	-0.0315007	-42.471	FALSE	INTRON	HYPO
chr2	-	74588280	74619214	DCTN1	1639	0.538492	-44.8394	FALSE	5-UTR	HYPO
chr2	-	74588280	74619214	DCTN1	1639	0.538492	-44.8394	FALSE	PROMOTER	HYPO
chr2	-	74588280	74619214	DCTN1	1639	0.538492	-44.8394	FALSE	INTRON	HYPO
chr19	-	42702744	42721944	DEDD2	162989	-0.633818	-38.1285	FALSE	CDS	HYPO
chr8	-	145538245	145550582	DGAT1	8694	-0.0280327	-34.924	FALSE	PROMOTER	HYPO
chr3	-	185864989	186080023	DGKG	1608	-0.541099	-48.7841	FALSE	INTRON	HYPO
chr11	+	46368955	46402104	DGKZ	8525	0.782936	-28.766	FALSE	CDS	HYPO
chr20	-	61509089	61557903	DIDO1	11083	0.720374	-43.8996	TRUE	INTRON	HYPO
chr20	-	61509089	61557903	DIDO1	11083	0.720374	-43.8996	TRUE	PROMOTER	HYPO
chr11	+	111797867	111846719	DIXDC1	85458	0.102215	-70.7669	FALSE	PROMOTER	HYPO
chr11	+	111797867	111846719	DIXDC1	85458	0.102215	-70.7669	FALSE	5-UTR	HYPO
chr11	+	111797867	111846719	DIXDC1	85458	0.102215	-70.7669	FALSE	INTRON	HYPO
chr19	+	39989556	39999121	DLL3	10683	-0.990413	-28.3965	FALSE	CDS	HYPO
chr19	+	39989556	39999121	DLL3	10683	-0.990413	-25.2923	FALSE	INTRON	HYPO
chr12	+	49741040	49745685	DNAJC22	79962	-0.0404547	-59.2065	FALSE	PROMOTER	HYPO
chr9	+	130965662	131017527	DNM1	1759	0.882057	-35.8586	FALSE	INTRON	HYPO
chr9	+	130965662	131017527	DNM1	1759	0.882057	-41.8247	FALSE	CDS	HYPO
chr19	+	10828728	10942586	DNM2	1785	0.405938	-38.7904	FALSE	CDS	HYPO
chr19	+	10828728	10942586	DNM2	1785	0.405938	-38.7904	FALSE	INTRON	HYPO
chr10	+	134000413	134019280	DPYSL4	10570	-0.384734	-27.9422	FALSE	PROMOTER	HYPO
chr10	+	134000413	134019280	DPYSL4	10570	-0.384734	-33.8141	FALSE	INTRON	HYPO
chr6	+	7541869	7586946	DSP	1832	1.3198	-59.335	TRUE	INTRON	HYPO
chr11	+	58939811	58976060	DTX4	23220	0.541799	-24.9683	FALSE	CDS	HYPO
chr17	-	80015747	80023697	DUS1L	64118	-0.0698932	-46.4421	FALSE	CDS	HYPO
chr8	-	29190578	29208267	DUSP4	1846	-0.31472	-61.9337	FALSE	PROMOTER	HYPO
chr13	-	96230455	96296960	DZIP1	22873	-0.0215455	-43.453	FALSE	INTRON	HYPO
chr13	-	96230455	96296960	DZIP1	22873	-0.0215455	-43.453	FALSE	CDS	HYPO
chr13	-	96230455	96296960	DZIP1	22873	-0.0215455	-43.453	FALSE	PROMOTER	HYPO
chr13	-	96230455	96296960	DZIP1	22873	-0.0215455	-43.453	FALSE	5-UTR	HYPO
chr3	+	183967444	183976547	ECE2	9718	-0.847708	-42.8524	FALSE	5-UTR	HYPO
chr3	+	183967444	183976547	ECE2	9718	-0.847708	-42.8524	FALSE	INTRON	HYPO
chr3	+	183967444	183976547	ECE2	9718	-0.847708	-42.8524	FALSE	CDS	HYPO
chr3	+	183967444	183976547	ECE2	9718	-0.847708	-42.8524	FALSE	PROMOTER	HYPO
chr20	-	62119364	62130668	EEF1A2	1917	-0.0492224	-40.2812	FALSE	CDS	HYPO
chr20	-	62119364	62130668	EEF1A2	1917	-0.0492224	-56.3623	FALSE	3-UTR	HYPO
chr20	-	62119364	62130668	EEF1A2	1917	-0.0492224	-32.8288	FALSE	5-UTR	HYPO
chr20	-	62119364	62130668	EEF1A2	1917	-0.0492224	-32.2406	FALSE	INTRON	HYPO
chr20	-	62119364	62130668	EEF1A2	1917	-0.0492224	-32.8288	FALSE	PROMOTER	HYPO
chr8	-	144661866	144679845	EEF1D	1936	0.0859489	-38.2946	FALSE	PROMOTER	HYPO
chr2	-	56093096	56151298	EFEMP1	2202	-0.566462	-30.4071	FALSE	CDS	HYPO
chr1	+	155100348	155107386	EFNA1	1942	-0.060861	-45.5086	FALSE	PROMOTER	HYPO
chr2	+	25264972	25382004	EFR3B	22979	-0.304741	-37.5512	FALSE	INTRON	HYPO
chr9	+	139557378	139567130	EGFL7	51162	-0.380009	-28.1256	FALSE	PROMOTER	HYPO
chr11	-	64620198	64647185	EHD1	10938	-0.238293	-22.6719	FALSE	3-UTR	HYPO
chr2	+	31456879	31491260	EHD3	30845	0.0625531	-37.8974	TRUE	CDS	HYPO
chr2	+	31456879	31491260	EHD3	30845	0.0625531	-37.8974	TRUE	5-UTR	HYPO
chr2	+	31456879	31491260	EHD3	30845	0.0625531	-37.8974	TRUE	PROMOTER	HYPO
chr8	-	144939491	144952632	EPPK1	83481	2.60555	-49.1496	FALSE	PROMOTER	HYPO
chr19	-	16511441	16582823	EPS15L1	58513	0.0101061	-53.5219	FALSE	INTRON	HYPO
chr11	+	706119	727727	EPS8L2	64787	0.303557	-47.0536	FALSE	INTRON	HYPO
chr11	+	706119	727727	EPS8L2	64787	0.303557	-58.1212	FALSE	CDS	HYPO
chr8	-	614199	681226	ERICH1	157697	0.0203663	-37.3054	FALSE	INTRON	HYPO
chr11	-	128328655	128457453	ETS1	2113	-0.712959	-55.3534	FALSE	INTRON	HYPO
chr12	+	11802787	12048325	ETV6	2120	-0.378716	-43.6954	TRUE	INTRON	HYPO
chr8	-	118811601	119124058	EXT1	2131	-0.149065	-34.2813	TRUE	INTRON	HYPO
chr7	-	143548460	143599278	FAM115A	9747	1.32235	-67.1034	FALSE	PROMOTER	HYPO
chr7	-	143548460	143599278	FAM115A	9747	1.32235	-67.1034	FALSE	INTRON	HYPO
chr8	-	11278972	11324276	FAM167A	83648	0.549306	-29.1339	FALSE	INTRON	HYPO
chr4	+	2627158	2734302	FAM193A	8603	0.382164	-36.2911	FALSE	INTRON	HYPO
chr10	-	126307862	126432930	FAM53B	9679	0.350388	-40.4736	FALSE	INTRON	HYPO
chr16	+	67562719	67580691	FAM65A	79567	0.493511	-66.386	FALSE	PROMOTER	HYPO
chr16	+	67562719	67580691	FAM65A	79567	0.493511	-66.386	FALSE	CDS	HYPO
chr16	+	67562719	67580691	FAM65A	79567	0.493511	-66.386	FALSE	5-UTR	HYPO
chr16	+	67562719	67580691	FAM65A	79567	0.493511	-64.3875	FALSE	INTRON	HYPO
chr12	+	133067156	133161773	FBRSL1	57666	0.728004	-38.6847	FALSE	INTRON	HYPO
chr19	-	39432040	39466453	FBXO17	115290	-0.269302	-38.9708	FALSE	INTRON	HYPO
chr19	-	40353962	40440533	FCGBP	8857	3.62717	-26.3378	FALSE	CDS	HYPO
chr8	-	38268655	38326352	FGFR1	2260	-0.489749	-28.1322	FALSE	INTRON	HYPO
chr17	+	39968961	39979469	FKBP10	60681	0.3209	-23.8789	FALSE	PROMOTER	HYPO
chr20	+	61885329	61892967	FLJ16779	100192386	0.960178	-47.6156	FALSE	PROMOTER	HYPO
chr20	+	61885329	61892967	FLJ16779	100192386	0.960178	-47.6156	FALSE	5-UTR	HYPO
chr17	+	43299291	43324683	FMNL1	752	0.83789	-30.7218	FALSE	INTRON	HYPO
chr17	+	43299291	43324683	FMNL1	752	0.83789	-30.9952	FALSE	CDS	HYPO
chr9	-	132649465	132805473	FNBP1	23048	-0.164117	-27.6642	FALSE	3-UTR	HYPO
chr11	-	65659691	65667997	FOSL1	8061	-1.58365	-29.8562	FALSE	CDS	HYPO
chr20	-	22561641	22565101	FOXA2	3170	0.994714	-62.6495	TRUE	CDS	HYPO
chr9	+	100615536	100618997	FOXE1	2304	-0.107886	-51.9536	FALSE	PROMOTER	HYPO
chr6	+	1390068	1395832	FOXF2	2295	-0.884759	-65.4816	FALSE	INTRON	HYPO
chr6	+	41514163	41570122	FOXP4	116113	1.03597	-29.6311	FALSE	INTRON	HYPO
chr14	+	52118575	52197444	FRMD6	122786	-0.767036	-45.1525	FALSE	INTRON	HYPO
chr19	+	35645844	35660788	FXYD5	53827	0.191202	-63.7263	FALSE	INTRON	HYPO
chr2	+	202899309	202903160	FZD7	8324	0.646604	-30.6795	FALSE	3-UTR	HYPO
chr17	+	78075354	78093679	GAA	2548	0.571531	-28.8268	FALSE	CDS	HYPO
chr15	+	27112272	27194357	GABRA5	2558	-0.615513	-41.5235	FALSE	INTRON	HYPO
chr1	-	24122088	24127034	GALE	2582	-0.555488	-41.6212	FALSE	PROMOTER	HYPO
chr10	+	8096666	8117164	GATA3	2625	-0.246695	-66.1047	FALSE	PROMOTER	HYPO
chr10	+	8096666	8117164	GATA3	2625	-0.246695	-55.0919	FALSE	CDS	HYPO
chr10	+	8096666	8117164	GATA3	2625	-0.246695	-63.9097	FALSE	INTRON	HYPO
chr10	+	104005254	104142656	GBF1	8729	0.938743	-45.4295	FALSE	PROMOTER	HYPO
chr16	+	2034149	2037750	GFER	2671	0.116118	-40.2892	FALSE	PROMOTER	HYPO
chr5	-	179727699	179780315	GFPT2	9945	-0.621259	-42.555	FALSE	PROMOTER	HYPO
chr16	-	85711279	85722588	GINS2	51659	-0.609562	-47.0294	FALSE	INTRON	HYPO
chr9	-	6532463	6645692	GLDC	2731	0.277789	-41.1014	FALSE	INTRON	HYPO
chr2	+	121554866	121750229	GLI2	2736	0.866457	-24.8378	FALSE	INTRON	HYPO
chr2	+	121554866	121750229	GLI2	2736	0.866457	-30.7092	FALSE	CDS	HYPO
chr9	+	36136741	36163903	GLIPR2	152007	-0.906915	-35.5228	FALSE	INTRON	HYPO
chr1	-	182350838	182361341	GLUL	2752	0.922892	-69.0561	FALSE	PROMOTER	HYPO
chr1	-	182350838	182361341	GLUL	2752	0.922892	-69.0561	FALSE	5-UTR	HYPO
chr1	-	182350838	182361341	GLUL	2752	0.922892	-69.0561	FALSE	INTRON	HYPO
chr2	+	220363616	220371718	GMPPA	29926	0.362032	-26.819	FALSE	PROMOTER	HYPO
chr19	+	3094407	3124000	GNA11	2767	-0.675552	-38.0744	FALSE	INTRON	HYPO
chr20	+	57466425	57486250	GNAS	2778	0.215047	-52.6438	FALSE	INTRON	HYPO
chr20	+	57466425	57486250	GNAS	2778	0.215047	-64.9301	FALSE	5-UTR	HYPO
chr20	+	57466425	57486250	GNAS	2778	0.215047	-57.4367	FALSE	PROMOTER	HYPO
chr20	+	57466425	57486250	GNAS	2778	0.215047	-32.0061	FALSE	CDS	HYPO
chr7	+	100271362	100276792	GNB2	2783	-0.280135	-62.1705	FALSE	INTRON	HYPO
chr7	+	100271362	100276792	GNB2	2783	-0.280135	-45.6903	FALSE	5-UTR	HYPO
chr7	+	100271362	100276792	GNB2	2783	-0.280135	-45.6903	FALSE	CDS	HYPO
chr7	+	100271362	100276792	GNB2	2783	-0.280135	-45.6903	FALSE	PROMOTER	HYPO
chr1	-	235710984	235813293	GNG4	2786	-0.798215	-32.8155	FALSE	INTRON	HYPO
chr12	-	133360453	133405426	GOLGA3	2802	0.13391	-26.8804	FALSE	3-UTR	HYPO
chr15	-	34671269	34682001	GOLGA8A	23015	1.25575	-72.2579	FALSE	INTRON	HYPO
chr2	+	241375114	241407495	GPC1	2817	-0.328475	-64.3639	FALSE	INTRON	HYPO
chr2	+	133174146	133404169	GPR39	2863	-0.453854	-25.8967	FALSE	INTRON	HYPO
chr16	-	19870292	19896151	GPRC5B	51704	-0.827963	-22.5812	FALSE	PROMOTER	HYPO
chr16	-	19870292	19896151	GPRC5B	51704	-0.827963	-63.1348	FALSE	INTRON	HYPO
chr17	+	72429835	72443568	GPRC5C	55890	-0.140817	-22.5633	FALSE	INTRON	HYPO
chr10	+	46993545	47000568	GPRIN2	9721	-0.190112	-40.7116	FALSE	CDS	HYPO
chr9	+	139249251	139254057	GPSM1	26086	0.509592	-30.6904	FALSE	INTRON	HYPO
chr16	+	46918307	46965201	GPT2	84706	-0.290002	-27.0045	FALSE	INTRON	HYPO
chr19	+	1103935	1106787	GPX4	2879	-0.549354	-35.7614	FALSE	CDS	HYPO
chr19	+	1103935	1106787	GPX4	2879	-0.549354	-35.7614	FALSE	INTRON	HYPO
chr19	+	48898131	48948188	GRIN2D	2906	0.653684	-32.131	FALSE	CDS	HYPO
chr19	+	48898131	48948188	GRIN2D	2906	0.653684	-32.1366	FALSE	3-UTR	HYPO
chr19	+	48949029	48957164	GRWD1	83743	-0.458775	-32.1366	FALSE	PROMOTER	HYPO
chr8	+	144635556	144645231	GSDMD	79792	0.428558	-22.8953	FALSE	PROMOTER	HYPO
chr7	+	73868119	74016920	GTF2IRD1	9569	0.131447	-52.9774	FALSE	INTRON	HYPO
chrX	+	2746862	2800861	GYG2	8908	0.249751	-37.9817	FALSE	PROMOTER	HYPO
chrX	+	2746862	2800861	GYG2	8908	0.249751	-37.9817	FALSE	INTRON	HYPO
chrX	+	2746862	2800861	GYG2	8908	0.249751	-37.9817	FALSE	5-UTR	HYPO
chr3	-	129033613	129035120	H1FX	8971	-0.274051	-27.2482	FALSE	PROMOTER	HYPO
chr19	+	589892	617159	HCN2	610	0.740295	-63.9132	FALSE	INTRON	HYPO
chr2	-	239969863	240322643	HDAC4	9759	-0.0282181	-39.878	FALSE	INTRON	HYPO
chr7	+	43152197	43602938	HECW1	23072	0.956716	-20.7179	FALSE	CDS	HYPO
chr17	+	43224683	43229468	HEXIM1	10614	0.669591	-31.8411	FALSE	PROMOTER	HYPO
chr10	+	94449680	94455408	HHEX	3087	0.055647	-31.524	FALSE	INTRON	HYPO
chr20	+	30102212	30157370	HM13	81502	0.0212928	-73.5583	FALSE	INTRON	HYPO
chr19	+	1065921	1087830	HMHA1	23526	-0.0447607	-35.0974	FALSE	INTRON	HYPO
chr19	+	1065921	1087830	HMHA1	23526	-0.0447607	-36.3666	FALSE	CDS	HYPO
chr19	-	39327027	39340617	HNRNPL	3191	0.000926674	-69.5478	FALSE	PROMOTER	HYPO
chr19	-	39327027	39340617	HNRNPL	3191	0.000926674	-69.5478	FALSE	INTRON	HYPO
chr19	+	8509802	8554002	HNRNPM	4670	0.559345	-28.7809	FALSE	INTRON	HYPO
chr7	-	27145808	27166639	HOXA3	3200	0.455635	-53.4031	FALSE	3-UTR	HYPO
chr7	-	27145808	27166639	HOXA3	3200	0.455635	-36.0136	FALSE	PROMOTER	HYPO
chr7	-	27145808	27166639	HOXA3	3200	0.455635	-40.2559	FALSE	CDS	HYPO
chr17	-	46626231	46651810	HOXB3	3213	0.787893	-53.0756	FALSE	INTRON	HYPO
chr17	-	46626231	46651810	HOXB3	3213	0.787893	-29.8154	FALSE	CDS	HYPO
chr17	-	46626231	46651810	HOXB3	3213	0.787893	-77.1438	FALSE	PROMOTER	HYPO
chr17	-	46673098	46682334	HOXB6	3216	0.571928	-61.2713	FALSE	3-UTR	HYPO
chr17	-	46673098	46682334	HOXB6	3216	0.571928	-75.0996	FALSE	CDS	HYPO
chr17	-	46673098	46682334	HOXB6	3216	0.571928	-69.087	FALSE	INTRON	HYPO
chr12	+	54332575	54340328	HOXC13	3229	-0.826271	-45.8007	FALSE	CDS	HYPO
chr12	+	54422193	54424607	HOXC6	3223	0.463348	-25.8895	FALSE	CDS	HYPO
chr12	+	54393876	54397120	HOXC9	3225	-0.459791	-34.2633	FALSE	PROMOTER	HYPO
chr8	-	21971931	21988565	HR	55806	1.56409	-27.4378	FALSE	INTRON	HYPO
chr8	-	21971931	21988565	HR	55806	1.56409	-27.4378	FALSE	CDS	HYPO
chr16	-	84155743	84178800	HSDL1	83693	-0.277654	-41.9953	FALSE	INTRON	HYPO
chr16	+	67197287	67203848	HSF4	3299	1.36132	-68.2755	FALSE	5-UTR	HYPO
chr16	+	67197287	67203848	HSF4	3299	1.36132	-50.6762	FALSE	INTRON	HYPO
chr16	+	67197287	67203848	HSF4	3299	1.36132	-47.9794	FALSE	PROMOTER	HYPO
chr14	-	102547074	102553512	HSP90AA1	3320	0.132358	-56.1141	FALSE	INTRON	HYPO
chr14	-	102547074	102553512	HSP90AA1	3320	0.132358	-56.1141	FALSE	PROMOTER	HYPO
chr10	-	118430702	118502085	HSPA12A	259217	-0.435103	-24.5689	FALSE	CDS	HYPO
chr10	+	124221040	124274424	HTRA1	5654	-0.687325	-24.5537	TRUE	INTRON	HYPO
chr4	+	8271488	8308838	HTRA3	94031	-0.12262	-43.3276	TRUE	INTRON	HYPO
chr16	-	1560427	1662109	IFT140	9742	0.815738	-55.8572	FALSE	PROMOTER	HYPO
chr17	+	47074773	47133507	IGF2BP1	10642	0.384745	-34.3056	FALSE	INTRON	HYPO
chr22	+	17565848	17596584	IL17RA	23765	-0.0402745	-29.4741	FALSE	INTRON	HYPO
chr3	+	9958757	9975305	IL17RC	84818	0.287242	-23.3551	FALSE	PROMOTER	HYPO
chr7	-	128032330	128046024	IMPDH1	3614	0.25198	-35.5689	FALSE	PROMOTER	HYPO
chr7	-	128032330	128046024	IMPDH1	3614	0.25198	-35.5689	FALSE	INTRON	HYPO
chr19	-	7112265	7294011	INSR	3643	0.460959	-35.8851	FALSE	INTRON	HYPO
chr3	-	12938541	13114617	IQSEC1	9922	0.187912	-27.8564	FALSE	INTRON	HYPO
chr13	-	110406183	110438914	IRS2	8660	0.867209	-38.2299	FALSE	CDS	HYPO
chr15	-	68594041	68724492	ITGA11	22801	1.14878	-27.7047	FALSE	INTRON	HYPO
chr17	+	73717515	73753899	ITGB4	3691	0.278902	-60.4184	FALSE	CDS	HYPO
chr17	+	73717515	73753899	ITGB4	3691	0.278902	-64.1685	FALSE	INTRON	HYPO
chr2	+	231729620	231743963	ITM2C	81618	-0.220317	-58.6662	FALSE	INTRON	HYPO
chr14	-	93406067	93582263	ITPK1	3705	-0.270021	-25.8854	FALSE	INTRON	HYPO
chr3	+	4535031	4889524	ITPR1	3708	0.94645	-32.2958	FALSE	INTRON	HYPO
chr14	-	105607317	105635161	JAG2	3714	0.0757882	-37.4876	FALSE	INTRON	HYPO
chr14	-	105607317	105635161	JAG2	3714	0.0757882	-28.2788	FALSE	PROMOTER	HYPO
chr10	+	133918312	133998313	JAKMIP3	282973	0.241824	-33.3754	FALSE	INTRON	HYPO
chr10	+	133918312	133998313	JAKMIP3	282973	0.241824	-42.5168	FALSE	CDS	HYPO
chr10	+	133918312	133998313	JAKMIP3	282973	0.241824	-42.5168	FALSE	PROMOTER	HYPO
chr9	+	504694	746106	KANK1	23189	-0.0880735	-82.078	TRUE	INTRON	HYPO
chr9	+	504694	746106	KANK1	23189	-0.0880735	-86.1884	TRUE	5-UTR	HYPO
chr9	+	504694	746106	KANK1	23189	-0.0880735	-86.1884	TRUE	PROMOTER	HYPO
chr1	+	6086072	6161253	KCNAB2	8514	0.349109	-25.6003	FALSE	CDS	HYPO
chr1	+	6086072	6161253	KCNAB2	8514	0.349109	-27.0507	FALSE	INTRON	HYPO
chr1	-	210851656	211307457	KCNH1	3756	-0.0489073	-36.7779	FALSE	CDS	HYPO
chr19	-	44270684	44285409	KCNN4	3783	0.0751672	-36.915	FALSE	INTRON	HYPO
chr19	-	44270684	44285409	KCNN4	3783	0.0751672	-36.915	FALSE	CDS	HYPO
chr18	-	24034873	24129399	KCTD1	284252	-0.21173	-59.825	FALSE	INTRON	HYPO
chr18	-	24034873	24129399	KCTD1	284252	-0.21173	-59.825	FALSE	PROMOTER	HYPO
chr12	-	121866899	122018920	KDM2B	84678	0.0392028	-30.1197	FALSE	INTRON	HYPO
chr4	+	154387497	154557862	KIAA0922	23240	0.659776	-35.9582	FALSE	PROMOTER	HYPO
chr9	-	34368906	34376894	KIAA1161	57462	0.657708	-33.1171	FALSE	PROMOTER	HYPO
chr5	-	175773065	175788809	KIAA1191	57179	-0.255588	-34.5867	FALSE	PROMOTER	HYPO
chr10	+	23983674	24836777	KIAA1217	56243	0.287299	-35.5476	FALSE	5-UTR	HYPO
chr10	+	23983674	24836777	KIAA1217	56243	0.287299	-28.4804	FALSE	INTRON	HYPO
chr10	+	23983674	24836777	KIAA1217	56243	0.287299	-35.5476	FALSE	PROMOTER	HYPO
chr1	+	33231234	33240571	KIAA1522	57648	0.498081	-64.374	FALSE	INTRON	HYPO
chr22	+	25423940	25593415	KIAA1671	85379	0.381956	-31.3765	FALSE	INTRON	HYPO
chr8	+	145691737	145699499	KIFC2	90990	0.531664	-39.4834	FALSE	CDS	HYPO
chr11	-	126293395	126870766	KIRREL3	84623	-0.576066	-38.6653	FALSE	INTRON	HYPO
chr11	+	66024764	66035331	KLC2	64837	0.551043	-42.5401	FALSE	3-UTR	HYPO
chr2	+	10184371	10194963	KLF11	8462	-0.548616	-28.0029	FALSE	INTRON	HYPO
chr2	+	10184371	10194963	KLF11	8462	-0.548616	-28.0029	FALSE	PROMOTER	HYPO
chr2	+	10184371	10194963	KLF11	8462	-0.548616	-28.0029	FALSE	5-UTR	HYPO
chr19	+	16435650	16438339	KLF2	10365	-0.868319	-30.5969	FALSE	CDS	HYPO
chr19	+	16435650	16438339	KLF2	10365	-0.868319	-30.5969	FALSE	3-UTR	HYPO
chr9	-	110247132	110252047	KLF4	9314	-0.928516	-25.4157	TRUE	CDS	HYPO
chr9	-	110247132	110252047	KLF4	9314	-0.928516	-46.9975	TRUE	PROMOTER	HYPO
chr9	-	110247132	110252047	KLF4	9314	-0.928516	-25.4157	TRUE	INTRON	HYPO
chr16	-	87741417	87799598	KLHDC4	54758	0.179085	-40.4453	FALSE	INTRON	HYPO
chr22	+	29469065	29564321	KREMEN1	83999	0.525602	-49.0114	FALSE	INTRON	HYPO
chr17	-	39679868	39684641	KRT19	3880	-0.379706	-29.4045	TRUE	INTRON	HYPO
chr12	-	53001353	53012343	KRT73	319101	4.47999	-39.2949	FALSE	CDS	HYPO
chr12	-	52787734	52800176	KRT82	3888	2.68472	-30.6535	FALSE	CDS	HYPO
chr12	-	52771595	52779417	KRT84	3890	2.90848	-28.317	FALSE	CDS	HYPO
chr12	-	117890816	118406028	KSR2	283455	0.781558	-25.255	FALSE	CDS	HYPO
chr12	-	117890816	118406028	KSR2	283455	0.781558	-25.255	FALSE	INTRON	HYPO
chr18	+	21452983	21535029	LAMA3	3909	0.755212	-38.6021	FALSE	INTRON	HYPO
chr18	+	21452983	21535029	LAMA3	3909	0.755212	-38.6021	FALSE	PROMOTER	HYPO
chr18	+	21452983	21535029	LAMA3	3909	0.755212	-38.6021	FALSE	5-UTR	HYPO
chr17	-	39958204	39968451	LEPREL4	10609	-0.0180762	-23.8789	FALSE	INTRON	HYPO
chr17	-	39958204	39968451	LEPREL4	10609	-0.0180762	-23.8789	FALSE	CDS	HYPO
chr5	-	77781037	77944648	LHFPL2	10184	0.0818203	-47.5427	FALSE	5-UTR	HYPO
chr5	-	77781037	77944648	LHFPL2	10184	0.0818203	-47.5427	FALSE	PROMOTER	HYPO
chr22	-	30636435	30642840	LIF	3976	0.366275	-86.1098	FALSE	5-UTR	HYPO
chr22	-	30636435	30642840	LIF	3976	0.366275	-86.1098	FALSE	CDS	HYPO
chr22	-	30636435	30642840	LIF	3976	0.366275	-83.1726	FALSE	INTRON	HYPO
chr22	-	30636435	30642840	LIF	3976	0.366275	-86.1098	FALSE	PROMOTER	HYPO
chr2	+	109150810	109303702	LIMS1	3987	-0.408171	-30.2847	FALSE	INTRON	HYPO
chr19	-	2428162	2456966	LMNB2	84823	0.3389	-41.4956	FALSE	PROMOTER	HYPO
chr17	-	62745779	62778117	LOC146880	146880	0.83124	-23.1866	FALSE	INTRON	HYPO
chr17	-	62745779	62778117	LOC146880	146880	0.83124	-23.1866	FALSE	3-UTR	HYPO
chr19	-	5691844	5720463	LONP1	9361	0.340377	-31.3038	FALSE	CDS	HYPO
chr19	-	5691844	5720463	LONP1	9361	0.340377	-31.3038	FALSE	3-UTR	HYPO
chr19	+	33685598	33699773	LRP3	4037	-0.108476	-26.27	FALSE	CDS	HYPO
chr19	+	33685598	33699773	LRP3	4037	-0.108476	-27.1765	FALSE	INTRON	HYPO
chr8	+	145743348	145750559	LRRC14	9684	-0.0496491	-28.509	FALSE	3-UTR	HYPO
chr15	+	101459459	101610317	LRRK1	79705	0.373746	-42.5119	FALSE	CDS	HYPO
chr15	+	101459459	101610317	LRRK1	79705	0.373746	-36.5558	FALSE	INTRON	HYPO
chr11	-	65306029	65325699	LTBP3	4054	0.943131	-46.5803	FALSE	INTRON	HYPO
chr11	-	65306029	65325699	LTBP3	4054	0.943131	-45.9376	FALSE	CDS	HYPO
chr19	+	41099071	41135725	LTBP4	8425	0.924186	-57.0839	FALSE	PROMOTER	HYPO
chr19	+	41099071	41135725	LTBP4	8425	0.924186	-64.6279	FALSE	INTRON	HYPO
chr19	+	41099071	41135725	LTBP4	8425	0.924186	-56.2243	FALSE	CDS	HYPO
chr8	+	56792385	56925006	LYN	4067	-0.103532	-42.7963	FALSE	INTRON	HYPO
chr8	-	143852614	143858437	LYNX1	66004	0.106423	-40.261	FALSE	INTRON	HYPO
chr8	-	143852614	143858437	LYNX1	66004	0.106423	-40.261	FALSE	PROMOTER	HYPO
chr1	-	11734536	11741271	MAD2L2	10459	-0.41693	-21.7162	FALSE	INTRON	HYPO
chr4	+	1283671	1333925	MAEA	10296	-0.462236	-35.5162	FALSE	INTRON	HYPO
chr3	-	65344943	66024509	MAGI1	9223	0.839294	-38.4269	FALSE	INTRON	HYPO
chr4	-	140637545	141075233	MAML3	55534	0.713747	-68.2239	FALSE	INTRON	HYPO
chr1	+	38259773	38267278	MANEAL	149175	-0.241016	-64.5834	FALSE	5-UTR	HYPO
chr1	+	38259773	38267278	MANEAL	149175	-0.241016	-51.4837	FALSE	PROMOTER	HYPO
chr1	+	38259773	38267278	MANEAL	149175	-0.241016	-64.5834	FALSE	INTRON	HYPO
chr17	+	21187967	21218551	MAP2K3	5606	-0.135207	-37.6695	FALSE	PROMOTER	HYPO
chr1	-	27681669	27693337	MAP3K6	9064	0.551624	-34.7127	FALSE	CDS	HYPO
chr1	-	27681669	27693337	MAP3K6	9064	0.551624	-34.7127	FALSE	INTRON	HYPO
chr6	+	35995453	36079013	MAPK14	1432	-0.0415164	-24.8404	FALSE	PROMOTER	HYPO
chr17	+	19281773	19286857	MAPK7	5598	0.740764	-20.9672	FALSE	INTRON	HYPO
chr2	+	27193524	27250087	MAPRE3	22924	-0.288854	-35.6742	FALSE	INTRON	HYPO
chr18	-	74690788	74844774	MBP	4155	-0.244139	-30.6855	FALSE	PROMOTER	HYPO
chr11	-	119179233	119187840	MCAM	4162	0.0905109	-33.2385	FALSE	CDS	HYPO
chr11	-	119179233	119187840	MCAM	4162	0.0905109	-33.2385	FALSE	INTRON	HYPO
chr6	-	37600283	37665766	MDGA1	266727	0.00227216	-28.4986	FALSE	CDS	HYPO
chr6	-	37600283	37665766	MDGA1	266727	0.00227216	-45.8666	FALSE	INTRON	HYPO
chr11	+	46402617	46405387	MDK	4192	0.730997	-26.7364	FALSE	PROMOTER	HYPO
chr11	+	46402617	46405387	MDK	4192	0.730997	-26.7364	FALSE	INTRON	HYPO
chr11	+	46402617	46405387	MDK	4192	0.730997	-26.7364	FALSE	5-UTR	HYPO
chr14	+	101292444	101327360	MEG3	55384	-0.119848	-25.159	TRUE	PROMOTER	HYPO
chr14	+	101292444	101327360	MEG3	55384	-0.119848	-25.159	TRUE	INTRON	HYPO
chr14	+	101292444	101327360	MEG3	55384	-0.119848	-25.159	TRUE	5-UTR	HYPO
chr1	-	3404505	3528059	MEGF6	1953	-0.558301	-26.2537	FALSE	CDS	HYPO
chr1	-	3404505	3528059	MEGF6	1953	-0.558301	-25.4005	FALSE	INTRON	HYPO
chr15	-	37183221	37393500	MEIS2	4212	-0.383488	-71.524	FALSE	5-UTR	HYPO
chr15	-	37183221	37393500	MEIS2	4212	-0.383488	-71.524	FALSE	INTRON	HYPO
chr15	-	37183221	37393500	MEIS2	4212	-0.383488	-71.524	FALSE	CDS	HYPO
chr15	-	37183221	37393500	MEIS2	4212	-0.383488	-71.524	FALSE	PROMOTER	HYPO
chr3	-	196728611	196756687	MFI2	4241	-0.14718	-56.9621	FALSE	INTRON	HYPO
chr17	+	74864797	74946471	MGAT5B	146664	0.471662	-32.9599	FALSE	PROMOTER	HYPO
chr17	+	74864797	74946471	MGAT5B	146664	0.471662	-32.9599	FALSE	INTRON	HYPO
chr16	+	4674824	4740975	MGRN1	23295	0.211345	-32.1491	FALSE	INTRON	HYPO
chr4	+	140586921	140661899	MGST2	4258	-0.479627	-68.2239	FALSE	INTRON	HYPO
chr1	+	1550794	1565990	MIB2	142678	0.431702	-24.1096	FALSE	INTRON	HYPO
chr1	+	1550794	1565990	MIB2	142678	0.431702	-24.1096	FALSE	CDS	HYPO
chr1	+	1550794	1565990	MIB2	142678	0.431702	-24.1096	FALSE	5-UTR	HYPO
chr1	+	1550794	1565990	MIB2	142678	0.431702	-24.1096	FALSE	PROMOTER	HYPO
chr7	-	1473994	1499109	MICALL2	79778	0.280556	-38.7955	FALSE	PROMOTER	HYPO
chr17	+	36861872	36886056	MLLT6	4302	0.51682	-52.2116	FALSE	PROMOTER	HYPO
chr16	+	58059281	58080804	MMP15	4324	0.214764	-30.2171	FALSE	PROMOTER	HYPO
chr22	-	28144264	28197486	MN1	4330	-0.212038	-43.8578	FALSE	CDS	HYPO
chr11	-	1490684	1785501	MOB2	81532	-0.46052	-34.042	FALSE	INTRON	HYPO
chr8	-	72753776	72756731	MSC	9242	-0.0951768	-21.9841	FALSE	5-UTR	HYPO
chr8	-	72753776	72756731	MSC	9242	-0.0951768	-29.2482	FALSE	CDS	HYPO
chr8	-	72753776	72756731	MSC	9242	-0.0951768	-21.9841	FALSE	PROMOTER	HYPO
chr11	+	1244294	1283406	MUC5B	727897	3.22781	-34.0154	FALSE	CDS	HYPO
chr11	+	1244294	1283406	MUC5B	727897	3.22781	-34.6274	FALSE	INTRON	HYPO
chr11	-	1012823	1036706	MUC6	4588	-1.88791	-29.5419	FALSE	PROMOTER	HYPO
chr19	+	1356322	1378430	MUM1	84939	-0.216256	-31.817	FALSE	5-UTR	HYPO
chr19	+	1356322	1378430	MUM1	84939	-0.216256	-31.817	FALSE	CDS	HYPO
chr19	+	1356322	1378430	MUM1	84939	-0.216256	-31.817	FALSE	PROMOTER	HYPO
chr19	+	50706884	50813801	MYH14	79784	1.42743	-42.9445	FALSE	INTRON	HYPO
chr19	+	50706884	50813801	MYH14	79784	1.42743	-43.5062	FALSE	CDS	HYPO
chr17	+	73584138	73622927	MYO15B	80022	0.502297	-22.9447	FALSE	INTRON	HYPO
chr17	+	73584138	73622927	MYO15B	80022	0.502297	-25.4482	FALSE	5-UTR	HYPO
chr17	+	73584138	73622927	MYO15B	80022	0.502297	-25.4482	FALSE	PROMOTER	HYPO
chr17	-	30819627	31203902	MYO1D	4642	0.619738	-71.712	FALSE	INTRON	HYPO
chr19	-	59073283	59084942	MZF1	7593	0.152258	-45.5653	FALSE	CDS	HYPO
chr1	-	1682670	1709909	NADK	65220	0.0846085	-37.8514	FALSE	PROMOTER	HYPO
chr13	-	101706129	102068813	NALCN	259232	-0.798638	-44.3727	FALSE	INTRON	HYPO
chr4	+	2061238	2070816	NAT8L	339983	0.205303	-45.3774	FALSE	PROMOTER	HYPO
chr1	+	201708962	201796102	NAV1	89796	1.11249	-61.0031	FALSE	5-UTR	HYPO
chr1	+	201708962	201796102	NAV1	89796	1.11249	-57.1598	FALSE	INTRON	HYPO
chr1	+	201708962	201796102	NAV1	89796	1.11249	-57.1598	FALSE	PROMOTER	HYPO
chr13	+	35516423	36246873	NBEA	26960	0.460695	-39.7008	FALSE	INTRON	HYPO
chr13	+	35516423	36246873	NBEA	26960	0.460695	-53.7808	FALSE	PROMOTER	HYPO
chr3	+	47021172	47051194	NBEAL2	23218	0.727991	-34.9763	FALSE	INTRON	HYPO
chr3	+	47021172	47051194	NBEAL2	23218	0.727991	-41.3068	FALSE	3-UTR	HYPO
chr1	+	19970207	19984949	NBL1	4681	-0.196025	-33.4495	FALSE	5-UTR	HYPO
chr1	+	19970207	19984949	NBL1	4681	-0.196025	-33.4495	FALSE	PROMOTER	HYPO
chr1	+	19970207	19984949	NBL1	4681	-0.196025	-33.4495	FALSE	INTRON	HYPO
chr12	-	124808956	125052010	NCOR2	9612	1.23357	-45.1526	FALSE	INTRON	HYPO
chr9	+	132934856	132999583	NCS1	23413	-0.119935	-25.2551	FALSE	INTRON	HYPO
chr20	-	32244892	32262264	NECAB3	63941	0.411729	-49.0029	FALSE	INTRON	HYPO
chr1	-	156638555	156647189	NES	10763	1.82781	-56.6781	FALSE	CDS	HYPO
chr7	+	26191846	26226756	NFE2L3	9603	-0.57809	-44.607	FALSE	INTRON	HYPO
chr7	+	26191846	26226756	NFE2L3	9603	-0.57809	-44.607	FALSE	CDS	HYPO
chr9	-	94171326	94186144	NFIL3	4783	-0.251657	-37.5582	FALSE	INTRON	HYPO
chr2	-	233743395	233877951	NGEF	25791	-0.845337	-26.8911	FALSE	INTRON	HYPO
chrX	+	17653412	17754113	NHS	4810	0.0459418	-59.089	FALSE	INTRON	HYPO
chr1	-	236139131	236228481	NID1	4811	-0.0789025	-42.435	FALSE	INTRON	HYPO
chr5	-	172659106	172662315	NKX2-5	1482	-0.797444	-58.4839	FALSE	3-UTR	HYPO
chr5	-	172659106	172662315	NKX2-5	1482	-0.797444	-48.7847	FALSE	INTRON	HYPO
chr5	-	172659106	172662315	NKX2-5	1482	-0.797444	-34.7678	FALSE	PROMOTER	HYPO
chr5	-	172659106	172662315	NKX2-5	1482	-0.797444	-58.4839	FALSE	CDS	HYPO
chr9	-	139388895	139440238	NOTCH1	4851	0.618078	-25.4712	TRUE	INTRON	HYPO
chr5	+	32711437	32791830	NPR3	4883	0.388598	-52.59	FALSE	INTRON	HYPO
chr15	+	96874110	96883492	NR2F2	7026	0.196924	-41.023	FALSE	PROMOTER	HYPO
chr1	+	199996729	200146550	NR5A2	2494	-0.295881	-51.9497	FALSE	INTRON	HYPO
chr2	+	206547223	206641880	NRP2	8828	0.0273572	-46.1832	FALSE	INTRON	HYPO
chr2	+	206547223	206641880	NRP2	8828	0.0273572	-40.7615	FALSE	CDS	HYPO
chr5	+	176560832	176727214	NSD1	64324	0.518607	-20.803	FALSE	PROMOTER	HYPO
chr3	-	13357729	13461819	NUP210	23225	0.88735	-29.5869	FALSE	PROMOTER	HYPO
chr16	+	67880818	67905219	NUTF2	10204	-0.306702	-39.3431	FALSE	PROMOTER	HYPO
chr17	-	702552	882998	NXN	64359	-0.299241	-30.4099	FALSE	INTRON	HYPO
chr17	-	702552	882998	NXN	64359	-0.299241	-23.8685	FALSE	3-UTR	HYPO
chr1	+	228395830	228566575	OBSCN	84033	0.859788	-44.1806	FALSE	CDS	HYPO
chr1	+	228395830	228566575	OBSCN	84033	0.859788	-57.687	FALSE	INTRON	HYPO
chr8	-	145106166	145115584	OPLAH	26873	0.247816	-29.5091	FALSE	CDS	HYPO
chr8	-	145106166	145115584	OPLAH	26873	0.247816	-25.1493	FALSE	INTRON	HYPO
chr22	+	31090792	31303811	OSBP2	23762	-1.25205	-51.3601	FALSE	INTRON	HYPO
chr22	+	31090792	31303811	OSBP2	23762	-1.25205	-58.5524	FALSE	CDS	HYPO
chr3	-	31702316	32023342	OSBPL10	114884	-0.133578	-23.8166	FALSE	INTRON	HYPO
chr3	-	31702316	32023342	OSBPL10	114884	-0.133578	-23.8166	FALSE	CDS	HYPO
chr11	-	3108345	3186582	OSBPL5	114879	0.638755	-25.2097	FALSE	INTRON	HYPO
chr3	-	8792094	8811300	OXTR	5021	-1.56966	-47.332	FALSE	INTRON	HYPO
chr3	-	8792094	8811300	OXTR	5021	-1.56966	-47.332	FALSE	5-UTR	HYPO
chr3	-	8792094	8811300	OXTR	5021	-1.56966	-47.332	FALSE	PROMOTER	HYPO
chr11	+	72980938	73009670	P2RY6	5031	0.149911	-31.8995	FALSE	INTRON	HYPO
chr4	+	169418216	169849608	PALLD	23022	-0.00150143	-53.2632	FALSE	CDS	HYPO
chr4	+	169418216	169849608	PALLD	23022	-0.00150143	-57.0932	FALSE	5-UTR	HYPO
chr4	+	169418216	169849608	PALLD	23022	-0.00150143	-57.0932	FALSE	PROMOTER	HYPO
chr4	+	169418216	169849608	PALLD	23022	-0.00150143	-53.2632	FALSE	INTRON	HYPO
chr19	+	708952	748330	PALM	5064	0.41544	-31.4377	FALSE	INTRON	HYPO
chr1	-	2439974	2458035	PANK4	55229	0.0400435	-79.3964	FALSE	PROMOTER	HYPO
chr14	+	73704204	73741347	PAPLN	89932	0.0450094	-48.5186	FALSE	INTRON	HYPO
chr14	+	73704204	73741347	PAPLN	89932	0.0450094	-31.4694	FALSE	CDS	HYPO
chr16	+	3019341	3023485	PAQR4	124222	-0.123389	-30.2435	FALSE	PROMOTER	HYPO
chr1	-	156213111	156217908	PAQR6	79957	1.00812	-50.3361	FALSE	CDS	HYPO
chr1	-	26187974	26197744	PAQR7	164091	0.241291	-63.8042	FALSE	PROMOTER	HYPO
chr22	+	44422183	44565112	PARVB	29780	-0.0465819	-40.8581	FALSE	PROMOTER	HYPO
chr22	+	44422183	44565112	PARVB	29780	-0.0465819	-40.8581	FALSE	INTRON	HYPO
chr22	+	44422183	44565112	PARVB	29780	-0.0465819	-40.8581	FALSE	5-UTR	HYPO
chrX	-	48689501	48694040	PCSK1N	27344	-0.697543	-32.7222	FALSE	INTRON	HYPO
chrX	-	48689501	48694040	PCSK1N	27344	-0.697543	-32.7222	FALSE	CDS	HYPO
chr7	-	536896	559481	PDGFA	5154	-0.667862	-64.9369	FALSE	PROMOTER	HYPO
chr10	-	96997324	97050905	PDLIM1	9124	-0.290415	-45.5839	FALSE	PROMOTER	HYPO
chr21	+	45138977	45182188	PDXK	8566	-0.424737	-31.9418	FALSE	PROMOTER	HYPO
chr1	+	156863522	156886226	PEAR1	375033	-0.560876	-28.752	FALSE	CDS	HYPO
chr17	-	8043787	8055753	PER1	5187	-1.3646	-58.872	FALSE	INTRON	HYPO
chr11	-	45931219	45939674	PEX16	9409	-0.297132	-58.4544	FALSE	PROMOTER	HYPO
chr10	+	6186842	6277507	PFKFB3	5209	0.411462	-48.8909	FALSE	INTRON	HYPO
chr10	+	6186842	6277507	PFKFB3	5209	0.411462	-23.8683	FALSE	PROMOTER	HYPO
chr6	+	143929316	144152322	PHACTR2	9749	-0.225509	-28.0034	FALSE	5-UTR	HYPO
chr6	+	143929316	144152322	PHACTR2	9749	-0.225509	-28.0034	FALSE	INTRON	HYPO
chr6	+	143929316	144152322	PHACTR2	9749	-0.225509	-28.0034	FALSE	CDS	HYPO
chr6	+	143929316	144152322	PHACTR2	9749	-0.225509	-28.0034	FALSE	PROMOTER	HYPO
chr11	+	118478305	118528748	PHLDB1	23187	0.805362	-60.6561	FALSE	INTRON	HYPO
chr9	+	139743255	139745490	PHPT1	29085	-0.512619	-37.3472	FALSE	PROMOTER	HYPO
chr15	-	65107832	65117838	PIF1	80119	0.0444561	-49.9789	FALSE	CDS	HYPO
chrX	-	48770458	48776413	PIM2	11040	-0.327276	-74.3055	FALSE	PROMOTER	HYPO
chr19	-	3630178	3700477	PIP5K1C	23396	0.541449	-49.5918	FALSE	INTRON	HYPO
chr5	-	134363423	134369964	PITX1	5307	0.0239106	-31.7172	FALSE	PROMOTER	HYPO
chr5	-	134363423	134369964	PITX1	5307	0.0239106	-32.781	FALSE	3-UTR	HYPO
chr5	-	134363423	134369964	PITX1	5307	0.0239106	-33.7592	FALSE	CDS	HYPO
chr11	+	394216	404908	PKP3	11187	-0.242255	-38.5331	FALSE	INTRON	HYPO
chr11	+	394216	404908	PKP3	11187	-0.242255	-37.2728	FALSE	CDS	HYPO
chrX	+	198060	220022	PLCXD1	55344	0.198717	-30.6644	FALSE	PROMOTER	HYPO
chr8	-	144989320	145050913	PLEC	5339	0.888655	-20.8474	FALSE	PROMOTER	HYPO
chr14	+	65171192	65211060	PLEKHG3	26030	-0.0202727	-25.9185	FALSE	CDS	HYPO
chr17	-	7293046	7298162	PLSCR3	57048	-0.0139833	-34.2081	FALSE	CDS	HYPO
chr22	-	50713407	50746001	PLXNB2	23654	0.371383	-30.8704	FALSE	CDS	HYPO
chr22	-	50713407	50746001	PLXNB2	23654	0.371383	-35.5361	FALSE	INTRON	HYPO
chr20	-	56223447	56285670	PMEPA1	56937	-0.312715	-25.058	FALSE	INTRON	HYPO
chrX	-	7866803	7895780	PNPLA4	8228	-0.37778	-50.6322	FALSE	INTRON	HYPO
chr19	+	7600588	7626653	PNPLA6	10908	0.347516	-30.9034	FALSE	INTRON	HYPO
chr19	+	7600588	7626653	PNPLA6	10908	0.347516	-30.9034	FALSE	CDS	HYPO
chr7	-	131185020	131241376	PODXL	5420	-0.54442	-29.2763	FALSE	INTRON	HYPO
chr15	-	89859535	89878026	POLG	5428	0.407694	-57.9573	FALSE	PROMOTER	HYPO
chr20	+	62152132	62153524	PPDPF	79144	-0.0331773	-32.8741	FALSE	PROMOTER	HYPO
chr14	-	104200087	104313927	PPP1R13B	23368	0.291015	-32.438	FALSE	PROMOTER	HYPO
chr19	-	38741876	38747231	PPP1R14A	94274	-0.970653	-35.1006	FALSE	INTRON	HYPO
chr8	+	145722108	145727504	PPP1R16A	84988	0.0225352	-36.5372	FALSE	CDS	HYPO
chr8	+	145722108	145727504	PPP1R16A	84988	0.0225352	-35.8009	FALSE	INTRON	HYPO
chr4	-	6322304	6565327	PPP2R2C	5522	-0.20815	-51.9831	TRUE	CDS	HYPO
chr4	-	6322304	6565327	PPP2R2C	5522	-0.20815	-46.8789	TRUE	INTRON	HYPO
chr14	+	102276139	102394328	PPP2R5C	5527	-0.24628	-26.6678	TRUE	INTRON	HYPO
chr5	+	176730762	176733960	PRELID1	27166	-0.193423	-69.5552	FALSE	PROMOTER	HYPO
chrX	-	49031905	49042776	PRICKLE3	4007	0.39508	-31.2191	FALSE	PROMOTER	HYPO
chr7	-	588833	752161	PRKAR1B	5575	-0.0864666	-34.1825	FALSE	INTRON	HYPO
chr3	+	53195222	53226733	PRKCD	5580	0.42451	-65.3279	TRUE	PROMOTER	HYPO
chr20	+	62612430	62664453	PRPF6	24148	0.412665	-73.2257	FALSE	PROMOTER	HYPO
chr12	+	49688908	49692481	PRPH	5630	1.57727	-30.9432	FALSE	CDS	HYPO
chr12	+	49688908	49692481	PRPH	5630	1.57727	-30.9432	FALSE	PROMOTER	HYPO
chr12	+	49688908	49692481	PRPH	5630	1.57727	-30.9432	FALSE	5-UTR	HYPO
chr22	+	45072687	45133561	PRR5	55615	-0.245221	-29.8188	TRUE	PROMOTER	HYPO
chr22	+	45072687	45133561	PRR5	55615	-0.245221	-30.4574	TRUE	INTRON	HYPO
chr9	+	33795558	33799229	PRSS3	5646	-2.46763	-37.097	FALSE	INTRON	HYPO
chr8	-	18384812	18666405	PSD3	23362	0.774993	-21.9632	FALSE	INTRON	HYPO
chr19	+	36236477	36238056	PSENEN	55851	-0.489108	-28.7516	FALSE	PROMOTER	HYPO
chr1	+	43996546	44089343	PTPRF	5792	0.311617	-51.9723	FALSE	INTRON	HYPO
chr19	-	5205518	5340814	PTPRS	5802	0.0946388	-43.9227	FALSE	INTRON	HYPO
chr1	+	29563027	29653325	PTPRU	10076	1.06002	-59.6321	FALSE	INTRON	HYPO
chr21	-	46269499	46293818	PTTG1IP	754	-0.661085	-42.3109	FALSE	PROMOTER	HYPO
chr8	-	37716464	37757015	RAB11FIP1	80223	-0.408072	-53.274	FALSE	INTRON	HYPO
chr11	+	66036055	66044963	RAB1B	81876	0.298893	-42.5401	FALSE	PROMOTER	HYPO
chr5	-	176728198	176730744	RAB24	53917	0.0374754	-69.5552	FALSE	CDS	HYPO
chr22	+	23487512	23506531	RAB36	9609	-0.518025	-42.9424	FALSE	CDS	HYPO
chr22	+	23487512	23506531	RAB36	9609	-0.518025	-42.9424	FALSE	INTRON	HYPO
chr17	+	17584786	17714765	RAI1	10743	0.9465	-81.1067	FALSE	INTRON	HYPO
chr17	+	2699731	2941035	RAP1GAP2	23108	0.701664	-42.9353	FALSE	INTRON	HYPO
chr12	-	53604349	53614197	RARG	5916	0.338493	-39.3081	FALSE	INTRON	HYPO
chr12	-	53604349	53614197	RARG	5916	0.338493	-39.3081	FALSE	PROMOTER	HYPO
chr3	-	50367216	50378367	RASSF1	11186	-0.00251233	-57.8836	TRUE	PROMOTER	HYPO
chr3	-	50367216	50378367	RASSF1	11186	-0.00251233	-57.8836	TRUE	5-UTR	HYPO
chr3	-	50367216	50378367	RASSF1	11186	-0.00251233	-57.8836	TRUE	CDS	HYPO
chr11	+	560970	564025	RASSF7	8045	-0.252804	-45.263	FALSE	PROMOTER	HYPO
chr20	+	55966453	55984386	RBM38	55544	-0.254994	-45.8928	TRUE	PROMOTER	HYPO
chr15	+	91498105	91506355	RCCD1	91433	0.118846	-56.04	FALSE	CDS	HYPO
chr19	-	14072341	14117134	RFX1	5989	0.773314	-24.0192	FALSE	INTRON	HYPO
chr8	+	54764367	54871863	RGS20	8601	-1.15229	-58.2804	FALSE	INTRON	HYPO
chr8	+	54764367	54871863	RGS20	8601	-1.15229	-58.2804	FALSE	PROMOTER	HYPO
chr9	+	116225979	116360023	RGS3	5998	-0.0973027	-47.0256	FALSE	PROMOTER	HYPO
chr9	+	116225979	116360023	RGS3	5998	-0.0973027	-47.0256	FALSE	INTRON	HYPO
chr9	+	116225979	116360023	RGS3	5998	-0.0973027	-47.0256	FALSE	5-UTR	HYPO
chr7	-	151163097	151217010	RHEB	6009	-0.326534	-43.1175	FALSE	PROMOTER	HYPO
chr14	+	92980124	93155334	RIN3	79890	0.382186	-45.6381	FALSE	CDS	HYPO
chr19	+	12917427	12924462	RNASEH2A	10535	-0.240505	-45.7353	FALSE	PROMOTER	HYPO
chr16	-	88762902	88772800	RNF166	115992	-0.178939	-50.9448	FALSE	INTRON	HYPO
chr7	-	5659671	5821361	RNF216	54476	-0.0650607	-30.7282	FALSE	INTRON	HYPO
chr1	+	44870959	45117396	RNF220	55182	0.00285198	-47.6648	FALSE	INTRON	HYPO
chr16	-	4846962	4852951	ROGDI	79641	-0.128436	-27.4133	FALSE	INTRON	HYPO
chr16	-	4846962	4852951	ROGDI	79641	-0.128436	-27.4133	FALSE	CDS	HYPO
chr17	-	62179	202633	RPH3AL	9501	0.341833	-25.4467	FALSE	PROMOTER	HYPO
chr17	-	62179	202633	RPH3AL	9501	0.341833	-22.8086	FALSE	INTRON	HYPO
chr16	+	89627064	89633237	RPL13	6137	0.21776	-35.4663	FALSE	3-UTR	HYPO
chr15	-	75247442	75249775	RPP25	54913	-0.0353146	-31.4515	FALSE	3-UTR	HYPO
chrX	-	20168028	20284750	RPS6KA3	6197	-0.141478	-25.0792	FALSE	PROMOTER	HYPO
chr2	-	74652987	74667710	RTKN	6242	0.184381	-63.992	FALSE	5-UTR	HYPO
chr2	-	74652987	74667710	RTKN	6242	0.184381	-63.992	FALSE	CDS	HYPO
chr2	-	74652987	74667710	RTKN	6242	0.184381	-64.4667	FALSE	PROMOTER	HYPO
chr11	+	57228338	57244384	RTN4RL2	349667	0.109285	-38.9371	FALSE	CDS	HYPO
chr1	-	25226001	25291501	RUNX3	864	-0.184552	-27.3723	TRUE	INTRON	HYPO
chr1	+	155293727	155300909	RUSC1	23623	-0.0627464	-58.15	FALSE	PROMOTER	HYPO
chr1	+	155293727	155300909	RUSC1	23623	-0.0627464	-58.15	FALSE	5-UTR	HYPO
chr9	+	137218315	137332431	RXRA	6256	0.443612	-24.8006	FALSE	INTRON	HYPO
chr1	+	861120	879961	SAMD11	148398	1.40973	-53.6914	FALSE	INTRON	HYPO
chr19	-	1107632	1174282	SBNO2	22904	0.04397	-28.7954	FALSE	INTRON	HYPO
chr19	+	1905372	1926012	SCAMP4	113178	0.478997	-28.6109	FALSE	INTRON	HYPO
chr3	+	158991035	159615155	SCHIP1	29970	-0.302738	-34.8741	FALSE	5-UTR	HYPO
chr3	+	158991035	159615155	SCHIP1	29970	-0.302738	-34.8741	FALSE	PROMOTER	HYPO
chr3	+	158991035	159615155	SCHIP1	29970	-0.302738	-29.1962	FALSE	INTRON	HYPO
chr12	+	51985019	52206648	SCN8A	6334	0.326956	-46.7552	FALSE	CDS	HYPO
chr1	-	31342312	31381480	SDC3	9672	0.523642	-33.7155	FALSE	INTRON	HYPO
chr1	+	243419306	243663393	SDCCAG8	10806	-0.689756	-42.5738	FALSE	INTRON	HYPO
chr10	-	102246402	102279595	SEC31B	25956	1.08406	-34.6687	FALSE	PROMOTER	HYPO
chr10	-	102246402	102279595	SEC31B	25956	1.08406	-32.6148	FALSE	INTRON	HYPO
chr3	+	50305039	50314572	SEMA3B	7869	0.701584	-40.5525	TRUE	INTRON	HYPO
chr3	+	50305039	50314572	SEMA3B	7869	0.701584	-40.5525	TRUE	CDS	HYPO
chr22	+	19701986	19710845	SEPT5	5413	0.026324	-41.5376	FALSE	INTRON	HYPO
chrX	-	118750908	118827333	SEPT6	23157	-0.170493	-39.5442	FALSE	PROMOTER	HYPO
chr17	+	75283972	75496678	SEPT9	10801	0.37919	-75.8754	FALSE	5-UTR	HYPO
chr17	+	75283972	75496678	SEPT9	10801	0.37919	-73.6715	FALSE	PROMOTER	HYPO
chr17	+	75283972	75496678	SEPT9	10801	0.37919	-63.2872	FALSE	INTRON	HYPO
chr15	+	44084574	44088287	SERF2	10169	-0.359452	-44.8688	FALSE	PROMOTER	HYPO
chr1	+	31886659	31907527	SERINC2	347735	-0.366185	-23.9743	FALSE	PROMOTER	HYPO
chr1	+	31886659	31907527	SERINC2	347735	-0.366185	-23.9743	FALSE	CDS	HYPO
chr1	+	31886659	31907527	SERINC2	347735	-0.366185	-23.9743	FALSE	5-UTR	HYPO
chr1	+	31886659	31907527	SERINC2	347735	-0.366185	-23.9743	FALSE	INTRON	HYPO
chr2	-	224839764	224896195	SERPINE2	5270	-1.22759	-32.3288	FALSE	PROMOTER	HYPO
chr16	-	29882479	29910585	SEZ6L2	26470	0.860509	-33.452	FALSE	PROMOTER	HYPO
chr11	+	65819815	65836382	SF3B2	10992	0.314157	-32.4952	FALSE	PROMOTER	HYPO
chr10	-	7200585	7453448	SFMBT2	57713	-0.540762	-47.0025	FALSE	PROMOTER	HYPO
chr6	-	134490383	134639196	SGK1	6446	-0.576455	-38.3493	FALSE	INTRON	HYPO
chr6	-	134490383	134639196	SGK1	6446	-0.576455	-38.3493	FALSE	PROMOTER	HYPO
chr19	-	6752172	6767523	SH2D3A	10045	-0.167067	-52.4742	FALSE	INTRON	HYPO
chr19	-	6752172	6767523	SH2D3A	10045	-0.167067	-52.4742	FALSE	CDS	HYPO
chr19	-	4360363	4400415	SH3GL1	6455	-0.0235468	-48.5804	FALSE	INTRON	HYPO
chr10	-	105353783	105615164	SH3PXD2A	9644	1.75553	-43.4245	FALSE	CDS	HYPO
chr10	-	105353783	105615164	SH3PXD2A	9644	1.75553	-36.8675	FALSE	INTRON	HYPO
chr11	-	70313960	70935808	SHANK2	22941	0.740452	-60.4012	FALSE	PROMOTER	HYPO
chr11	-	70313960	70935808	SHANK2	22941	0.740452	-52.6356	FALSE	CDS	HYPO
chr11	-	70313960	70935808	SHANK2	22941	0.740452	-44.3957	FALSE	INTRON	HYPO
chr5	-	132157832	132162002	SHROOM1	134549	0.0938077	-32.7121	FALSE	CDS	HYPO
chr11	-	405715	414999	SIGIRR	59307	-0.897006	-38.0203	FALSE	PROMOTER	HYPO
chr11	-	405715	414999	SIGIRR	59307	-0.897006	-30.0948	FALSE	INTRON	HYPO
chr21	+	38071990	38118219	SIM2	6493	0.619974	-49.2364	FALSE	CDS	HYPO
chr21	+	38071990	38118219	SIM2	6493	0.619974	-48.2838	FALSE	INTRON	HYPO
chr21	+	38071990	38118219	SIM2	6493	0.619974	-54.0079	FALSE	PROMOTER	HYPO
chr19	+	38397867	38699008	SIPA1L3	23094	0.49996	-29.7011	FALSE	INTRON	HYPO
chr1	+	2160133	2241652	SKI	6497	-0.113469	-26.9033	FALSE	INTRON	HYPO
chr5	-	1050488	1112172	SLC12A7	10723	0.640676	-29.1513	FALSE	INTRON	HYPO
chr7	+	100450340	100463160	SLC12A9	56996	0.103674	-26.2388	FALSE	CDS	HYPO
chr17	+	80186281	80197375	SLC16A3	9123	1.02629	-58.7813	FALSE	5-UTR	HYPO
chr17	+	80186281	80197375	SLC16A3	9123	1.02629	-58.7813	FALSE	PROMOTER	HYPO
chr17	+	80186281	80197375	SLC16A3	9123	1.02629	-58.7813	FALSE	INTRON	HYPO
chr21	-	46934628	46954542	SLC19A1	6573	0.0705398	-33.5133	FALSE	PROMOTER	HYPO
chr6	+	160769404	160873611	SLC22A3	6581	0.134873	-35.7377	FALSE	INTRON	HYPO
chr14	-	100757452	100772860	SLC25A29	123096	-0.113521	-27.7396	FALSE	INTRON	HYPO
chr12	+	58013692	58019934	SLC26A10	65012	0.724987	-23.9359	FALSE	PROMOTER	HYPO
chr19	-	59009699	59023432	SLC27A5	10998	-0.719154	-28.0135	FALSE	CDS	HYPO
chr20	+	62371210	62375403	SLC2A4RG	56731	-0.0485558	-39.3993	FALSE	PROMOTER	HYPO
chr1	+	234040678	234460262	SLC35F3	148641	-1.08219	-82.3833	FALSE	INTRON	HYPO
chr11	-	118895060	118901616	SLC37A4	2542	-0.426155	-22.7533	FALSE	INTRON	HYPO
chr11	-	118895060	118901616	SLC37A4	2542	-0.426155	-22.7533	FALSE	PROMOTER	HYPO
chr11	-	118895060	118901616	SLC37A4	2542	-0.426155	-22.7533	FALSE	5-UTR	HYPO
chr17	-	79224670	79269096	SLC38A10	124565	0.494707	-24.5599	FALSE	INTRON	HYPO
chr3	-	125725199	125775618	SLC41A3	54946	-0.305775	-22.1281	FALSE	INTRON	HYPO
chr20	-	3208062	3218373	SLC4A11	83959	0.247024	-49.8483	FALSE	INTRON	HYPO
chr20	-	3208062	3218373	SLC4A11	83959	0.247024	-48.5185	FALSE	5-UTR	HYPO
chr20	-	3208062	3218373	SLC4A11	83959	0.247024	-43.3255	FALSE	PROMOTER	HYPO
chr20	-	3208062	3218373	SLC4A11	83959	0.247024	-48.5185	FALSE	CDS	HYPO
chr17	-	33762114	33775856	SLFN13	146857	0.799313	-46.2487	FALSE	PROMOTER	HYPO
chr22	+	31477281	31500610	SMTN	6525	0.456111	-35.3441	FALSE	INTRON	HYPO
chr22	+	31477281	31500610	SMTN	6525	0.456111	-35.3441	FALSE	PROMOTER	HYPO
chr19	+	7985866	7988136	SNAPC2	6618	-0.294729	-26.7739	FALSE	PROMOTER	HYPO
chr7	+	127292201	127732659	SND1	27044	0.252148	-62.6679	FALSE	INTRON	HYPO
chr16	+	12070601	12668146	SNX29	92017	0.30719	-32.1948	FALSE	INTRON	HYPO
chr12	+	93963597	93970521	SOCS2	8835	-0.945898	-70.508	FALSE	INTRON	HYPO
chr17	+	70117160	70122560	SOX9	6662	0.247161	-45.0671	FALSE	INTRON	HYPO
chr17	+	70117160	70122560	SOX9	6662	0.247161	-43.1676	FALSE	CDS	HYPO
chr2	+	220299699	220358354	SPEG	10290	1.15551	-34.5178	FALSE	CDS	HYPO
chr2	+	220299699	220358354	SPEG	10290	1.15551	-39.6194	FALSE	INTRON	HYPO
chr2	+	220299699	220358354	SPEG	10290	1.15551	-35.1137	FALSE	PROMOTER	HYPO
chr1	+	24969593	24999772	SRRM1	10250	-0.130087	-27.0186	FALSE	PROMOTER	HYPO
chr1	-	54691103	54872068	SSBP3	23648	0.556732	-27.8499	FALSE	INTRON	HYPO
chr19	+	18530145	18545372	SSBP4	170463	0.783732	-54.045	FALSE	CDS	HYPO
chr19	+	18530145	18545372	SSBP4	170463	0.783732	-49.716	FALSE	INTRON	HYPO
chr12	-	109176465	109251359	SSH1	54434	0.539772	-53.6791	FALSE	PROMOTER	HYPO
chr11	-	72465773	72504750	STARD10	10809	-0.38828	-59.7985	FALSE	CDS	HYPO
chr8	-	99466858	99837909	STK3	6788	-0.601622	-46.044	FALSE	5-UTR	HYPO
chr8	-	99466858	99837909	STK3	6788	-0.601622	-46.044	FALSE	PROMOTER	HYPO
chr8	-	99466858	99837909	STK3	6788	-0.601622	-39.6367	FALSE	INTRON	HYPO
chr4	+	5053526	5502725	STK32B	55351	-0.460482	-39.6436	FALSE	INTRON	HYPO
chr4	+	5053526	5502725	STK32B	55351	-0.460482	-39.6436	FALSE	CDS	HYPO
chr10	-	134020995	134121477	STK32C	282974	-0.359535	-27.1073	FALSE	INTRON	HYPO
chr19	-	47222767	47249720	STRN4	29888	0.0800912	-31.3175	FALSE	INTRON	HYPO
chr20	+	57226308	57254582	STX16	8675	0.0961466	-33.7525	FALSE	PROMOTER	HYPO
chr5	+	149997205	150031903	SYNPO	11346	0.908368	-43.706	FALSE	INTRON	HYPO
chr10	+	123923104	124014057	TACC2	10579	0.544987	-35.9241	FALSE	INTRON	HYPO
chr10	+	123923104	124014057	TACC2	10579	0.544987	-22.9589	FALSE	CDS	HYPO
chr10	+	123923104	124014057	TACC2	10579	0.544987	-48.8892	FALSE	PROMOTER	HYPO
chr4	+	7045155	7059677	TADA2B	93624	-0.161144	-28.6953	FALSE	INTRON	HYPO
chr7	-	99704692	99717481	TAF6	6878	0.0231762	-31.2286	FALSE	PROMOTER	HYPO
chr17	-	77906141	78009657	TBC1D16	125058	0.706573	-31.6057	FALSE	INTRON	HYPO
chr22	+	47158513	47571342	TBC1D22A	25771	-0.147352	-31.6837	FALSE	INTRON	HYPO
chr17	+	80709939	80901062	TBCD	6904	0.420139	-35.9851	FALSE	PROMOTER	HYPO
chr5	+	133451297	133483920	TCF7	6932	0.193411	-26.7245	FALSE	PROMOTER	HYPO
chr2	+	85360582	85537511	TCF7L1	83439	0.380429	-51.7082	FALSE	CDS	HYPO
chr2	+	85360582	85537511	TCF7L1	83439	0.380429	-51.7082	FALSE	INTRON	HYPO
chr12	-	117476727	117537251	TESC	54997	0.0196187	-35.1605	FALSE	INTRON	HYPO
chr6	-	10396915	10419797	TFAP2A	7020	0.18003	-41.2456	TRUE	PROMOTER	HYPO
chr6	-	10396915	10419797	TFAP2A	7020	0.18003	-45.4678	TRUE	3-UTR	HYPO
chr6	-	10396915	10419797	TFAP2A	7020	0.18003	-41.2456	TRUE	INTRON	HYPO
chr20	+	55204357	55214338	TFAP2C	7022	-0.354682	-49.9689	FALSE	PROMOTER	HYPO
chr16	+	31484525	31489281	TGFB1I1	7041	0.144924	-62.802	FALSE	CDS	HYPO
chr16	+	31484525	31489281	TGFB1I1	7041	0.144924	-62.802	FALSE	3-UTR	HYPO
chr20	+	35202956	35222355	TGIF2	60436	-0.561177	-43.409	FALSE	PROMOTER	HYPO
chr16	+	67876212	67878098	THAP11	57215	-0.390685	-39.3431	FALSE	CDS	HYPO
chr2	-	242523819	242576725	THAP4	51078	-0.231571	-57.1539	FALSE	INTRON	HYPO
chr20	-	23026269	23030301	THBD	7056	-0.233568	-51.9779	TRUE	PROMOTER	HYPO
chr15	+	71433787	72075722	THSD4	79875	0.191546	-26.5463	FALSE	CDS	HYPO
chr8	+	144680073	144682485	TIGD5	84948	0.0527708	-38.2946	FALSE	CDS	HYPO
chr15	-	70340129	70387124	TLE3	7090	0.08675	-34.5696	FALSE	INTRON	HYPO
chr3	-	50392179	50396939	TMEM115	11070	0.0448073	-47.4888	FALSE	CDS	HYPO
chr16	-	420775	431950	TMEM8A	58986	0.217621	-43.4623	FALSE	5-UTR	HYPO
chr16	-	420775	431950	TMEM8A	58986	0.217621	-43.4623	FALSE	PROMOTER	HYPO
chr16	-	420775	431950	TMEM8A	58986	0.217621	-31.0411	FALSE	INTRON	HYPO
chr17	+	26646120	26655711	TMEM97	27346	-0.270382	-36.3025	FALSE	PROMOTER	HYPO
chr3	-	195590235	195635880	TNK2	10188	0.454989	-50.5563	FALSE	INTRON	HYPO
chr19	-	12810007	12833462	TNPO2	30000	0.350614	-80.1547	FALSE	INTRON	HYPO
chr7	-	5346422	5463177	TNRC18	84629	0.982318	-72.0112	FALSE	PROMOTER	HYPO
chr7	-	47314751	47621742	TNS3	64759	0.582535	-54.0667	FALSE	INTRON	HYPO
chr8	-	95938199	95961615	TP53INP1	94241	-1.12047	-62.5131	TRUE	INTRON	HYPO
chr22	+	50624359	50638027	TRABD	80305	0.0863466	-39.2425	FALSE	PROMOTER	HYPO
chr16	-	67188088	67193812	TRADD	8717	0.278038	-47.9794	FALSE	PROMOTER	HYPO
chr16	-	67188088	67193812	TRADD	8717	0.278038	-30.4767	FALSE	CDS	HYPO
chr19	-	45666185	45681501	TRAPPC6A	79090	-0.249997	-76.9097	FALSE	PROMOTER	HYPO
chr3	-	160153290	160167626	TRIM59	286827	-0.99134	-27.5581	FALSE	PROMOTER	HYPO
chr7	+	100464949	100471076	TRIP6	7205	-0.351087	-26.2388	FALSE	PROMOTER	HYPO
chrX	-	106956451	107019017	TSC22D3	1831	-1.06736	-24.8727	FALSE	INTRON	HYPO
chr11	+	842823	867116	TSPAN4	7106	-0.383968	-55.0165	FALSE	INTRON	HYPO
chr22	-	28374001	29075853	TTC28	23331	0.937332	-85.2072	FALSE	INTRON	HYPO
chr22	+	18593452	18614498	TUBA8	51807	2.8987	-30.9807	FALSE	INTRON	HYPO
chr16	+	89988416	90002505	TUBB3	10381	-0.245425	-67.3744	FALSE	INTRON	HYPO
chr18	+	12308256	12326568	TUBB6	84617	-0.672508	-34.317	FALSE	PROMOTER	HYPO
chr22	-	19863040	19929515	TXNRD2	10587	-0.41985	-49.1762	FALSE	INTRON	HYPO
chr16	+	1359627	1377019	UBE2I	7329	-0.175332	-28.5021	FALSE	INTRON	HYPO
chr19	-	59067078	59070343	UBE2M	9040	-0.0246318	-45.5653	FALSE	PROMOTER	HYPO
chr20	-	62571181	62587800	UCKL1	54963	-0.0370142	-30.2286	FALSE	INTRON	HYPO
chr17	-	26694298	26697373	VTN	7448	-0.546386	-58.6663	FALSE	PROMOTER	HYPO
chr4	+	6271576	6304992	WFS1	7466	0.241451	-34.1818	FALSE	INTRON	HYPO
chr9	+	95947211	96082854	WNK2	65268	0.428538	-56.7069	TRUE	PROMOTER	HYPO
chr9	+	95947211	96082854	WNK2	65268	0.428538	-39.0992	TRUE	INTRON	HYPO
chr9	+	95947211	96082854	WNK2	65268	0.428538	-56.7069	TRUE	CDS	HYPO
chr22	-	46316247	46373008	WNT7B	7477	-0.499502	-57.3957	FALSE	INTRON	HYPO
chr1	-	3547330	3566671	WRAP73	49856	-0.388549	-29.5235	FALSE	PROMOTER	HYPO
chr22	-	21982377	21984340	YDJC	150223	-0.697773	-39.8333	FALSE	CDS	HYPO
chr22	-	21982377	21984340	YDJC	150223	-0.697773	-39.8333	FALSE	INTRON	HYPO
chr18	-	72909277	72921281	ZADH2	284273	-0.422499	-30.5022	FALSE	INTRON	HYPO
chr8	-	144519824	144623620	ZC3H3	23144	0.621961	-29.4324	FALSE	INTRON	HYPO
chr10	-	81142082	81205383	ZCCHC24	219654	0.00125209	-25.7228	FALSE	INTRON	HYPO
chr11	-	66306734	66313671	ZDHHC24	254359	-0.192878	-33.6493	FALSE	PROMOTER	HYPO
chr2	-	145141941	145277958	ZEB2	9839	0.672912	-60.7113	FALSE	PROMOTER	HYPO
chr16	-	72816785	73082274	ZFHX3	463	0.770406	-29.1813	TRUE	PROMOTER	HYPO
chr8	+	77593514	77779521	ZFHX4	79776	0.41048	-32.0475	FALSE	INTRON	HYPO
chr10	+	80828791	81076285	ZMIZ1	57178	0.544488	-65.3966	FALSE	INTRON	HYPO
chr6	+	87865268	87973406	ZNF292	23036	-0.0528469	-67.4302	TRUE	PROMOTER	HYPO
chr19	+	54058560	54083523	ZNF331	55422	-0.301714	-49.7305	FALSE	PROMOTER	HYPO
chr19	+	54058560	54083523	ZNF331	55422	-0.301714	-49.7305	FALSE	INTRON	HYPO
chr16	+	88493878	88507165	ZNF469	84627	0.984048	-44.0512	FALSE	CDS	HYPO
chr16	+	88493878	88507165	ZNF469	84627	0.984048	-45.1919	FALSE	PROMOTER	HYPO
chr16	+	88493878	88507165	ZNF469	84627	0.984048	-55.1284	FALSE	INTRON	HYPO
chr16	+	30406432	30411429	ZNF48	197407	-0.278778	-31.3615	FALSE	INTRON	HYPO
chr19	-	37034516	37096178	ZNF529	57711	-0.973575	-56.1515	FALSE	PROMOTER	HYPO
chr19	-	37034516	37096178	ZNF529	57711	-0.973575	-63.3185	FALSE	3-UTR	HYPO
chr19	-	37034516	37096178	ZNF529	57711	-0.973575	-63.3185	FALSE	5-UTR	HYPO
chr19	+	56152391	56154836	ZNF580	51157	0.13456	-45.7903	FALSE	CDS	HYPO
chr19	+	56154985	56156989	ZNF581	51545	-0.533224	-45.7903	FALSE	PROMOTER	HYPO
chr19	+	58920062	58929692	ZNF584	201514	-0.662936	-46.0408	FALSE	PROMOTER	HYPO
chr15	+	90544751	90625432	ZNF710	374655	0.422244	-43.5077	FALSE	PROMOTER	HYPO
chr22	+	29313376	29453476	ZNRF3	84133	0.29651	-34.3367	FALSE	CDS	HYPO
chr7	+	76026840	76071388	ZP3	7784	0.36099	-32.6253	FALSE	PROMOTER	HYPO

## Sheet: MCF7 HyperDMR
Chr	Strand	Start	End	SYMBOL	ENTREZID	log2.FC.RNA.seq.	MethyValue	TSG	Location	MethyLevel
chr9	+	133589267	133763062	ABL1	25	0.0081396	25.7435	FALSE	PROMOTER	HYPER
chr9	+	133589267	133763062	ABL1	25	0.0081396	25.7435	FALSE	INTRON	HYPER
chr1	-	1227763	1243269	ACAP3	116983	-0.683399	21.0478	FALSE	PROMOTER	HYPER
chr2	+	264868	278282	ACP1	52	0.579409	42.6849	FALSE	PROMOTER	HYPER
chr12	+	52345450	52390863	ACVR1B	91	-1.16828	30.8913	FALSE	3-UTR	HYPER
chr9	+	136287119	136324525	ADAMTS13	11093	-3.06289	36.7266	FALSE	CDS	HYPER
chr9	+	136287119	136324525	ADAMTS13	11093	-3.06289	36.7266	FALSE	INTRON	HYPER
chr9	+	136287119	136324525	ADAMTS13	11093	-3.06289	36.7266	FALSE	5-UTR	HYPER
chr9	+	136287119	136324525	ADAMTS13	11093	-3.06289	36.7266	FALSE	PROMOTER	HYPER
chr7	-	937536	960526	ADAP1	11033	-0.69534	30.9511	FALSE	INTRON	HYPER
chr19	+	1905370	1913446	ADAT3	113179	-1.85639	67.6318	FALSE	INTRON	HYPER
chr2	+	236402732	237040444	AGAP1	116987	-0.213886	34.3904	FALSE	INTRON	HYPER
chr7	+	150782917	150841523	AGAP3	116988	0.710169	41.4596	FALSE	INTRON	HYPER
chr1	+	955502	991499	AGRN	375790	-0.637143	27.7066	FALSE	CDS	HYPER
chr3	+	52232098	52248343	ALAS1	211	-0.793245	33.5594	FALSE	PROMOTER	HYPER
chr19	+	49956472	49974305	ALDH16A1	126133	0.43229	83.1618	FALSE	CDS	HYPER
chr15	+	101420008	101456830	ALDH1A3	220	3.26717	23.2647	FALSE	PROMOTER	HYPER
chr3	-	49754266	49757238	AMIGO3	386724	-1.85246	29.5998	FALSE	PROMOTER	HYPER
chr3	-	49754266	49757238	AMIGO3	386724	-1.85246	29.5998	FALSE	5-UTR	HYPER
chr7	+	2719162	2755069	AMZ1	155185	-3.20801	25.9234	FALSE	INTRON	HYPER
chr2	-	241418838	241497438	ANKMY1	51281	-0.910372	37.4476	FALSE	5-UTR	HYPER
chr2	-	241418838	241497438	ANKMY1	51281	-0.910372	37.4476	FALSE	INTRON	HYPER
chr2	-	241418838	241497438	ANKMY1	51281	-0.910372	37.4476	FALSE	PROMOTER	HYPER
chr16	-	89334028	89556969	ANKRD11	29123	-0.0779336	58.3084	FALSE	INTRON	HYPER
chr19	+	50270179	50310369	AP2A1	160	0.232671	42.4988	FALSE	INTRON	HYPER
chr17	+	36584719	36668628	ARHGAP23	57636	-1.32717	38.1099	FALSE	CDS	HYPER
chr17	-	43471267	43503012	ARHGAP27	201176	-1.7474	24.0698	FALSE	INTRON	HYPER
chr20	+	37230576	37279295	ARHGAP40	343578	-8.90426	38.6457	FALSE	PROMOTER	HYPER
chr19	+	7459998	7537371	ARHGEF18	23370	-0.211896	52.7027	FALSE	INTRON	HYPER
chr3	+	153838791	153975616	ARHGEF26	26084	-1.7055	35.9256	FALSE	CDS	HYPER
chr19	+	926036	972803	ARID3A	1820	0.0964098	59.1485	FALSE	INTRON	HYPER
chr7	+	98972297	98992404	ARPC1B	10095	2.35869	51.7509	FALSE	CDS	HYPER
chr7	+	98972297	98992404	ARPC1B	10095	2.35869	51.7509	FALSE	INTRON	HYPER
chr17	+	66255322	66417000	ARSG	22901	-3.44647	45.078	FALSE	INTRON	HYPER
chr17	+	79935425	79975282	ASPSCR1	79058	-1.27413	39.0335	FALSE	INTRON	HYPER
chr1	+	203595914	203713209	ATP2B4	493	0.241514	28.49	FALSE	INTRON	HYPER
chr16	-	67471916	67515089	ATP6V0D1	9114	0.0624785	39.7797	FALSE	INTRON	HYPER
chr18	-	55313658	55470327	ATP8B1	5205	-1.02581	31.7233	FALSE	PROMOTER	HYPER
chr1	+	154300275	154323780	ATP8B2	57198	-1.19003	28.1651	FALSE	INTRON	HYPER
chr17	+	79008946	79091232	BAIAP2	10458	-0.929496	42.5402	FALSE	INTRON	HYPER
chr22	-	38480895	38506676	BAIAP2L2	80115	-1.09047	38.8822	FALSE	PROMOTER	HYPER
chr6	+	80816343	81055987	BCKDHB	594	-1.13101	33.5658	FALSE	INTRON	HYPER
chr12	+	122459860	122499950	BCL7A	605	-0.535826	60.8789	FALSE	INTRON	HYPER
chr12	+	122459860	122499950	BCL7A	605	-0.535826	60.8004	FALSE	PROMOTER	HYPER
chr22	-	18216905	18257261	BID	637	0.0382496	37.5481	FALSE	INTRON	HYPER
chr19	+	45682002	45685058	BLOC1S3	388552	0.190721	25.7938	FALSE	CDS	HYPER
chr14	-	105675622	105781914	BRF1	2972	-0.927658	38.5597	TRUE	PROMOTER	HYPER
chr14	-	105675622	105781914	BRF1	2972	-0.927658	38.5597	TRUE	INTRON	HYPER
chr19	+	572453	583493	BSG	682	0.767806	27.6237	FALSE	INTRON	HYPER
chr14	+	105714878	105717430	BTBD6	90135	-0.593803	38.5597	FALSE	PROMOTER	HYPER
chr11	-	554849	560779	C11orf35	256329	-3.42488	55.497	FALSE	PROMOTER	HYPER
chr14	+	91580356	91691703	C14orf159	80017	-3.33159	60.3306	FALSE	INTRON	HYPER
chr15	-	40623652	40633168	C15orf52	388115	0.162682	56.6962	FALSE	CDS	HYPER
chr15	-	40623652	40633168	C15orf52	388115	0.162682	56.6962	FALSE	3-UTR	HYPER
chr19	-	51300960	51307974	C19orf48	84798	1.64739	70.7188	FALSE	PROMOTER	HYPER
chr19	-	51300960	51307974	C19orf48	84798	1.64739	70.7188	FALSE	5-UTR	HYPER
chr1	-	230972864	230991782	C1orf198	84886	-1.71576	43.2623	FALSE	INTRON	HYPER
chr1	-	230972864	230991782	C1orf198	84886	-1.71576	43.2623	FALSE	PROMOTER	HYPER
chr20	-	31030861	31172875	C20orf112	140688	0.21905	41.352	FALSE	INTRON	HYPER
chr5	+	2752261	2755511	C5orf38	153571	-1.00033	34.939	FALSE	PROMOTER	HYPER
chr5	+	2752261	2755511	C5orf38	153571	-1.00033	25.2396	FALSE	5-UTR	HYPER
chr5	+	2752261	2755511	C5orf38	153571	-1.00033	31.7631	FALSE	INTRON	HYPER
chr5	+	2752261	2755511	C5orf38	153571	-1.00033	28.5014	FALSE	CDS	HYPER
chr6	-	42068856	42110715	C6orf132	647024	-2.10794	29.1406	FALSE	PROMOTER	HYPER
chr6	-	42068856	42110715	C6orf132	647024	-2.10794	29.1406	FALSE	5-UTR	HYPER
chr7	-	1036622	1177893	C7orf50	84310	-1.12114	46.6405	FALSE	INTRON	HYPER
chr9	+	139738866	139741797	C9orf172	389813	-4.06083	33.3395	FALSE	PROMOTER	HYPER
chr18	+	20714527	20840434	CABLES1	91768	-1.21309	32.5324	TRUE	INTRON	HYPER
chr20	-	60963685	60982339	CABLES2	81928	0.231257	27.1932	FALSE	PROMOTER	HYPER
chr16	+	1203240	1271772	CACNA1H	8912	-3.35985	33.099	FALSE	INTRON	HYPER
chr17	+	64960979	65029518	CACNG4	27092	-4.0257	21.4735	FALSE	INTRON	HYPER
chr1	+	6845383	7829766	CAMTA1	23261	1.22318	48.1339	TRUE	INTRON	HYPER
chr22	-	37886399	37915210	CARD10	29775	2.36122	27.7643	FALSE	INTRON	HYPER
chr19	+	10982252	11033448	CARM1	10498	1.2884	72.8193	FALSE	INTRON	HYPER
chr13	-	111293756	111358480	CARS2	79587	0.843382	54.1502	FALSE	INTRON	HYPER
chr16	-	88941262	89043504	CBFA2T3	863	-3.21408	34.6783	TRUE	INTRON	HYPER
chr16	-	88941262	89043504	CBFA2T3	863	-3.21408	23.622	TRUE	PROMOTER	HYPER
chr17	-	77806954	77813213	CBX4	8535	-1.00108	74.5609	FALSE	3-UTR	HYPER
chr17	-	77806954	77813213	CBX4	8535	-1.00108	88.7877	FALSE	CDS	HYPER
chr4	+	110481354	110608872	CCDC109B	55013	1.33006	34.3195	FALSE	PROMOTER	HYPER
chr17	-	80059345	80170689	CCDC57	284001	-1.63432	43.3898	FALSE	INTRON	HYPER
chr5	-	43381599	43412488	CCL28	56477	-3.00364	30.3841	FALSE	INTRON	HYPER
chr3	-	107761940	107809935	CD47	961	-0.794341	36.689	FALSE	PROMOTER	HYPER
chr12	-	56119226	56121572	CD63	967	0.528396	24.305	FALSE	PROMOTER	HYPER
chr11	-	64591661	64612041	CDC42BPG	55561	-1.18877	33.0579	FALSE	INTRON	HYPER
chr16	+	68771194	68869444	CDH1	999	-0.576369	29.0523	TRUE	CDS	HYPER
chr16	+	68771194	68869444	CDH1	999	-0.576369	29.0523	TRUE	INTRON	HYPER
chr7	-	150750901	150755052	CDK5	1020	0.279176	75.2124	FALSE	CDS	HYPER
chr7	-	150750901	150755052	CDK5	1020	0.279176	75.2124	FALSE	INTRON	HYPER
chr7	-	92234234	92463231	CDK6	1021	2.25818	50.1501	TRUE	3-UTR	HYPER
chr22	-	46756730	46933067	CELSR1	9620	-0.553609	42.8088	FALSE	CDS	HYPER
chr22	-	46756730	46933067	CELSR1	9620	-0.553609	46.1309	FALSE	INTRON	HYPER
chr22	-	46756730	46933067	CELSR1	9620	-0.553609	21.7679	FALSE	PROMOTER	HYPER
chr8	+	61591323	61780586	CHD7	55636	0.0424249	56.3637	FALSE	INTRON	HYPER
chr17	+	78965640	78973933	CHMP6	79643	-0.865568	63.9653	FALSE	INTRON	HYPER
chr16	+	838621	848074	CHTF18	63922	-0.65734	45.3059	FALSE	INTRON	HYPER
chr16	+	838621	848074	CHTF18	63922	-0.65734	45.3059	FALSE	CDS	HYPER
chr7	+	73245192	73247023	CLDN4	1364	-3.40803	47.3106	FALSE	CDS	HYPER
chr17	-	7163221	7166264	CLDN7	1366	-1.88479	37.9277	FALSE	PROMOTER	HYPER
chr17	-	7163221	7166264	CLDN7	1366	-1.88479	34.5874	FALSE	INTRON	HYPER
chr17	-	7163221	7166264	CLDN7	1366	-1.88479	37.9277	FALSE	5-UTR	HYPER
chr7	+	73703804	73820273	CLIP2	7461	1.40431	44.3665	FALSE	INTRON	HYPER
chr5	+	78985658	79096049	CMYA5	202333	-4.26625	71.9356	FALSE	CDS	HYPER
chr5	+	78985658	79096049	CMYA5	202333	-4.26625	71.9356	FALSE	PROMOTER	HYPER
chr5	+	78985658	79096049	CMYA5	202333	-4.26625	71.9356	FALSE	5-UTR	HYPER
chr1	+	26503981	26516375	CNKSR1	10256	-1.07546	44.6491	FALSE	INTRON	HYPER
chr1	+	26503981	26516375	CNKSR1	10256	-1.07546	44.6491	FALSE	CDS	HYPER
chr1	+	26503981	26516375	CNKSR1	10256	-1.07546	44.6491	FALSE	PROMOTER	HYPER
chr1	+	26503981	26516375	CNKSR1	10256	-1.07546	44.6491	FALSE	5-UTR	HYPER
chr10	+	104678074	104838344	CNNM2	54805	-0.957485	37.0958	FALSE	CDS	HYPER
chr7	+	99717264	99723128	CNPY4	245812	-1.19874	65.7611	FALSE	INTRON	HYPER
chr7	+	99717264	99723128	CNPY4	245812	-1.19874	65.7611	FALSE	CDS	HYPER
chr17	+	71189172	71204645	COG1	9382	-0.953789	71.9496	FALSE	CDS	HYPER
chr21	+	47401662	47424963	COL6A1	1291	1.06266	27.3785	FALSE	INTRON	HYPER
chr11	-	68522350	68609399	CPT1A	1374	-1.14931	25.9717	FALSE	PROMOTER	HYPER
chr16	+	1664640	1727909	CRAMP1L	57585	-1.0442	33.7612	FALSE	PROMOTER	HYPER
chr14	+	105941111	105946507	CRIP2	1397	-1.78957	20.3141	FALSE	PROMOTER	HYPER
chr16	-	54952777	54962690	CRNDE	643911	-1.2303	55.0794	FALSE	PROMOTER	HYPER
chrX	+	1387692	1428828	CSF2RA	1438	-10.4671	28.2765	FALSE	INTRON	HYPER
chr15	+	75074424	75095539	CSK	1445	-0.0712112	52.8732	FALSE	INTRON	HYPER
chr19	+	1941160	1981336	CSNK1G2	1455	0.218404	75.1111	FALSE	CDS	HYPER
chr19	+	1941160	1981336	CSNK1G2	1455	0.218404	75.1111	FALSE	INTRON	HYPER
chr20	+	18125742	18169031	CSRP2BP	57325	0.222689	29.4523	FALSE	PROMOTER	HYPER
chr11	-	1773981	1785222	CTSD	1509	1.22442	40.0785	FALSE	INTRON	HYPER
chr12	+	111471827	111788358	CUX2	23316	-7.79725	21.9127	FALSE	INTRON	HYPER
chr17	-	61509664	61518207	CYB561	1534	-1.12843	28.5016	FALSE	PROMOTER	HYPER
chr2	-	38294745	38303323	CYP1B1	1545	-2.25946	42.9538	FALSE	5-UTR	HYPER
chr2	-	38294745	38303323	CYP1B1	1545	-2.25946	42.9538	FALSE	INTRON	HYPER
chr2	-	38294745	38303323	CYP1B1	1545	-2.25946	42.9538	FALSE	PROMOTER	HYPER
chr2	-	38294745	38303323	CYP1B1	1545	-2.25946	44.3747	FALSE	CDS	HYPER
chr19	-	3958451	3969826	DAPK3	1613	-0.814278	29.211	TRUE	CDS	HYPER
chr1	-	111728590	111743325	DENND2D	79961	-1.93983	31.543	TRUE	PROMOTER	HYPER
chr11	+	111797867	111846719	DIXDC1	85458	-1.89785	28.6771	FALSE	INTRON	HYPER
chr11	+	111797867	111846719	DIXDC1	85458	-1.89785	28.6771	FALSE	5-UTR	HYPER
chr11	+	111797867	111846719	DIXDC1	85458	-1.89785	28.6771	FALSE	PROMOTER	HYPER
chr20	+	35090141	35157040	DLGAP4	22839	-0.915693	32.9114	FALSE	CDS	HYPER
chr10	-	74092587	74114907	DNAJB12	54788	0.22789	53.6457	FALSE	CDS	HYPER
chr16	+	2286467	2288712	DNASE1L2	1775	-3.48997	41.0895	FALSE	5-UTR	HYPER
chr16	+	2286467	2288712	DNASE1L2	1775	-3.48997	31.9083	FALSE	PROMOTER	HYPER
chr19	-	12986024	12992335	DNASE2	1777	-0.932448	30.9307	FALSE	CDS	HYPER
chr19	-	4675243	4723855	DPP9	91039	1.61779	63.6146	FALSE	INTRON	HYPER
chr19	-	4675243	4723855	DPP9	91039	1.61779	43.3086	FALSE	CDS	HYPER
chr10	+	134000413	134019280	DPYSL4	10570	5.157	29.2381	FALSE	PROMOTER	HYPER
chr18	-	28645941	28682388	DSC2	1824	0.963998	25.2527	FALSE	PROMOTER	HYPER
chr18	-	28645941	28682388	DSC2	1824	0.963998	25.2527	FALSE	5-UTR	HYPER
chr21	-	38595725	38639833	DSCR3	10311	-0.238146	27.472	FALSE	INTRON	HYPER
chr18	+	29078026	29128814	DSG2	1829	1.0554	37.4992	FALSE	PROMOTER	HYPER
chr6	+	7541869	7586946	DSP	1832	-0.213675	33.2295	TRUE	INTRON	HYPER
chr17	-	80015747	80023697	DUS1L	64118	0.115566	25.2644	FALSE	CDS	HYPER
chr17	-	80015747	80023697	DUS1L	64118	0.115566	25.2644	FALSE	INTRON	HYPER
chr11	-	1575280	1593150	DUSP8	1850	-4.48781	33.2325	FALSE	3-UTR	HYPER
chr16	+	2273566	2285743	E4F1	1877	-1.27686	22.727	FALSE	CDS	HYPER
chr16	+	2273566	2285743	E4F1	1877	-1.27686	75.9038	FALSE	INTRON	HYPER
chr6	+	12290528	12297427	EDN1	1906	-5.90851	46.6608	FALSE	PROMOTER	HYPER
chr1	+	155100348	155107386	EFNA1	1942	-2.54259	31.4962	FALSE	PROMOTER	HYPER
chr1	+	155051347	155060014	EFNA3	1944	-3.33875	30.1831	FALSE	INTRON	HYPER
chr14	-	34393420	34420284	EGLN3	112399	-1.29172	22.8836	TRUE	CDS	HYPER
chr6	-	31847536	31865464	EHMT2	10919	0.276823	30.718	FALSE	PROMOTER	HYPER
chr15	+	40226346	40327797	EIF2AK4	440275	0.313783	62.3997	FALSE	CDS	HYPER
chr7	+	2394473	2420377	EIF3B	8662	0.60956	37.7374	FALSE	3-UTR	HYPER
chr8	+	37888019	37917883	EIF4EBP1	1978	0.536818	39.8902	FALSE	CDS	HYPER
chr8	+	37888019	37917883	EIF4EBP1	1978	0.536818	39.8902	FALSE	INTRON	HYPER
chr1	+	201979689	201986315	ELF3	1999	-2.78945	31.4467	FALSE	PROMOTER	HYPER
chr1	+	201979689	201986315	ELF3	1999	-2.78945	31.4467	FALSE	5-UTR	HYPER
chr15	-	44064797	44069502	ELL3	80237	-3.05175	44.0682	FALSE	CDS	HYPER
chr15	-	44064797	44069502	ELL3	80237	-3.05175	44.0682	FALSE	INTRON	HYPER
chr16	+	67233027	67237927	ELMO3	79767	-0.57308	41.6048	FALSE	CDS	HYPER
chr16	+	67233027	67237927	ELMO3	79767	-0.57308	52.4203	FALSE	INTRON	HYPER
chr18	-	670323	712517	ENOSF1	55556	0.159249	41.6894	FALSE	PROMOTER	HYPER
chr20	+	34680631	34820721	EPB41L1	2036	-0.0431039	30.1038	FALSE	PROMOTER	HYPER
chr20	+	34680631	34820721	EPB41L1	2036	-0.0431039	30.1038	FALSE	INTRON	HYPER
chr2	+	47596286	47614167	EPCAM	4072	-0.519038	38.0031	FALSE	INTRON	HYPER
chr7	-	143088204	143105985	EPHA1	2041	0.5482	22.8706	TRUE	5-UTR	HYPER
chr7	-	143088204	143105985	EPHA1	2041	0.5482	22.8706	TRUE	INTRON	HYPER
chr7	-	143088204	143105985	EPHA1	2041	0.5482	22.8706	TRUE	CDS	HYPER
chr7	-	143088204	143105985	EPHA1	2041	0.5482	22.8706	TRUE	PROMOTER	HYPER
chr8	-	144939491	144952632	EPPK1	83481	-1.09508	59.3105	FALSE	PROMOTER	HYPER
chr11	+	706119	727727	EPS8L2	64787	-0.682812	46.6903	FALSE	PROMOTER	HYPER
chr8	-	614199	681226	ERICH1	157697	1.31798	57.4755	FALSE	INTRON	HYPER
chr16	-	68262449	68270136	ESRP2	80004	-1.30306	56.476	FALSE	INTRON	HYPER
chr16	-	68262449	68270136	ESRP2	80004	-1.30306	32.3307	FALSE	CDS	HYPER
chr16	-	68262449	68270136	ESRP2	80004	-1.30306	41.5658	FALSE	PROMOTER	HYPER
chr14	+	100531750	100610573	EVL	51466	-0.178728	37.2379	FALSE	INTRON	HYPER
chr9	-	140201347	140317714	EXD3	54932	-3.04611	38.7437	FALSE	INTRON	HYPER
chr1	+	46859938	46879520	FAAH	2166	-1.1437	27.2885	FALSE	INTRON	HYPER
chr1	+	46859938	46879520	FAAH	2166	-1.1437	27.2885	FALSE	CDS	HYPER
chr20	+	816710	826922	FAM110A	83541	-2.22394	31.453	FALSE	INTRON	HYPER
chr20	+	816710	826922	FAM110A	83541	-2.22394	38.2904	FALSE	CDS	HYPER
chr20	+	816710	826922	FAM110A	83541	-2.22394	38.2904	FALSE	5-UTR	HYPER
chr20	+	816710	826922	FAM110A	83541	-2.22394	34.8717	FALSE	PROMOTER	HYPER
chr7	-	143548460	143599278	FAM115A	9747	-3.37303	30.8041	FALSE	INTRON	HYPER
chr7	-	143548460	143599278	FAM115A	9747	-3.37303	30.8041	FALSE	PROMOTER	HYPER
chr9	-	130267617	130341268	FAM129B	64855	1.00804	39.7679	FALSE	INTRON	HYPER
chr14	-	74399694	74417117	FAM161B	145483	-2.76447	32.3568	FALSE	CDS	HYPER
chr16	+	691848	698474	FAM195A	84331	-0.636976	45.7232	FALSE	INTRON	HYPER
chr4	-	159045731	159094202	FAM198B	51313	-1.7202	50.0285	FALSE	CDS	HYPER
chr2	+	14772809	14780168	FAM84A	151354	9.13456	26.4898	FALSE	CDS	HYPER
chr8	-	127564682	127570711	FAM84B	157638	-0.327949	36.1113	FALSE	CDS	HYPER
chr7	-	150773707	150777970	FASTK	10922	-0.286678	34.4495	FALSE	INTRON	HYPER
chr7	-	150773707	150777970	FASTK	10922	-0.286678	34.4495	FALSE	CDS	HYPER
chr12	+	133067156	133161773	FBRSL1	57666	-0.595398	41.3402	FALSE	INTRON	HYPER
chr4	-	15606006	15657035	FBXL5	26234	0.134799	20.3956	FALSE	PROMOTER	HYPER
chr1	-	11708417	11714888	FBXO2	26232	1.05319	31.1412	FALSE	INTRON	HYPER
chr1	-	11708417	11714888	FBXO2	26232	1.05319	47.6002	FALSE	CDS	HYPER
chr2	-	73481809	73496758	FBXO41	150726	-0.242295	34.6534	FALSE	CDS	HYPER
chr3	-	191857181	192126838	FGF12	2257	-4.39337	35.2194	FALSE	INTRON	HYPER
chrX	-	153576899	153603006	FLNA	2316	2.29449	67.3029	TRUE	CDS	HYPER
chr14	-	38058756	38064325	FOXA1	3169	-5.38163	61.7601	TRUE	INTRON	HYPER
chr14	-	38058756	38064325	FOXA1	3169	-5.38163	42.5114	TRUE	CDS	HYPER
chr7	+	4721929	4811074	FOXK1	221937	0.324287	25.9503	FALSE	INTRON	HYPER
chr6	+	41514163	41570122	FOXP4	116113	0.0567962	34.2102	FALSE	INTRON	HYPER
chr10	+	99079021	99081672	FRAT1	10023	-3.33927	21.9131	FALSE	3-UTR	HYPER
chr10	+	99079021	99081672	FRAT1	10023	-3.33927	21.9131	FALSE	CDS	HYPER
chr16	+	70488497	70514177	FUK	197258	-1.8058	37.8189	FALSE	CDS	HYPER
chr19	-	49251267	49258647	FUT1	2523	0.182404	38.1935	FALSE	PROMOTER	HYPER
chr19	-	49251267	49258647	FUT1	2523	0.182404	38.1935	FALSE	5-UTR	HYPER
chr19	-	50310123	50316567	FUZ	80199	-0.107816	46.3911	FALSE	3-UTR	HYPER
chr19	-	50310123	50316567	FUZ	80199	-0.107816	46.3911	FALSE	CDS	HYPER
chr2	+	202899309	202903160	FZD7	8324	2.55052	34.651	FALSE	CDS	HYPER
chr19	+	3522953	3536755	FZR1	51343	-0.685876	46.4862	TRUE	INTRON	HYPER
chr1	-	24122088	24127034	GALE	2582	0.47672	38.0094	FALSE	PROMOTER	HYPER
chr2	-	166604312	166650803	GALNT3	2591	1.39183	23.9783	FALSE	PROMOTER	HYPER
chr2	-	166604312	166650803	GALNT3	2591	1.39183	25.1461	FALSE	INTRON	HYPER
chr12	-	51745832	51785200	GALNT6	11226	-2.28026	42.2235	FALSE	PROMOTER	HYPER
chr10	+	8096666	8117164	GATA3	2625	-2.81104	37.352	FALSE	INTRON	HYPER
chr10	+	8096666	8117164	GATA3	2625	-2.81104	21.6724	FALSE	PROMOTER	HYPER
chr10	+	8096666	8117164	GATA3	2625	-2.81104	46.2286	FALSE	CDS	HYPER
chr22	+	38203911	38212906	GCAT	23464	-1.32217	41.83	FALSE	PROMOTER	HYPER
chr3	+	158362316	158410360	GFM1	85476	-0.492364	39.6813	FALSE	INTRON	HYPER
chr16	-	85711279	85722588	GINS2	51659	-0.0793233	49.8955	FALSE	INTRON	HYPER
chr19	+	48111452	48206534	GLTSCR1	29998	-0.427531	51.4544	TRUE	INTRON	HYPER
chr1	-	182350838	182361341	GLUL	2752	0.0381142	31.4263	FALSE	5-UTR	HYPER
chr1	-	182350838	182361341	GLUL	2752	0.0381142	31.4263	FALSE	INTRON	HYPER
chr1	-	182350838	182361341	GLUL	2752	0.0381142	31.4263	FALSE	PROMOTER	HYPER
chr20	+	57466425	57486250	GNAS	2778	0.112622	43.9667	FALSE	INTRON	HYPER
chr7	+	100271362	100276792	GNB2	2783	1.06473	50.3943	FALSE	PROMOTER	HYPER
chr7	+	100271362	100276792	GNB2	2783	1.06473	50.3943	FALSE	5-UTR	HYPER
chr7	+	100271362	100276792	GNB2	2783	1.06473	50.3943	FALSE	INTRON	HYPER
chr7	+	100271362	100276792	GNB2	2783	1.06473	50.3943	FALSE	CDS	HYPER
chr6	+	42928499	42931618	GNMT	27232	-7.3176	46.1411	TRUE	CDS	HYPER
chr6	+	42928499	42931618	GNMT	27232	-7.3176	43.3573	TRUE	INTRON	HYPER
chr3	+	169755734	169803183	GPR160	26996	-4.01938	23.7535	FALSE	PROMOTER	HYPER
chr3	+	169755734	169803183	GPR160	26996	-4.01938	23.7535	FALSE	INTRON	HYPER
chr3	+	169755734	169803183	GPR160	26996	-4.01938	23.7535	FALSE	5-UTR	HYPER
chr9	+	139249251	139254057	GPSM1	26086	-0.705086	38.9851	FALSE	INTRON	HYPER
chr9	+	139249251	139254057	GPSM1	26086	-0.705086	38.9851	FALSE	CDS	HYPER
chr16	+	46918307	46965201	GPT2	84706	1.26193	49.3728	FALSE	INTRON	HYPER
chr7	-	50657759	50800050	GRB10	2887	-1.69037	33.3603	FALSE	INTRON	HYPER
chr8	+	102504667	102681952	GRHL2	79977	-0.978323	33.454	FALSE	PROMOTER	HYPER
chr8	+	102504667	102681952	GRHL2	79977	-0.978323	33.454	FALSE	5-UTR	HYPER
chr8	+	102504667	102681952	GRHL2	79977	-0.978323	35.1739	FALSE	INTRON	HYPER
chr1	-	37261127	37499844	GRIK3	2899	-6.65414	29.4635	FALSE	CDS	HYPER
chr1	-	37261127	37499844	GRIK3	2899	-6.65414	29.4635	FALSE	5-UTR	HYPER
chr1	-	37261127	37499844	GRIK3	2899	-6.65414	29.4635	FALSE	PROMOTER	HYPER
chr13	-	113978504	114018463	GRTP1	79774	-1.74407	59.3903	FALSE	INTRON	HYPER
chr13	-	113978504	114018463	GRTP1	79774	-1.74407	78.0818	FALSE	CDS	HYPER
chr19	+	48949029	48957164	GRWD1	83743	1.01189	57.573	FALSE	PROMOTER	HYPER
chr22	+	38201113	38203443	H1F0	3005	-1.53902	41.83	FALSE	CDS	HYPER
chr2	-	239969863	240322643	HDAC4	9759	1.67156	37.6331	FALSE	PROMOTER	HYPER
chr2	-	239969863	240322643	HDAC4	9759	1.67156	49.9597	FALSE	INTRON	HYPER
chr7	-	139246315	139477693	HIPK2	28996	-0.967715	31.196	TRUE	CDS	HYPER
chr1	-	41972035	42384378	HIVEP3	59269	-0.573933	34.8318	TRUE	INTRON	HYPER
chr21	-	38123188	38353264	HLCS	3141	-0.164503	49.2419	FALSE	INTRON	HYPER
chr19	+	3572942	3579081	HMG20B	10362	-1.38119	76.9085	FALSE	INTRON	HYPER
chr19	+	3572942	3579081	HMG20B	10362	-1.38119	76.9085	FALSE	CDS	HYPER
chr19	+	1065921	1087830	HMHA1	23526	-3.12794	61.0647	FALSE	INTRON	HYPER
chr19	+	1065921	1087830	HMHA1	23526	-3.12794	72.2132	FALSE	CDS	HYPER
chr19	+	8509802	8554002	HNRNPM	4670	1.01019	66.8274	FALSE	INTRON	HYPER
chr12	-	54356091	54362540	HOTAIR	100124700	-4.02132	25.2223	FALSE	PROMOTER	HYPER
chr12	+	54366909	54370203	HOXC11	3227	-3.86949	25.2223	FALSE	CDS	HYPER
chr12	+	54332575	54340328	HOXC13	3229	-1.33682	25.3466	FALSE	INTRON	HYPER
chr12	+	54447660	54449814	HOXC4	3221	-3.40717	22.6614	FALSE	INTRON	HYPER
chr2	+	10443825	10567743	HPCAL1	3241	0.559454	23.5714	FALSE	INTRON	HYPER
chr19	+	35531409	35557477	HPN	3249	-8.46646	27.1604	FALSE	INTRON	HYPER
chr8	-	21971931	21988565	HR	55806	1.10616	24.7181	FALSE	PROMOTER	HYPER
chr2	-	129023053	129076171	HS6ST1	9394	0.298982	36.869	FALSE	INTRON	HYPER
chr4	+	128703452	128754526	HSPA4L	22824	0.752232	30.3402	FALSE	PROMOTER	HYPER
chr11	+	20385686	20389200	HTATIP2	10553	0.0983148	23.465	TRUE	CDS	HYPER
chr11	+	20385686	20389200	HTATIP2	10553	0.0983148	23.465	TRUE	INTRON	HYPER
chr11	+	20385686	20389200	HTATIP2	10553	0.0983148	23.465	TRUE	PROMOTER	HYPER
chr11	+	20385686	20389200	HTATIP2	10553	0.0983148	23.465	TRUE	5-UTR	HYPER
chr1	+	228353428	228369958	IBA57	200205	-1.90502	42.7571	FALSE	INTRON	HYPER
chr4	+	980784	998317	IDUA	3425	-1.19568	50.8975	FALSE	INTRON	HYPER
chr11	-	1753639	1771824	IFITM10	402778	2.82467	40.3724	FALSE	INTRON	HYPER
chr16	-	1560427	1662109	IFT140	9742	-1.88261	33.7612	FALSE	INTRON	HYPER
chr15	+	99192760	99507759	IGF1R	3480	0.455527	24.7088	FALSE	INTRON	HYPER
chr3	+	9958757	9975305	IL17RC	84818	-3.24855	28.8272	FALSE	PROMOTER	HYPER
chr3	+	9944511	9958084	IL17RE	132014	-3.60039	28.8272	FALSE	CDS	HYPER
chr3	+	9944511	9958084	IL17RE	132014	-3.60039	28.8272	FALSE	3-UTR	HYPER
chr7	-	128032330	128046024	IMPDH1	3614	1.04	41.3922	FALSE	INTRON	HYPER
chr7	-	128032330	128046024	IMPDH1	3614	1.04	41.3922	FALSE	PROMOTER	HYPER
chr14	+	105155942	105171145	INF2	64423	2.31051	29.5061	FALSE	PROMOTER	HYPER
chr14	+	105155942	105171145	INF2	64423	2.31051	73.1244	FALSE	INTRON	HYPER
chr2	+	121103718	121109383	INHBB	3625	-6.79905	25.5924	FALSE	INTRON	HYPER
chr2	+	121103718	121109383	INHBB	3625	-6.79905	30.3965	FALSE	CDS	HYPER
chr16	+	30007530	30017112	INO80E	283899	0.0950018	29.8007	FALSE	CDS	HYPER
chr16	+	30007530	30017112	INO80E	283899	0.0950018	29.8007	FALSE	3-UTR	HYPER
chr10	+	134351352	134596984	INPP5A	3632	0.362109	59.1037	FALSE	INTRON	HYPER
chr3	-	12938541	13114617	IQSEC1	9922	-0.883274	51.471	FALSE	INTRON	HYPER
chr1	-	209958967	209979520	IRF6	3664	-0.0576466	27.1443	FALSE	PROMOTER	HYPER
chr11	-	612554	615728	IRF7	3665	-1.5541	55.4952	FALSE	INTRON	HYPER
chr2	-	227596032	227663506	IRS1	3667	3.31847	26.8688	FALSE	CDS	HYPER
chr2	-	227596032	227663506	IRS1	3667	3.31847	24.0976	FALSE	PROMOTER	HYPER
chr2	-	227596032	227663506	IRS1	3667	3.31847	26.8688	FALSE	5-UTR	HYPER
chr5	-	2746278	2751769	IRX2	153572	1.01542	35.9377	FALSE	PROMOTER	HYPER
chr5	-	2746278	2751769	IRX2	153572	1.01542	32.7655	FALSE	CDS	HYPER
chr5	-	2746278	2751769	IRX2	153572	1.01542	32.5487	FALSE	INTRON	HYPER
chr5	-	2746278	2751769	IRX2	153572	1.01542	58.1047	FALSE	5-UTR	HYPER
chr16	-	54317211	54320378	IRX3	79191	-2.96887	25.8473	FALSE	INTRON	HYPER
chr16	-	54317211	54320378	IRX3	79191	-2.96887	22.065	FALSE	CDS	HYPER
chr16	+	54965110	54968395	IRX5	10265	-2.13315	49.7899	FALSE	INTRON	HYPER
chr16	+	54965110	54968395	IRX5	10265	-2.13315	57.7242	FALSE	CDS	HYPER
chr2	+	173292313	173371181	ITGA6	3655	3.72098	24.8202	FALSE	CDS	HYPER
chr2	+	173292313	173371181	ITGA6	3655	3.72098	24.8202	FALSE	INTRON	HYPER
chr17	+	73717515	73753899	ITGB4	3691	2.45911	27.0267	FALSE	INTRON	HYPER
chr17	+	73717515	73753899	ITGB4	3691	2.45911	27.0267	FALSE	PROMOTER	HYPER
chr17	+	73717515	73753899	ITGB4	3691	2.45911	27.0267	FALSE	5-UTR	HYPER
chr14	-	93406067	93582263	ITPK1	3705	1.35655	68.8614	FALSE	INTRON	HYPER
chr14	-	105607317	105635161	JAG2	3714	0.589665	38.6814	FALSE	INTRON	HYPER
chr10	+	102820998	102825351	KAZALD1	81621	-6.22638	23.881	FALSE	CDS	HYPER
chr3	-	178957536	178984838	KCNMB3	27094	-1.77918	21.8779	FALSE	PROMOTER	HYPER
chr3	-	178957536	178984838	KCNMB3	27094	-1.77918	21.8779	FALSE	INTRON	HYPER
chr18	-	24034873	24129399	KCTD1	284252	0.690132	25.6681	FALSE	INTRON	HYPER
chr18	-	24034873	24129399	KCTD1	284252	0.690132	29.2192	FALSE	PROMOTER	HYPER
chr18	-	24034873	24129399	KCTD1	284252	0.690132	22.117	FALSE	CDS	HYPER
chr19	+	34287750	34306666	KCTD15	79047	-0.602235	40.3431	FALSE	INTRON	HYPER
chr11	+	66886739	67025550	KDM2A	22992	-1.11554	24.4545	FALSE	PROMOTER	HYPER
chr12	-	121866899	122018920	KDM2B	84678	-0.398132	69.7681	FALSE	INTRON	HYPER
chr19	+	4969123	5153608	KDM4B	23030	-1.69965	44.7308	FALSE	INTRON	HYPER
chr9	+	6757640	7077264	KDM4C	23081	0.464185	28.5781	FALSE	PROMOTER	HYPER
chr16	-	57792128	57836439	KIFC3	3801	-2.30067	57.6854	FALSE	5-UTR	HYPER
chr16	-	57792128	57836439	KIFC3	3801	-2.30067	57.6854	FALSE	INTRON	HYPER
chr16	-	57792128	57836439	KIFC3	3801	-2.30067	82.6433	FALSE	CDS	HYPER
chr16	-	57792128	57836439	KIFC3	3801	-2.30067	57.6854	FALSE	PROMOTER	HYPER
chr14	+	104095524	104152568	KLC1	3831	0.941608	77.0645	FALSE	INTRON	HYPER
chr9	-	110247132	110252047	KLF4	9314	1.61162	34.7284	TRUE	INTRON	HYPER
chr9	-	110247132	110252047	KLF4	9314	1.61162	45.7952	TRUE	CDS	HYPER
chr16	-	87741417	87799598	KLHDC4	54758	-0.368415	37.841	FALSE	INTRON	HYPER
chr1	+	161068180	161070138	KLHDC9	126823	-3.30434	25.6706	FALSE	INTRON	HYPER
chr1	+	161068180	161070138	KLHDC9	126823	-3.30434	25.6706	FALSE	PROMOTER	HYPER
chr1	+	161068180	161070138	KLHDC9	126823	-3.30434	25.6706	FALSE	5-UTR	HYPER
chr19	-	51461886	51472929	KLK6	5653	9.48312	21.0441	TRUE	5-UTR	HYPER
chr19	-	51461886	51472929	KLK6	5653	9.48312	21.0441	TRUE	PROMOTER	HYPER
chr16	+	3014216	3018384	KREMEN2	79412	-1.25309	24.5172	FALSE	PROMOTER	HYPER
chr17	-	39679868	39684641	KRT19	3880	-6.11265	46.5611	TRUE	CDS	HYPER
chr1	-	201349965	201368669	LAD1	3898	3.11821	23.6102	FALSE	PROMOTER	HYPER
chr1	-	201349965	201368669	LAD1	3898	3.11821	23.6102	FALSE	5-UTR	HYPER
chr18	+	21452983	21535029	LAMA3	3909	2.96442	62.5729	FALSE	INTRON	HYPER
chr18	+	21452983	21535029	LAMA3	3909	2.96442	62.5729	FALSE	5-UTR	HYPER
chr18	+	21452983	21535029	LAMA3	3909	2.96442	62.5729	FALSE	PROMOTER	HYPER
chr1	+	183155173	183214262	LAMC2	3918	4.61723	42.7278	FALSE	CDS	HYPER
chr1	+	183155173	183214262	LAMC2	3918	4.61723	39.913	FALSE	5-UTR	HYPER
chr1	+	183155173	183214262	LAMC2	3918	4.61723	39.913	FALSE	PROMOTER	HYPER
chr7	+	2552162	2568063	LFNG	3955	3.64667	39.2424	FALSE	INTRON	HYPER
chr17	-	76967334	76976061	LGALS3BP	3959	1.28273	45.7246	FALSE	INTRON	HYPER
chr5	-	77781037	77944648	LHFPL2	10184	0.153997	47.3002	FALSE	5-UTR	HYPER
chr5	-	77781037	77944648	LHFPL2	10184	0.153997	47.3002	FALSE	PROMOTER	HYPER
chr9	+	129376721	129463311	LMX1B	4010	1.15855	20.684	FALSE	PROMOTER	HYPER
chr9	+	129376721	129463311	LMX1B	4010	1.15855	41.483	FALSE	INTRON	HYPER
chr17	-	62745779	62778117	LOC146880	146880	-2.56841	47.6827	FALSE	INTRON	HYPER
chr17	-	62745779	62778117	LOC146880	146880	-2.56841	55.68	FALSE	3-UTR	HYPER
chr2	-	132199733	132202467	LOC401010	401010	1.34848	43.7965	FALSE	PROMOTER	HYPER
chr15	+	74218788	74244478	LOXL1	4016	5.4922	27.6846	FALSE	CDS	HYPER
chr19	-	19734465	19739039	LPAR2	9170	0.663246	31.7122	FALSE	PROMOTER	HYPER
chr5	-	1461541	1524076	LPCAT1	79888	-0.159906	56.0724	FALSE	INTRON	HYPER
chr7	-	100171633	100183776	LRCH4	4034	-1.34097	80.9281	FALSE	CDS	HYPER
chr7	-	100171633	100183776	LRCH4	4034	-1.34097	80.9281	FALSE	INTRON	HYPER
chr4	-	3505323	3534224	LRPAP1	4043	0.0416123	39.6535	FALSE	CDS	HYPER
chr4	-	3505323	3534224	LRPAP1	4043	0.0416123	39.6535	FALSE	3-UTR	HYPER
chr8	+	145743348	145750559	LRRC14	9684	-1.90789	53.2234	FALSE	3-UTR	HYPER
chr19	+	7953389	7966908	LRRC8E	80131	-1.10302	57.934	FALSE	INTRON	HYPER
chr2	+	238536223	238690290	LRRFIP1	9208	0.60262	25.4074	FALSE	INTRON	HYPER
chr2	+	238536223	238690290	LRRFIP1	9208	0.60262	25.4074	FALSE	PROMOTER	HYPER
chr15	+	101459459	101610317	LRRK1	79705	0.542095	50.5752	FALSE	CDS	HYPER
chr15	+	101459459	101610317	LRRK1	79705	0.542095	50.5752	FALSE	INTRON	HYPER
chr11	-	65306029	65325699	LTBP3	4054	-0.500972	31.3725	FALSE	CDS	HYPER
chr11	-	65306029	65325699	LTBP3	4054	-0.500972	29.1559	FALSE	INTRON	HYPER
chr19	+	41099071	41135725	LTBP4	8425	0.434381	46.5091	FALSE	CDS	HYPER
chr19	+	41099071	41135725	LTBP4	8425	0.434381	35.9486	FALSE	INTRON	HYPER
chr8	-	143852614	143858437	LYNX1	66004	-3.50389	30.8536	FALSE	PROMOTER	HYPER
chr8	-	143852614	143858437	LYNX1	66004	-3.50389	30.8536	FALSE	INTRON	HYPER
chr11	-	63766029	63933585	MACROD1	28992	-1.70434	38.485	FALSE	CDS	HYPER
chr11	-	63766029	63933585	MACROD1	28992	-1.70434	38.485	FALSE	INTRON	HYPER
chr7	-	1855427	2272583	MAD1L1	8379	0.137919	65.211	TRUE	INTRON	HYPER
chr16	-	79627744	79634622	MAF	4094	1.5322	20.7854	FALSE	CDS	HYPER
chr1	+	38259773	38267278	MANEAL	149175	-1.07238	41.2579	FALSE	PROMOTER	HYPER
chr3	-	183533663	183543393	MAP6D1	79929	-3.87728	29.1839	FALSE	PROMOTER	HYPER
chr8	+	144798506	144804633	MAPK15	225689	-3.70714	29.5415	FALSE	INTRON	HYPER
chr8	+	144798506	144804633	MAPK15	225689	-3.70714	29.5415	FALSE	CDS	HYPER
chr6	+	114178526	114184652	MARCKS	4082	5.3385	45.2995	TRUE	CDS	HYPER
chr5	+	68710938	68737890	MARVELD2	153562	-0.516243	30.9952	FALSE	5-UTR	HYPER
chr5	+	68710938	68737890	MARVELD2	153562	-0.516243	30.9952	FALSE	PROMOTER	HYPER
chr5	+	68710938	68737890	MARVELD2	153562	-0.516243	30.9952	FALSE	INTRON	HYPER
chr5	+	65892175	66465423	MAST4	375449	1.88301	43.9781	FALSE	CDS	HYPER
chr18	-	47793251	47808144	MBD1	4152	-0.153571	63.8317	FALSE	INTRON	HYPER
chr5	-	112357795	112630612	MCC	4163	-0.0661383	28.5901	TRUE	INTRON	HYPER
chr13	+	113623534	113754053	MCF2L	23263	-4.99258	22.052	FALSE	CDS	HYPER
chr13	+	113623534	113754053	MCF2L	23263	-4.99258	22.052	FALSE	PROMOTER	HYPER
chr13	+	113623534	113754053	MCF2L	23263	-4.99258	22.052	FALSE	5-UTR	HYPER
chr13	+	113623534	113754053	MCF2L	23263	-4.99258	36.4418	FALSE	INTRON	HYPER
chr3	+	127317199	127341278	MCM2	4171	1.27307	29.4447	FALSE	CDS	HYPER
chr6	-	83920109	84140938	ME1	4199	10.6134	51.4065	FALSE	PROMOTER	HYPER
chr19	+	42829760	42882921	MEGF8	1954	-0.327023	22.8592	FALSE	CDS	HYPER
chr7	+	130126015	130146138	MEST	4232	7.59961	42.1925	FALSE	5-UTR	HYPER
chr7	+	130126015	130146138	MEST	4232	7.59961	37.9705	FALSE	PROMOTER	HYPER
chr7	+	130126015	130146138	MEST	4232	7.59961	33.7485	FALSE	INTRON	HYPER
chr17	+	81037566	81052591	METRNL	284207	-2.58177	68.5816	FALSE	INTRON	HYPER
chr8	-	8641998	8751131	MFHAS1	9258	1.27025	28.1964	FALSE	CDS	HYPER
chr3	-	196728611	196756687	MFI2	4241	-0.261646	29.449	FALSE	INTRON	HYPER
chr15	+	41952609	42062141	MGA	23269	-0.526155	27.9707	FALSE	5-UTR	HYPER
chr15	+	41952609	42062141	MGA	23269	-0.526155	27.9707	FALSE	PROMOTER	HYPER
chr16	+	4674824	4740975	MGRN1	23295	-0.208845	66.0098	FALSE	INTRON	HYPER
chr22	+	38302154	38338465	MICALL1	85377	1.40424	37.0714	FALSE	INTRON	HYPER
chr7	-	1473994	1499109	MICALL2	79778	-0.958674	52.0492	FALSE	PROMOTER	HYPER
chr19	-	6210391	6279959	MLLT1	4298	-0.532016	56.3552	FALSE	INTRON	HYPER
chr12	+	122516651	122628967	MLXIP	22877	-0.180024	58.8763	FALSE	CDS	HYPER
chr12	+	122516651	122628967	MLXIP	22877	-0.180024	58.8763	FALSE	INTRON	HYPER
chr11	-	1490684	1785501	MOB2	81532	-0.00566226	40.2898	FALSE	INTRON	HYPER
chr14	+	105886185	105937057	MTA1	9112	0.171503	32.9643	FALSE	INTRON	HYPER
chr14	+	105886185	105937057	MTA1	9112	0.171503	20.3141	FALSE	3-UTR	HYPER
chr14	+	105886185	105937057	MTA1	9112	0.171503	20.3141	FALSE	CDS	HYPER
chr3	+	169490852	169507504	MYNN	55892	-1.34465	25.5628	FALSE	PROMOTER	HYPER
chr1	-	1682670	1709909	NADK	65220	-0.27508	37.6467	FALSE	CDS	HYPER
chr1	-	1682670	1709909	NADK	65220	-0.27508	37.6467	FALSE	INTRON	HYPER
chr16	-	779768	790997	NARFL	64428	-1.02971	36.752	FALSE	INTRON	HYPER
chr3	+	47021172	47051194	NBEAL2	23218	-1.51467	66.4147	FALSE	CDS	HYPER
chr21	+	22370632	22912517	NCAM2	4685	-8.66035	22.7397	FALSE	PROMOTER	HYPER
chr15	+	75639330	75647592	NEIL1	79661	-3.64694	27.8556	FALSE	PROMOTER	HYPER
chr15	+	75639330	75647592	NEIL1	79661	-3.64694	27.8556	FALSE	CDS	HYPER
chr15	+	75639330	75647592	NEIL1	79661	-3.64694	27.8556	FALSE	5-UTR	HYPER
chr9	+	127054249	127114719	NEK6	10783	-0.888097	31.3785	FALSE	INTRON	HYPER
chr19	+	3366564	3469215	NFIC	4782	-0.180373	34.8309	FALSE	CDS	HYPER
chr19	+	3366564	3469215	NFIC	4782	-0.180373	35.4316	FALSE	INTRON	HYPER
chrX	+	17653412	17754113	NHS	4810	6.90504	29.2621	FALSE	INTRON	HYPER
chr19	-	15270443	15311792	NOTCH3	4854	-1.49668	25.3343	TRUE	INTRON	HYPER
chr20	+	57267861	57290900	NPEPL1	79716	-1.16954	25.2245	FALSE	5-UTR	HYPER
chr20	+	57267861	57290900	NPEPL1	79716	-1.16954	26.6787	FALSE	PROMOTER	HYPER
chr20	+	57267861	57290900	NPEPL1	79716	-1.16954	25.2245	FALSE	CDS	HYPER
chr20	+	57267861	57290900	NPEPL1	79716	-1.16954	26.6787	FALSE	INTRON	HYPER
chr4	+	106816596	106892828	NPNT	255743	-4.99004	24.768	FALSE	INTRON	HYPER
chr19	-	17342693	17356151	NR2F6	2063	-0.82501	52.7001	FALSE	INTRON	HYPER
chr19	-	17342693	17356151	NR2F6	2063	-0.82501	52.7001	FALSE	CDS	HYPER
chr4	+	40751913	40812002	NSUN7	79730	-5.30649	29.3055	FALSE	5-UTR	HYPER
chr4	+	40751913	40812002	NSUN7	79730	-5.30649	29.3055	FALSE	PROMOTER	HYPER
chr1	+	228395830	228566575	OBSCN	84033	-2.79859	40.7076	FALSE	CDS	HYPER
chr9	+	137967102	137989952	OLFM1	10439	-1.99045	34.0745	FALSE	5-UTR	HYPER
chr9	+	137967102	137989952	OLFM1	10439	-1.99045	34.0745	FALSE	PROMOTER	HYPER
chr8	+	99956630	99964326	OSR2	116039	-0.543261	26.6533	FALSE	PROMOTER	HYPER
chr11	+	65554504	65564690	OVOL1	5017	-0.101083	31.2789	FALSE	PROMOTER	HYPER
chr12	+	133195365	133198972	P2RX2	22953	-5.65515	42.6243	FALSE	INTRON	HYPER
chr12	+	133195365	133198972	P2RX2	22953	-5.65515	42.6243	FALSE	CDS	HYPER
chr12	+	133195365	133198972	P2RX2	22953	-5.65515	24.3895	FALSE	PROMOTER	HYPER
chr3	+	49027340	49044581	P4HTM	54681	-1.81061	25.2758	FALSE	PROMOTER	HYPER
chr3	+	49027340	49044581	P4HTM	54681	-1.81061	25.2758	FALSE	5-UTR	HYPER
chr3	-	156527059	156529810	PA2G4P4	647033	1.41004	37.5656	FALSE	PROMOTER	HYPER
chr19	+	39616419	39670046	PAK4	10298	-0.28718	62.9582	FALSE	INTRON	HYPER
chr4	+	699572	764427	PCGF3	10336	-0.726953	40.5994	FALSE	CDS	HYPER
chr21	+	45138977	45182188	PDXK	8566	1.26693	27.1468	FALSE	INTRON	HYPER
chr3	-	73431651	73674072	PDZRN3	23024	-1.80576	28.1982	FALSE	5-UTR	HYPER
chr3	-	73431651	73674072	PDZRN3	23024	-1.80576	28.1982	FALSE	CDS	HYPER
chr3	-	73431651	73674072	PDZRN3	23024	-1.80576	28.1982	FALSE	PROMOTER	HYPER
chr17	-	17408876	17495017	PEMT	10400	1.06056	48.4288	FALSE	INTRON	HYPER
chr11	-	100900354	100999794	PGR	5241	-9.75337	24.3216	TRUE	CDS	HYPER
chr9	-	123617930	123639606	PHF19	26147	0.280326	26.6686	FALSE	INTRON	HYPER
chr22	+	50354142	50357720	PIM3	415116	-0.728703	71.0799	FALSE	3-UTR	HYPER
chr16	-	2138710	2185899	PKD1	5310	-0.999062	25.5568	TRUE	CDS	HYPER
chr6	+	122793061	123047518	PKIB	5570	1.27458	25.688	FALSE	INTRON	HYPER
chr11	+	394216	404908	PKP3	11187	0.516999	25.4491	FALSE	PROMOTER	HYPER
chr11	+	394216	404908	PKP3	11187	0.516999	25.4491	FALSE	CDS	HYPER
chr11	+	394216	404908	PKP3	11187	0.516999	25.4491	FALSE	5-UTR	HYPER
chr11	+	64018994	64036924	PLCB3	5331	0.637395	73.5323	TRUE	CDS	HYPER
chr8	-	144989320	145050913	PLEC	5339	0.536498	32.9293	FALSE	CDS	HYPER
chr8	-	144989320	145050913	PLEC	5339	0.536498	32.9293	FALSE	INTRON	HYPER
chr11	-	16809206	17035963	PLEKHA7	144100	-1.35799	38.526	FALSE	INTRON	HYPER
chr16	+	67312075	67323403	PLEKHG4	25894	-1.3917	41.7377	FALSE	CDS	HYPER
chr16	+	67312075	67323403	PLEKHG4	25894	-1.3917	41.7377	FALSE	INTRON	HYPER
chr1	-	6526151	6557156	PLEKHG5	57449	0.647558	41.9571	FALSE	PROMOTER	HYPER
chr1	-	6526151	6557156	PLEKHG5	57449	0.647558	67.8946	FALSE	CDS	HYPER
chr1	-	6526151	6557156	PLEKHG5	57449	0.647558	54.9259	FALSE	INTRON	HYPER
chr3	-	48445260	48471460	PLXNB1	5364	-1.10414	48.1992	FALSE	5-UTR	HYPER
chr3	-	48445260	48471460	PLXNB1	5364	-1.10414	48.1992	FALSE	PROMOTER	HYPER
chr3	-	48445260	48471460	PLXNB1	5364	-1.10414	48.1992	FALSE	INTRON	HYPER
chr22	-	50713407	50746001	PLXNB2	23654	-1.37707	62.3805	FALSE	CDS	HYPER
chr22	-	50713407	50746001	PLXNB2	23654	-1.37707	62.3805	FALSE	INTRON	HYPER
chr3	-	129274055	129325582	PLXND1	23129	-2.07927	34.1329	FALSE	CDS	HYPER
chr19	+	49622645	49654287	PPFIA3	8541	-2.93903	66.2357	FALSE	INTRON	HYPER
chr14	-	104200087	104313927	PPP1R13B	23368	-1.28553	24.914	FALSE	PROMOTER	HYPER
chr4	-	6322304	6565327	PPP2R2C	5522	-1.19236	24.3127	TRUE	INTRON	HYPER
chrX	-	294667	347690	PPP2R3B	28227	-0.407009	22.6528	FALSE	INTRON	HYPER
chr7	-	151253200	151329344	PRKAG2	51422	1.40767	42.5536	FALSE	INTRON	HYPER
chr3	+	53195222	53226733	PRKCD	5580	2.37548	24.2138	TRUE	PROMOTER	HYPER
chr1	+	1981908	2116834	PRKCZ	5590	-0.444671	45.1247	FALSE	INTRON	HYPER
chr11	+	450279	491387	PTDSS2	81490	0.590978	72.6466	FALSE	INTRON	HYPER
chr8	+	27182995	27316908	PTK2B	2185	0.0838339	28.8349	FALSE	INTRON	HYPER
chr20	-	62159775	62168723	PTK6	5753	-4.11456	29.5646	FALSE	INTRON	HYPER
chr20	-	62159775	62168723	PTK6	5753	-4.11456	33.0685	FALSE	PROMOTER	HYPER
chr2	+	232573234	232578250	PTMA	5757	1.13057	33.9107	FALSE	PROMOTER	HYPER
chr19	-	5205518	5340814	PTPRS	5802	-0.720251	52.4001	FALSE	INTRON	HYPER
chr1	+	1243993	1247057	PUSL1	126789	-0.257056	21.0478	FALSE	INTRON	HYPER
chr1	+	1243993	1247057	PUSL1	126789	-0.257056	21.0478	FALSE	CDS	HYPER
chr10	+	134210701	134231358	PWWP2B	170394	-1.13226	30.0335	FALSE	PROMOTER	HYPER
chr10	+	134210701	134231358	PWWP2B	170394	-1.13226	57.169	FALSE	INTRON	HYPER
chr2	-	1635658	1748291	PXDN	7837	0.623826	24.9212	FALSE	CDS	HYPER
chr8	-	37716464	37757015	RAB11FIP1	80223	-2.28372	36.6358	FALSE	INTRON	HYPER
chr17	+	17584786	17714765	RAI1	10743	0.0469645	31.7818	FALSE	INTRON	HYPER
chr17	+	17584786	17714765	RAI1	10743	0.0469645	39.5812	FALSE	3-UTR	HYPER
chr17	+	2699731	2941035	RAP1GAP2	23108	0.541373	62.8456	FALSE	CDS	HYPER
chr17	+	38334241	38351906	RAPGEFL1	51195	0.944834	65.5431	FALSE	5-UTR	HYPER
chr17	+	38334241	38351906	RAPGEFL1	51195	0.944834	75.591	FALSE	INTRON	HYPER
chr17	+	38334241	38351906	RAPGEFL1	51195	0.944834	65.5431	FALSE	PROMOTER	HYPER
chr3	-	50367216	50378367	RASSF1	11186	-0.108018	26.0919	TRUE	PROMOTER	HYPER
chr11	+	560970	564025	RASSF7	8045	-1.07394	55.497	FALSE	CDS	HYPER
chr20	+	55966453	55984386	RBM38	55544	1.04494	33.4481	TRUE	PROMOTER	HYPER
chr19	+	1491164	1497924	REEP6	92840	-4.57655	56.7943	FALSE	INTRON	HYPER
chr19	+	1491164	1497924	REEP6	92840	-4.57655	56.7943	FALSE	CDS	HYPER
chr9	+	116225979	116360023	RGS3	5998	-0.405289	26.0096	FALSE	5-UTR	HYPER
chr9	+	116225979	116360023	RGS3	5998	-0.405289	26.0096	FALSE	INTRON	HYPER
chr9	+	116225979	116360023	RGS3	5998	-0.405289	26.0096	FALSE	PROMOTER	HYPER
chr9	+	116225979	116360023	RGS3	5998	-0.405289	26.0096	FALSE	CDS	HYPER
chr16	+	725665	728268	RHBDL1	9028	-1.62014	23.8069	FALSE	INTRON	HYPER
chr16	+	725665	728268	RHBDL1	9028	-1.62014	23.8069	FALSE	CDS	HYPER
chr7	-	151163097	151217010	RHEB	6009	0.190022	21.0393	FALSE	PROMOTER	HYPER
chr2	+	20646834	20649201	RHOB	388	-3.07299	29.8102	TRUE	3-UTR	HYPER
chr3	+	49726949	49758962	RNF123	63891	-0.347681	29.5998	FALSE	INTRON	HYPER
chr17	+	29297955	29326927	RNF135	84282	-1.3918	29.3603	FALSE	CDS	HYPER
chr17	+	78234659	78372581	RNF213	57674	-0.680172	48.1309	FALSE	INTRON	HYPER
chr17	+	78234659	78372581	RNF213	57674	-0.680172	48.1309	FALSE	CDS	HYPER
chr16	+	89627064	89633237	RPL13	6137	-0.343977	27.5865	FALSE	3-UTR	HYPER
chr3	-	9879532	9885702	RPUSD3	285367	-0.443055	27.2312	FALSE	INTRON	HYPER
chr20	-	17594322	17662928	RRBP1	6238	0.57926	51.2587	FALSE	INTRON	HYPER
chr17	+	48556189	48563336	RSAD1	55316	-0.637868	35.4192	FALSE	CDS	HYPER
chr2	-	74652987	74667710	RTKN	6242	0.560003	32.6118	FALSE	CDS	HYPER
chr2	-	74652987	74667710	RTKN	6242	0.560003	32.6118	FALSE	5-UTR	HYPER
chr2	-	74652987	74667710	RTKN	6242	0.560003	30.0221	FALSE	PROMOTER	HYPER
chr17	-	1837970	1928178	RTN4RL1	146760	-1.19008	23.0307	FALSE	INTRON	HYPER
chr5	+	178986692	179037027	RUFY1	80230	0.0416071	24.3871	FALSE	5-UTR	HYPER
chr5	+	178986692	179037027	RUFY1	80230	0.0416071	24.3871	FALSE	INTRON	HYPER
chr5	+	178986692	179037027	RUFY1	80230	0.0416071	24.3871	FALSE	PROMOTER	HYPER
chr1	+	155293727	155300909	RUSC1	23623	-1.34763	38.6707	FALSE	INTRON	HYPER
chr1	+	155293727	155300909	RUSC1	23623	-1.34763	38.6707	FALSE	CDS	HYPER
chr9	+	137218315	137332431	RXRA	6256	-0.391863	22.1155	FALSE	PROMOTER	HYPER
chr9	+	137218315	137332431	RXRA	6256	-0.391863	40.532	FALSE	INTRON	HYPER
chr19	-	1107632	1174282	SBNO2	22904	-0.639321	34.7937	FALSE	CDS	HYPER
chr19	-	1107632	1174282	SBNO2	22904	-0.639321	34.7937	FALSE	INTRON	HYPER
chr19	+	1905372	1926012	SCAMP4	113178	-0.67776	67.6318	FALSE	INTRON	HYPER
chr7	+	12610202	12693228	SCIN	85477	-7.17943	23.7278	FALSE	CDS	HYPER
chr7	+	12610202	12693228	SCIN	85477	-7.17943	23.7278	FALSE	PROMOTER	HYPER
chr7	+	12610202	12693228	SCIN	85477	-7.17943	23.7278	FALSE	5-UTR	HYPER
chr12	-	6456008	6484390	SCNN1A	6337	1.03355	21.1063	FALSE	INTRON	HYPER
chr12	-	6456008	6484390	SCNN1A	6337	1.03355	21.1063	FALSE	CDS	HYPER
chr17	+	75085234	75213181	SEC14L1	6397	-0.0948104	78.7484	FALSE	INTRON	HYPER
chr22	+	50639407	50656045	SELO	83642	-0.439191	38.9646	FALSE	CDS	HYPER
chr2	-	110300373	110371783	SEPT10	151011	0.0175321	22.7723	FALSE	PROMOTER	HYPER
chr17	+	75283972	75496678	SEPT9	10801	0.727594	28.8543	FALSE	INTRON	HYPER
chr15	+	44084574	44088287	SERF2	10169	-1.90969	44.0682	FALSE	PROMOTER	HYPER
chr10	-	7200585	7453448	SFMBT2	57713	-4.02813	30.4638	FALSE	PROMOTER	HYPER
chr4	+	2819911	2842823	SH3BP2	6452	-0.8654	33.1982	FALSE	5-UTR	HYPER
chr4	+	2819911	2842823	SH3BP2	6452	-0.8654	31.8583	FALSE	PROMOTER	HYPER
chr4	+	2819911	2842823	SH3BP2	6452	-0.8654	30.5184	FALSE	CDS	HYPER
chr4	+	2819911	2842823	SH3BP2	6452	-0.8654	31.8583	FALSE	INTRON	HYPER
chr2	-	218135	262786	SH3YL1	26751	0.0476048	42.6849	FALSE	INTRON	HYPER
chr11	-	70313960	70935808	SHANK2	22941	-3.2595	35.0779	FALSE	INTRON	HYPER
chr11	-	405715	414999	SIGIRR	59307	-2.37309	36.5068	FALSE	PROMOTER	HYPER
chr11	-	405715	414999	SIGIRR	59307	-2.37309	29.4957	FALSE	5-UTR	HYPER
chr11	+	65407591	65418391	SIPA1	6494	0.0222103	71.6316	FALSE	INTRON	HYPER
chr11	+	65407591	65418391	SIPA1	6494	0.0222103	71.6316	FALSE	CDS	HYPER
chr14	-	61176255	61190852	SIX4	51804	0.502544	41.74	FALSE	INTRON	HYPER
chr3	-	124801479	124930243	SLC12A8	84561	-1.41447	21.487	FALSE	INTRON	HYPER
chr3	-	124801479	124930243	SLC12A8	84561	-1.41447	21.487	FALSE	PROMOTER	HYPER
chr7	+	100450340	100463160	SLC12A9	56996	0.635326	37.3536	FALSE	CDS	HYPER
chr17	-	66263166	66287405	SLC16A6	9120	-3.98918	45.078	FALSE	INTRON	HYPER
chr21	-	46934628	46954542	SLC19A1	6573	1.36467	29.2981	FALSE	PROMOTER	HYPER
chr22	-	19163087	19166338	SLC25A1	6576	-0.319612	25.7033	FALSE	INTRON	HYPER
chr14	-	100757452	100772860	SLC25A29	123096	-1.99127	45.0663	FALSE	INTRON	HYPER
chr4	-	981444	987228	SLC26A1	10861	-3.47097	50.8975	FALSE	PROMOTER	HYPER
chr20	+	45338278	45364985	SLC2A10	81031	-3.82411	52.5875	FALSE	INTRON	HYPER
chr22	+	24198889	24225139	SLC2A11	66035	-2.25302	27.6894	FALSE	PROMOTER	HYPER
chr22	+	24198889	24225139	SLC2A11	66035	-2.25302	27.6894	FALSE	INTRON	HYPER
chr9	+	140125208	140131006	SLC34A3	142680	-4.28161	48.2828	FALSE	PROMOTER	HYPER
chr19	-	16660647	16683193	SLC35E1	79939	0.382785	77.4931	FALSE	INTRON	HYPER
chr7	+	150759738	150773614	SLC4A2	6522	0.152081	75.2124	FALSE	PROMOTER	HYPER
chr7	+	127292201	127732659	SND1	27044	1.29517	34.7326	FALSE	INTRON	HYPER
chr6	-	34505578	34524110	SPDEF	25803	-7.79614	27.2124	FALSE	INTRON	HYPER
chr19	+	49122547	49133663	SPHK2	56848	-0.502104	42.6115	FALSE	PROMOTER	HYPER
chr19	+	38755097	38783254	SPINT2	10653	0.089463	24.875	TRUE	CDS	HYPER
chr19	+	38755097	38783254	SPINT2	10653	0.089463	24.875	TRUE	INTRON	HYPER
chr19	+	2328628	2355100	SPPL2B	56928	-1.31859	57.9895	FALSE	INTRON	HYPER
chr11	-	66452719	66488870	SPTBN2	6712	-1.46171	42.6571	FALSE	INTRON	HYPER
chr16	+	2802329	2821413	SRRM2	23524	-1.0321	45.53	FALSE	PROMOTER	HYPER
chr16	+	2802329	2821413	SRRM2	23524	-1.0321	45.53	FALSE	CDS	HYPER
chr16	+	2802329	2821413	SRRM2	23524	-1.0321	45.53	FALSE	5-UTR	HYPER
chr1	-	54691103	54872068	SSBP3	23648	-0.373877	45.6807	FALSE	INTRON	HYPER
chr11	+	67070918	67080078	SSH3	54961	-1.55769	23.1675	FALSE	5-UTR	HYPER
chr11	+	67070918	67080078	SSH3	54961	-1.55769	23.1675	FALSE	CDS	HYPER
chr11	+	67070918	67080078	SSH3	54961	-1.55769	33.0349	FALSE	INTRON	HYPER
chr11	+	67070918	67080078	SSH3	54961	-1.55769	23.1675	FALSE	PROMOTER	HYPER
chr11	-	72465773	72504750	STARD10	10809	-0.296704	38.1185	FALSE	CDS	HYPER
chr5	-	172741725	172756506	STC2	8614	-0.0638564	37.3084	FALSE	PROMOTER	HYPER
chr8	-	99466858	99837909	STK3	6788	-0.0933162	26.6533	FALSE	INTRON	HYPER
chr19	-	47222767	47249720	STRN4	29888	0.234195	44.3661	FALSE	INTRON	HYPER
chr16	+	730114	732768	STUB1	10273	0.0151068	23.8069	TRUE	PROMOTER	HYPER
chr12	-	131274144	131323819	STX2	2054	0.349361	43.7158	FALSE	INTRON	HYPER
chr16	-	28616907	28634907	SULT1A1	6817	-1.66096	24.5683	FALSE	5-UTR	HYPER
chr16	-	28616907	28634907	SULT1A1	6817	-1.66096	24.5683	FALSE	PROMOTER	HYPER
chr11	-	67923506	67980784	SUV420H1	51111	-0.660089	35.0168	FALSE	PROMOTER	HYPER
chr19	+	15218213	15225789	SYDE1	85360	0.333649	44.8372	FALSE	CDS	HYPER
chr1	-	59041094	59043166	TACSTD2	4070	-0.915791	46.6054	FALSE	PROMOTER	HYPER
chr1	-	59041094	59043166	TACSTD2	4070	-0.915791	46.6054	FALSE	5-UTR	HYPER
chr1	-	59041094	59043166	TACSTD2	4070	-0.915791	49.3165	FALSE	CDS	HYPER
chr20	-	60549853	60640866	TAF4	6874	-0.489829	28.4674	FALSE	INTRON	HYPER
chr7	-	99704692	99717481	TAF6	6878	0.3434	65.7611	FALSE	PROMOTER	HYPER
chr17	-	77906141	78009657	TBC1D16	125058	-0.469234	27.6447	FALSE	INTRON	HYPER
chr19	+	50380681	50392007	TBC1D17	79735	-1.35226	41.0639	FALSE	INTRON	HYPER
chr19	+	50380681	50392007	TBC1D17	79735	-1.35226	41.0639	FALSE	CDS	HYPER
chr17	+	80709939	80901062	TBCD	6904	0.66603	34.1824	FALSE	PROMOTER	HYPER
chr17	+	80709939	80901062	TBCD	6904	0.66603	75.8786	FALSE	INTRON	HYPER
chr10	+	114710008	114927436	TCF7L2	6934	-0.696689	23.262	TRUE	INTRON	HYPER
chr12	+	110338322	110355874	TCHP	84260	-0.0153478	52.4561	TRUE	CDS	HYPER
chr12	+	110338322	110355874	TCHP	84260	-0.0153478	52.4561	TRUE	INTRON	HYPER
chr11	+	67806461	67818366	TCIRG1	10312	-0.527161	49.6034	FALSE	PROMOTER	HYPER
chr11	+	67806461	67818366	TCIRG1	10312	-0.527161	49.6034	FALSE	5-UTR	HYPER
chr11	+	67806461	67818366	TCIRG1	10312	-0.527161	49.6034	FALSE	INTRON	HYPER
chr1	+	179560747	179660407	TDRD5	163589	-5.82706	25.0345	FALSE	5-UTR	HYPER
chr1	+	179560747	179660407	TDRD5	163589	-5.82706	28.5179	FALSE	PROMOTER	HYPER
chr1	+	179560747	179660407	TDRD5	163589	-5.82706	25.0345	FALSE	INTRON	HYPER
chr6	-	35441373	35464861	TEAD3	7005	-1.36939	58.5999	FALSE	INTRON	HYPER
chr6	-	35441373	35464861	TEAD3	7005	-1.36939	60.7143	FALSE	CDS	HYPER
chr14	+	102829299	102968818	TECPR2	9895	-0.771464	38.5445	FALSE	INTRON	HYPER
chr17	-	76108998	76124861	TMC6	11322	-2.71576	30.9525	FALSE	INTRON	HYPER
chr17	-	76108998	76124861	TMC6	11322	-2.71576	35.0123	FALSE	PROMOTER	HYPER
chr13	+	114145307	114204544	TMCO3	55002	-1.23204	75.3519	FALSE	INTRON	HYPER
chr17	+	41363893	41371589	TMEM106A	113277	-5.44779	28.5927	FALSE	PROMOTER	HYPER
chr6	+	10723147	10731362	TMEM14C	51522	0.0962237	35.4887	FALSE	PROMOTER	HYPER
chr7	-	1581870	1596066	TMEM184A	202915	-4.41625	40.2161	FALSE	INTRON	HYPER
chr14	-	61744088	61748530	TMEM30B	161291	-0.109683	66.9144	FALSE	3-UTR	HYPER
chr14	-	61744088	61748530	TMEM30B	161291	-0.109683	63.6592	FALSE	CDS	HYPER
chr14	-	61744088	61748530	TMEM30B	161291	-0.109683	33.767	FALSE	PROMOTER	HYPER
chr14	-	61744088	61748530	TMEM30B	161291	-0.109683	33.767	FALSE	5-UTR	HYPER
chr3	-	195590235	195635880	TNK2	10188	-0.863509	45.1335	FALSE	INTRON	HYPER
chr22	+	35695267	35743987	TOM1	10043	-1.35961	82.8872	FALSE	INTRON	HYPER
chr8	-	95938199	95961615	TP53INP1	94241	-1.32993	44.3106	TRUE	INTRON	HYPER
chr19	+	16187134	16213813	TPM4	7171	4.66544	32.2551	FALSE	INTRON	HYPER
chr9	-	140086068	140095163	TPRN	286262	-1.93567	34.1987	FALSE	CDS	HYPER
chr3	-	36868307	36986548	TRANK1	9881	-1.40795	30.5461	FALSE	INTRON	HYPER
chr19	-	45666185	45681501	TRAPPC6A	79090	-0.818231	25.7938	FALSE	PROMOTER	HYPER
chr7	-	28992973	28998029	TRIL	9865	-10.204	26.3173	FALSE	CDS	HYPER
chr4	+	154074269	154260474	TRIM2	23321	-0.205755	62.7152	FALSE	INTRON	HYPER
chr1	-	117653676	117664411	TRIM45	80263	-1.92639	56.5819	FALSE	PROMOTER	HYPER
chr17	-	73870244	73874656	TRIM47	91107	0.567767	29.8373	FALSE	CDS	HYPER
chr17	-	73870244	73874656	TRIM47	91107	0.567767	29.8373	FALSE	INTRON	HYPER
chr1	-	33611002	33647671	TRIM62	55223	-0.696743	28.0874	TRUE	INTRON	HYPER
chr19	+	6739706	6751529	TRIP10	9322	-0.480935	37.1872	FALSE	CDS	HYPER
chr19	+	6739706	6751529	TRIP10	9322	-0.480935	37.1872	FALSE	INTRON	HYPER
chr7	+	100464949	100471076	TRIP6	7205	2.6779	37.3536	FALSE	PROMOTER	HYPER
chr8	+	125463047	125465266	TRMT12	55039	-0.237614	24.4286	FALSE	CDS	HYPER
chr21	+	45773483	45862964	TRPM2	7226	-4.47274	24.7224	FALSE	INTRON	HYPER
chr7	-	100064141	100076902	TSC22D4	81628	-0.286928	20.8793	FALSE	CDS	HYPER
chr11	+	842823	867116	TSPAN4	7106	-0.712391	37.2179	FALSE	INTRON	HYPER
chr8	-	98285713	98290176	TSPYL5	85453	10.6799	30.1207	FALSE	CDS	HYPER
chr1	-	161007421	161008774	TSTD1	100131187	-2.57356	43.0831	FALSE	INTRON	HYPER
chr1	-	161007421	161008774	TSTD1	100131187	-2.57356	38.0224	FALSE	5-UTR	HYPER
chr1	-	161007421	161008774	TSTD1	100131187	-2.57356	43.0831	FALSE	CDS	HYPER
chr1	-	161007421	161008774	TSTD1	100131187	-2.57356	38.0224	FALSE	PROMOTER	HYPER
chr8	+	15397595	15624158	TUSC3	7991	0.636635	31.8851	FALSE	PROMOTER	HYPER
chr8	+	15397595	15624158	TUSC3	7991	0.636635	31.8851	FALSE	5-UTR	HYPER
chr8	+	15397595	15624158	TUSC3	7991	0.636635	25.444	FALSE	CDS	HYPER
chr9	+	139971952	139978990	UAP1L1	91373	-2.16563	30.1865	FALSE	INTRON	HYPER
chr9	+	139971952	139978990	UAP1L1	91373	-2.16563	30.1865	FALSE	CDS	HYPER
chr1	-	26608772	26633195	UBXN11	91544	-1.42259	32.9001	FALSE	CDS	HYPER
chr17	+	73780919	73821886	UNK	85451	-0.864551	74.4226	FALSE	CDS	HYPER
chr19	+	18942743	18979039	UPF1	5976	0.82882	43.3866	FALSE	CDS	HYPER
chr19	+	18942743	18979039	UPF1	5976	0.82882	43.3866	FALSE	INTRON	HYPER
chr6	+	149068270	149398126	UST	10090	-0.147427	29.6981	FALSE	INTRON	HYPER
chr9	-	136627015	136857446	VAV2	7410	1.41669	24.317	FALSE	INTRON	HYPER
chr12	+	122356462	122441832	WDR66	144406	-0.529676	36.8362	FALSE	PROMOTER	HYPER
chr12	+	122356462	122441832	WDR66	144406	-0.529676	36.8362	FALSE	5-UTR	HYPER
chr16	+	699362	717829	WDR90	197335	-2.01425	53.8532	FALSE	CDS	HYPER
chr16	+	699362	717829	WDR90	197335	-2.01425	45.7232	FALSE	PROMOTER	HYPER
chr4	+	6271576	6304992	WFS1	7466	-1.90778	58.3508	FALSE	INTRON	HYPER
chr22	-	46316247	46373008	WNT7B	7477	-3.38337	45.941	FALSE	INTRON	HYPER
chr19	+	34972879	34992085	WTIP	126374	-2.22172	20.1016	FALSE	CDS	HYPER
chr19	-	7684410	7694439	XAB2	56949	-0.630465	69.9207	FALSE	CDS	HYPER
chr19	-	7684410	7694439	XAB2	56949	-0.630465	69.9207	FALSE	INTRON	HYPER
chr14	-	104163953	104181823	XRCC3	7517	0.713038	80.4475	FALSE	CDS	HYPER
chr19	-	38794199	38806606	YIF1B	90522	0.162224	29.004	FALSE	3-UTR	HYPER
chr6	-	31867393	31869769	ZBTB12	221527	-0.64862	30.718	FALSE	CDS	HYPER
chr6	-	31867393	31869769	ZBTB12	221527	-0.64862	30.718	FALSE	PROMOTER	HYPER
chr6	-	31867393	31869769	ZBTB12	221527	-0.64862	30.718	FALSE	INTRON	HYPER
chr6	-	31867393	31869769	ZBTB12	221527	-0.64862	30.718	FALSE	5-UTR	HYPER
chr1	+	154975105	154991001	ZBTB7B	51043	-1.52484	47.7141	FALSE	INTRON	HYPER
chr16	+	88520013	88601574	ZFPM1	161882	-0.424351	30.0115	FALSE	CDS	HYPER
chr16	+	88520013	88601574	ZFPM1	161882	-0.424351	44.6571	FALSE	INTRON	HYPER
chr16	+	2880172	2882285	ZG16B	124220	-4.09479	36.796	FALSE	CDS	HYPER
chr16	+	2880172	2882285	ZG16B	124220	-4.09479	36.796	FALSE	INTRON	HYPER
chr10	+	80828791	81076285	ZMIZ1	57178	-0.27348	34.6195	FALSE	INTRON	HYPER
chr13	+	20532973	20665968	ZMYM2	7750	-0.414263	34.0434	FALSE	PROMOTER	HYPER
chr3	-	50378536	50383156	ZMYND10	51364	-5.56468	26.0919	TRUE	INTRON	HYPER
chr3	-	50378536	50383156	ZMYND10	51364	-5.56468	26.0919	TRUE	CDS	HYPER
chr18	+	74536115	74682682	ZNF236	7776	-0.35691	43.2353	FALSE	INTRON	HYPER
chr19	-	58433251	58446740	ZNF418	147686	-2.25043	32.8915	FALSE	5-UTR	HYPER
chr19	-	58433251	58446740	ZNF418	147686	-2.25043	32.8915	FALSE	PROMOTER	HYPER
chr8	+	37553300	37556396	ZNF703	80139	-0.994034	37.5697	FALSE	CDS	HYPER
chr22	+	29313376	29453476	ZNRF3	84133	1.22815	39.6663	FALSE	INTRON	HYPER
chr22	+	29313376	29453476	ZNRF3	84133	1.22815	36.289	FALSE	CDS	HYPER
chr18	-	32831022	32870196	ZSCAN30	100101467	-1.74936	37.1618	FALSE	PROMOTER	HYPER
chr18	-	32831022	32870196	ZSCAN30	100101467	-1.74936	37.1618	FALSE	INTRON	HYPER
chr18	-	32831022	32870196	ZSCAN30	100101467	-1.74936	37.1618	FALSE	5-UTR	HYPER
chr1	+	53308182	53360247	ZYG11A	440590	-3.31956	28.993	FALSE	INTRON	HYPER

## Sheet: MCF7 HypoDMR
Chr	Strand	Start	End	SYMBOL	ENTREZID	log2.FC.RNA.seq.	MethyValue	TSG	Location	MethyLevel
chr19	-	58858171	58864865	A1BG	1	-2.48816	-24.4148	FALSE	PROMOTER	HYPO
chr12	-	53701239	53715412	AAAS	8086	-0.302191	-38.8592	FALSE	PROMOTER	HYPO
chr9	-	139901685	139923374	ABCA2	20	-1.38735	-30.2311	FALSE	INTRON	HYPO
chr16	-	2325878	2390747	ABCA3	21	-3.9793	-21.4797	FALSE	INTRON	HYPO
chrX	+	152990322	153010216	ABCD1	215	-1.05589	-39.4289	FALSE	INTRON	HYPO
chr21	+	43639266	43717354	ABCG1	9619	-1.66468	-30.0774	FALSE	CDS	HYPO
chr21	+	43639266	43717354	ABCG1	9619	-1.66468	-30.0774	FALSE	INTRON	HYPO
chr17	-	27887688	27894042	ABHD15	116236	-0.696079	-64.0947	FALSE	CDS	HYPO
chr17	-	27887688	27894042	ABHD15	116236	-0.696079	-33.5065	FALSE	INTRON	HYPO
chr19	-	17402939	17414282	ABHD8	79575	-1.37164	-49.1356	FALSE	INTRON	HYPO
chr17	-	906757	1090616	ABR	29	0.690178	-44.4932	FALSE	INTRON	HYPO
chr17	+	43209966	43221543	ACBD4	79777	-3.1411	-46.4652	FALSE	3-UTR	HYPO
chr16	-	67691414	67694718	ACD	65057	0.795571	-31.202	FALSE	PROMOTER	HYPO
chr17	+	48503518	48552200	ACSF2	80221	-0.994126	-58.6784	FALSE	INTRON	HYPO
chr1	-	229566992	229569843	ACTA1	58	-6.88008	-26.1095	FALSE	CDS	HYPO
chr1	-	229566992	229569843	ACTA1	58	-6.88008	-33.0086	FALSE	INTRON	HYPO
chr1	-	229566992	229569843	ACTA1	58	-6.88008	-59.7344	FALSE	PROMOTER	HYPO
chr1	+	155023747	155031159	ADAM15	8751	-1.09587	-21.858	FALSE	PROMOTER	HYPO
chr9	+	136287119	136324525	ADAMTS13	11093	-3.06289	-50.4839	FALSE	INTRON	HYPO
chr7	-	937536	960526	ADAP1	11033	-0.69534	-43.6049	FALSE	INTRON	HYPO
chr7	-	937536	960526	ADAP1	11033	-0.69534	-50.4915	FALSE	PROMOTER	HYPO
chr7	+	45614124	45762714	ADCY1	107	3.17602	-41.2162	FALSE	INTRON	HYPO
chr7	+	45614124	45762714	ADCY1	107	3.17602	-41.0884	FALSE	CDS	HYPO
chr10	+	111767710	111895323	ADD3	120	-1.00132	-65.0566	FALSE	PROMOTER	HYPO
chr10	+	111767710	111895323	ADD3	120	-1.00132	-65.0566	FALSE	INTRON	HYPO
chr11	+	10326641	10328923	ADM	133	-1.32593	-32.2966	FALSE	CDS	HYPO
chr11	+	10326641	10328923	ADM	133	-1.32593	-32.2966	FALSE	INTRON	HYPO
chr22	+	50920152	50924866	ADM2	79924	-1.54078	-50.8125	FALSE	PROMOTER	HYPO
chr20	-	49505454	49547527	ADNP	23394	0.169574	-21.7671	FALSE	PROMOTER	HYPO
chr4	+	3768295	3770253	ADRA2C	152	-4.06536	-35.0447	FALSE	CDS	HYPO
chr10	-	116054582	116164515	AFAP1L2	84632	5.76063	-56.3936	TRUE	PROMOTER	HYPO
chr10	-	116054582	116164515	AFAP1L2	84632	5.76063	-65.2653	TRUE	INTRON	HYPO
chr2	-	100163715	100759037	AFF3	3899	-6.36234	-37.0099	FALSE	5-UTR	HYPO
chr2	-	100163715	100759037	AFF3	3899	-6.36234	-37.0099	FALSE	PROMOTER	HYPO
chr7	+	150782917	150841523	AGAP3	116988	0.710169	-46.4414	FALSE	INTRON	HYPO
chr9	-	139567594	139581911	AGPAT2	10555	0.803414	-30.9243	FALSE	PROMOTER	HYPO
chr9	-	139567594	139581911	AGPAT2	10555	0.803414	-32.5504	FALSE	INTRON	HYPO
chr21	+	45345278	45407475	AGPAT3	56894	0.194665	-36.3955	FALSE	INTRON	HYPO
chr1	+	955502	991499	AGRN	375790	-0.637143	-24.2223	FALSE	CDS	HYPO
chr1	+	955502	991499	AGRN	375790	-0.637143	-53.8819	FALSE	INTRON	HYPO
chr1	-	27860755	27930143	AHDC1	27245	0.0240375	-45.7057	FALSE	INTRON	HYPO
chr11	-	62201013	62314332	AHNAK	79026	-1.56677	-39.575	TRUE	PROMOTER	HYPO
chr14	-	105403590	105444694	AHNAK2	113146	1.87261	-42.6362	FALSE	INTRON	HYPO
chr9	+	133971862	133998539	AIF1L	83543	0.545425	-38.5876	FALSE	INTRON	HYPO
chr6	+	106959729	107018334	AIM1	202	0.470008	-72.7038	FALSE	CDS	HYPO
chr6	+	151646665	151679694	AKAP12	9590	1.95736	-85.9919	TRUE	CDS	HYPO
chr6	+	151646665	151679694	AKAP12	9590	1.95736	-85.9919	TRUE	5-UTR	HYPO
chr6	+	151646665	151679694	AKAP12	9590	1.95736	-64.3941	TRUE	INTRON	HYPO
chr6	+	151646665	151679694	AKAP12	9590	1.95736	-85.9919	TRUE	PROMOTER	HYPO
chr3	+	52232098	52248343	ALAS1	211	-0.793245	-34.2416	FALSE	PROMOTER	HYPO
chr15	+	101420008	101456830	ALDH1A3	220	3.26717	-41.4693	FALSE	INTRON	HYPO
chr12	+	112204690	112247789	ALDH2	217	-9.39451	-82.7856	FALSE	PROMOTER	HYPO
chr17	-	7999217	8021860	ALOXE3	59344	-1.08277	-26.3736	FALSE	INTRON	HYPO
chr17	-	7999217	8021860	ALOXE3	59344	-1.08277	-26.3736	FALSE	CDS	HYPO
chr3	-	46710484	46735146	ALS2CL	259173	0.635566	-43.1677	FALSE	3-UTR	HYPO
chr3	-	46710484	46735146	ALS2CL	259173	0.635566	-43.1677	FALSE	CDS	HYPO
chr19	+	2249112	2252072	AMH	268	-3.66679	-29.0754	TRUE	CDS	HYPO
chr19	+	2249112	2252072	AMH	268	-3.66679	-26.0667	TRUE	INTRON	HYPO
chr7	+	2719162	2755069	AMZ1	155185	-3.20801	-60.3285	FALSE	PROMOTER	HYPO
chr7	+	2719162	2755069	AMZ1	155185	-3.20801	-44.0001	FALSE	INTRON	HYPO
chr9	-	140069235	140083057	ANAPC2	29882	-1.27461	-22.7203	FALSE	INTRON	HYPO
chr17	+	27920526	27941779	ANKRD13B	124930	0.924854	-41.0863	FALSE	INTRON	HYPO
chr17	+	27920526	27941779	ANKRD13B	124930	0.924854	-41.0863	FALSE	CDS	HYPO
chr17	+	27920526	27941779	ANKRD13B	124930	0.924854	-55.3124	FALSE	3-UTR	HYPO
chr2	-	132905163	132919525	ANKRD30BL	554226	-7.88556	-46.2048	FALSE	INTRON	HYPO
chr1	+	145470507	145475647	ANKRD34A	284615	-3.0475	-54.0729	FALSE	CDS	HYPO
chr11	+	69924407	70035652	ANO1	55107	0.719069	-53.5395	FALSE	PROMOTER	HYPO
chr11	+	69924407	70035652	ANO1	55107	0.719069	-44.636	FALSE	INTRON	HYPO
chr19	-	17434031	17445638	ANO8	57719	-1.861	-23.0664	FALSE	INTRON	HYPO
chr19	-	17434031	17445638	ANO8	57719	-1.861	-27.6494	FALSE	CDS	HYPO
chr15	-	69070874	69113261	ANP32A	8125	0.365332	-56.5494	TRUE	INTRON	HYPO
chr4	-	40812043	41216635	APBB2	323	1.13269	-28.676	FALSE	5-UTR	HYPO
chr4	-	40812043	41216635	APBB2	323	1.13269	-28.676	FALSE	PROMOTER	HYPO
chr4	-	40812043	41216635	APBB2	323	1.13269	-28.676	FALSE	INTRON	HYPO
chrX	-	23851464	23926057	APOO	79135	-1.26937	-20.1726	FALSE	3-UTR	HYPO
chrX	-	23851464	23926057	APOO	79135	-1.26937	-20.1726	FALSE	5-UTR	HYPO
chrX	-	23851464	23926057	APOO	79135	-1.26937	-20.1726	FALSE	PROMOTER	HYPO
chr9	-	33441151	33447631	AQP3	360	2.22629	-31.1603	FALSE	CDS	HYPO
chr9	-	33441151	33447631	AQP3	360	2.22629	-31.1603	FALSE	INTRON	HYPO
chr9	-	33441151	33447631	AQP3	360	2.22629	-24.5527	FALSE	PROMOTER	HYPO
chr17	+	36584719	36668628	ARHGAP23	57636	-1.32717	-63.9497	FALSE	INTRON	HYPO
chr17	+	36584719	36668628	ARHGAP23	57636	-1.32717	-57.3724	FALSE	CDS	HYPO
chr17	-	43471267	43503012	ARHGAP27	201176	-1.7474	-34.4427	FALSE	PROMOTER	HYPO
chr17	-	43471267	43503012	ARHGAP27	201176	-1.7474	-34.4427	FALSE	CDS	HYPO
chrX	-	153172829	153191714	ARHGAP4	393	-2.96755	-33.4452	FALSE	CDS	HYPO
chr17	-	79825596	79829282	ARHGDIA	396	0.166837	-27.2295	FALSE	CDS	HYPO
chr17	-	79825596	79829282	ARHGDIA	396	0.166837	-27.2295	FALSE	INTRON	HYPO
chr8	+	1772148	1906807	ARHGEF10	9639	0.221427	-43.3602	FALSE	CDS	HYPO
chr11	+	73019662	73080425	ARHGEF17	9828	-2.9084	-22.3928	FALSE	INTRON	HYPO
chr11	+	73019662	73080425	ARHGEF17	9828	-2.9084	-24.8332	FALSE	CDS	HYPO
chr1	-	16524598	16539104	ARHGEF19	128272	-1.77848	-23.6676	FALSE	CDS	HYPO
chr2	+	131674969	131804826	ARHGEF4	50649	4.15174	-46.2002	FALSE	INTRON	HYPO
chrX	-	135747711	135863503	ARHGEF6	9459	-5.65158	-43.8839	FALSE	INTRON	HYPO
chr13	+	111839172	111958081	ARHGEF7	8874	-0.40779	-70.1663	FALSE	INTRON	HYPO
chr13	+	111839172	111958081	ARHGEF7	8874	-0.40779	-87.9467	FALSE	PROMOTER	HYPO
chr13	+	111839172	111958081	ARHGEF7	8874	-0.40779	-82.2188	FALSE	CDS	HYPO
chr17	+	41476352	41478504	ARL4D	379	-5.15198	-24.8279	FALSE	CDS	HYPO
chr19	+	18118976	18124911	ARRDC2	27106	0.257052	-61.7005	FALSE	INTRON	HYPO
chr19	+	18118976	18124911	ARRDC2	27106	0.257052	-62.5071	FALSE	5-UTR	HYPO
chr19	+	18118976	18124911	ARRDC2	27106	0.257052	-61.7005	FALSE	PROMOTER	HYPO
chrX	-	2822010	2847416	ARSD	414	-1.35498	-30.162	FALSE	INTRON	HYPO
chr9	+	133320093	133376661	ASS1	445	-1.64223	-30.0411	TRUE	INTRON	HYPO
chr9	-	119187503	120177317	ASTN2	23245	-3.49063	-43.5982	FALSE	INTRON	HYPO
chr1	+	212781969	212794119	ATF3	467	-3.17641	-37.1419	TRUE	PROMOTER	HYPO
chr1	+	212781969	212794119	ATF3	467	-3.17641	-37.1419	TRUE	INTRON	HYPO
chr11	+	289137	295688	ATHL1	80162	-1.33942	-49.8418	FALSE	PROMOTER	HYPO
chr15	-	25923859	26108349	ATP10A	57194	-11.189	-73.0781	FALSE	PROMOTER	HYPO
chr15	-	25923859	26108349	ATP10A	57194	-11.189	-76.2219	FALSE	CDS	HYPO
chr15	-	25923859	26108349	ATP10A	57194	-11.189	-27.7596	FALSE	INTRON	HYPO
chr1	+	203595914	203713209	ATP2B4	493	0.241514	-64.3926	FALSE	INTRON	HYPO
chr1	+	154300275	154323780	ATP8B2	57198	-1.19003	-21.8178	FALSE	INTRON	HYPO
chr1	+	154300275	154323780	ATP8B2	57198	-1.19003	-21.8178	FALSE	PROMOTER	HYPO
chr1	+	154300275	154323780	ATP8B2	57198	-1.19003	-21.8178	FALSE	5-UTR	HYPO
chr18	+	76829396	77138282	ATP9B	374868	-1.04298	-38.6019	FALSE	PROMOTER	HYPO
chr6	-	16299342	16761721	ATXN1	6310	-1.66495	-32.7505	FALSE	INTRON	HYPO
chr11	+	369794	382117	B4GALNT4	338707	-0.659751	-27.7144	FALSE	3-UTR	HYPO
chr17	-	19240866	19281495	B9D1	27077	-1.51389	-44.0835	FALSE	PROMOTER	HYPO
chr17	+	79373539	79433358	BAHCC1	57597	1.2578	-53.5118	FALSE	INTRON	HYPO
chr17	+	79373539	79433358	BAHCC1	57597	1.2578	-76.6258	FALSE	PROMOTER	HYPO
chr17	+	79373539	79433358	BAHCC1	57597	1.2578	-85.8686	FALSE	CDS	HYPO
chr1	-	32192717	32229648	BAI2	576	-3.13415	-64.9287	FALSE	INTRON	HYPO
chr16	+	1383605	1399442	BAIAP3	8938	-3.60945	-72.8246	FALSE	PROMOTER	HYPO
chr16	+	1383605	1399442	BAIAP3	8938	-3.60945	-72.8246	FALSE	5-UTR	HYPO
chr16	+	1383605	1399442	BAIAP3	8938	-3.60945	-72.8246	FALSE	INTRON	HYPO
chrX	-	152965946	152989556	BCAP31	10134	1.64667	-39.4289	FALSE	PROMOTER	HYPO
chr14	-	99635624	99738050	BCL11B	64919	8.45474	-46.9719	FALSE	INTRON	HYPO
chr20	-	30252260	30310656	BCL2L1	598	-1.55401	-24.5297	FALSE	CDS	HYPO
chr2	+	111878490	111903861	BCL2L11	10018	0.54919	-27.9893	TRUE	PROMOTER	HYPO
chr19	+	45251977	45263301	BCL3	602	-0.75552	-21.9749	FALSE	CDS	HYPO
chr19	+	45251977	45263301	BCL3	602	-0.75552	-21.9749	FALSE	INTRON	HYPO
chr3	-	187439164	187463513	BCL6	604	-1.84248	-45.0488	FALSE	INTRON	HYPO
chr3	-	187439164	187463513	BCL6	604	-1.84248	-45.0488	FALSE	PROMOTER	HYPO
chr16	-	30899115	30905399	BCL7C	9274	-0.288533	-64.4663	FALSE	PROMOTER	HYPO
chrX	-	39910498	40036582	BCOR	54880	-1.23329	-43.0088	FALSE	INTRON	HYPO
chr19	-	40953690	40971725	BLVRB	645	-1.59242	-61.6291	FALSE	PROMOTER	HYPO
chr8	+	22022652	22058996	BMP1	649	2.20511	-50.8285	FALSE	PROMOTER	HYPO
chr14	-	54416454	54423554	BMP4	652	-2.35769	-69.2883	TRUE	INTRON	HYPO
chr14	-	54416454	54423554	BMP4	652	-2.35769	-69.2883	TRUE	PROMOTER	HYPO
chr10	+	124913759	124924886	BUB3	9184	1.0917	-56.1685	FALSE	PROMOTER	HYPO
chr11	-	554849	560779	C11orf35	256329	-3.42488	-39.2334	FALSE	CDS	HYPO
chr11	-	63527363	63536113	C11orf95	65998	-1.90173	-58.9213	FALSE	PROMOTER	HYPO
chr14	+	105957585	105965585	C14orf80	283643	-0.121973	-69.7538	FALSE	PROMOTER	HYPO
chr15	-	90439763	90456222	C15orf38	348110	-2.0391	-32.2091	FALSE	INTRON	HYPO
chr15	-	90439763	90456222	C15orf38	348110	-2.0391	-32.2091	FALSE	5-UTR	HYPO
chr15	-	90439763	90456222	C15orf38	348110	-2.0391	-32.2091	FALSE	PROMOTER	HYPO
chr15	-	90439763	90456222	C15orf38	348110	-2.0391	-32.2091	FALSE	CDS	HYPO
chr16	-	85741123	85784689	C16orf74	404550	-0.516527	-26.0584	FALSE	PROMOTER	HYPO
chr16	-	1469744	1470801	C16orf91	283951	0.0319497	-28.292	FALSE	PROMOTER	HYPO
chr16	-	1469744	1470801	C16orf91	283951	0.0319497	-43.2138	FALSE	INTRON	HYPO
chr19	+	1275519	1279243	C19orf24	55009	0.320332	-55.8774	FALSE	PROMOTER	HYPO
chr1	-	1017197	1051736	C1orf159	54991	-0.392553	-27.8125	FALSE	PROMOTER	HYPO
chr21	+	45553493	45565605	C21orf33	8209	-0.236209	-29.6312	FALSE	INTRON	HYPO
chr21	+	45553493	45565605	C21orf33	8209	-0.236209	-29.6312	FALSE	CDS	HYPO
chr21	-	43305218	43346799	C2CD2	25966	-1.46472	-31.7143	FALSE	PROMOTER	HYPO
chr21	-	43305218	43346799	C2CD2	25966	-1.46472	-31.7143	FALSE	5-UTR	HYPO
chr2	-	24252205	24270296	C2orf44	80304	0.344353	-69.7008	FALSE	PROMOTER	HYPO
chr6	-	42068856	42110715	C6orf132	647024	-2.10794	-50.7796	FALSE	INTRON	HYPO
chr6	-	42068856	42110715	C6orf132	647024	-2.10794	-50.3467	FALSE	CDS	HYPO
chr7	-	1036622	1177893	C7orf50	84310	-1.12114	-32.8981	FALSE	INTRON	HYPO
chr9	+	139738866	139741797	C9orf172	389813	-4.06083	-36.7631	FALSE	CDS	HYPO
chr20	-	60963685	60982339	CABLES2	81928	0.231257	-26.6699	FALSE	PROMOTER	HYPO
chr16	+	1203240	1271772	CACNA1H	8912	-3.35985	-41.7609	FALSE	CDS	HYPO
chr16	+	1203240	1271772	CACNA1H	8912	-3.35985	-40.208	FALSE	INTRON	HYPO
chr16	+	1203240	1271772	CACNA1H	8912	-3.35985	-33.3212	FALSE	PROMOTER	HYPO
chr15	-	68483042	68498448	CALML4	91860	0.149109	-29.1598	FALSE	PROMOTER	HYPO
chr15	-	68483042	68498448	CALML4	91860	0.149109	-29.1598	FALSE	5-UTR	HYPO
chr10	+	12391582	12871733	CAMK1D	57118	-1.55372	-26.4566	FALSE	PROMOTER	HYPO
chr9	-	138700332	138799005	CAMSAP1	157922	0.0998063	-25.5588	FALSE	PROMOTER	HYPO
chr1	+	6845383	7829766	CAMTA1	23261	1.22318	-39.4472	TRUE	INTRON	HYPO
chr1	+	223900118	223963720	CAPN2	824	-0.3572	-45.8013	FALSE	INTRON	HYPO
chr1	+	223900118	223963720	CAPN2	824	-0.3572	-45.8013	FALSE	CDS	HYPO
chr11	+	76777991	76837198	CAPN5	726	-2.10709	-40.0349	FALSE	INTRON	HYPO
chr19	+	10982252	11033448	CARM1	10498	1.2884	-24.0583	FALSE	PROMOTER	HYPO
chr1	-	10707262	10856733	CASZ1	54897	-2.42542	-29.1264	FALSE	INTRON	HYPO
chr7	+	116139654	116148595	CAV2	858	10.9308	-52.9335	FALSE	5-UTR	HYPO
chr7	+	116139654	116148595	CAV2	858	10.9308	-52.9335	FALSE	INTRON	HYPO
chr7	+	116139654	116148595	CAV2	858	10.9308	-52.9335	FALSE	PROMOTER	HYPO
chr7	+	116139654	116148595	CAV2	858	10.9308	-52.9335	FALSE	CDS	HYPO
chr20	+	32077927	32237837	CBFA2T2	9139	-1.256	-33.8428	FALSE	INTRON	HYPO
chr16	-	88941262	89043504	CBFA2T3	863	-3.21408	-36.1576	TRUE	3-UTR	HYPO
chr16	-	88941262	89043504	CBFA2T3	863	-3.21408	-34.6304	TRUE	INTRON	HYPO
chr16	-	88941262	89043504	CBFA2T3	863	-3.21408	-39.8233	TRUE	CDS	HYPO
chr16	-	88941262	89043504	CBFA2T3	863	-3.21408	-49.9868	TRUE	PROMOTER	HYPO
chr19	+	45281125	45303903	CBLC	23624	-3.26341	-64.2837	FALSE	CDS	HYPO
chr21	-	44473300	44496472	CBS	875	2.44676	-61.2768	FALSE	PROMOTER	HYPO
chr17	-	77806954	77813213	CBX4	8535	-1.00108	-47.2834	FALSE	PROMOTER	HYPO
chr22	-	39526778	39548538	CBX7	23492	-1.48936	-70.3196	FALSE	PROMOTER	HYPO
chr17	-	77768175	77770915	CBX8	57332	-1.87892	-48.998	FALSE	PROMOTER	HYPO
chr19	+	56158953	56164526	CCDC106	29903	-1.7823	-61.0393	FALSE	INTRON	HYPO
chr19	+	56158953	56164526	CCDC106	29903	-1.7823	-61.0393	FALSE	PROMOTER	HYPO
chr19	+	56158953	56164526	CCDC106	29903	-1.7823	-61.0393	FALSE	5-UTR	HYPO
chr19	-	11531271	11545980	CCDC151	115948	-4.54543	-64.2513	FALSE	INTRON	HYPO
chr16	-	3077867	3085542	CCDC64B	146439	-2.79282	-48.3335	FALSE	CDS	HYPO
chr11	+	65657874	65659106	CCDC85B	11007	1.63042	-49.641	FALSE	3-UTR	HYPO
chr14	-	99977602	100070727	CCDC85C	317762	-0.333885	-29.7446	FALSE	INTRON	HYPO
chr19	+	41816093	41830788	CCDC97	90324	-0.166223	-45.0684	FALSE	3-UTR	HYPO
chr11	+	69455872	69469242	CCND1	595	2.42301	-52.8403	FALSE	PROMOTER	HYPO
chr5	-	159678670	159739573	CCNJL	79616	-0.0210747	-73.2894	FALSE	PROMOTER	HYPO
chr5	-	159678670	159739573	CCNJL	79616	-0.0210747	-73.2894	FALSE	5-UTR	HYPO
chr5	-	159678670	159739573	CCNJL	79616	-0.0210747	-73.2894	FALSE	INTRON	HYPO
chr11	+	832951	838835	CD151	977	0.317964	-56.494	FALSE	PROMOTER	HYPO
chr2	-	160625138	160654766	CD302	9936	-1.88922	-87.3244	FALSE	INTRON	HYPO
chr9	-	99262394	99382112	CDC14B	8555	1.55175	-47.8784	FALSE	INTRON	HYPO
chr3	-	48198667	48229801	CDC25A	993	1.92178	-50.7676	FALSE	PROMOTER	HYPO
chr2	-	37869024	37899342	CDC42EP3	10602	-1.82697	-26.3567	FALSE	INTRON	HYPO
chr2	-	37869024	37899342	CDC42EP3	10602	-1.82697	-26.3567	FALSE	PROMOTER	HYPO
chr2	-	37869024	37899342	CDC42EP3	10602	-1.82697	-26.3567	FALSE	5-UTR	HYPO
chr14	-	105475909	105487425	CDCA4	55038	1.06073	-21.4105	FALSE	INTRON	HYPO
chr2	+	174219560	174233718	CDCA7	83879	10.2609	-33.9193	FALSE	INTRON	HYPO
chr3	-	45151707	45187914	CDCP1	64866	-4.17365	-75.0717	TRUE	INTRON	HYPO
chr3	-	45151707	45187914	CDCP1	64866	-4.17365	-74.0455	TRUE	CDS	HYPO
chr3	-	45151707	45187914	CDCP1	64866	-4.17365	-73.3487	TRUE	5-UTR	HYPO
chr3	-	45151707	45187914	CDCP1	64866	-4.17365	-73.3487	TRUE	PROMOTER	HYPO
chr16	+	68678150	68732957	CDH3	1001	1.59541	-52.2656	FALSE	PROMOTER	HYPO
chr12	-	123745516	123756687	CDK2AP1	8099	-0.00470558	-49.635	TRUE	INTRON	HYPO
chr7	-	92234234	92463231	CDK6	1021	2.25818	-87.6611	TRUE	PROMOTER	HYPO
chrX	+	18460343	18671749	CDKL5	6792	-2.06559	-33.2757	FALSE	PROMOTER	HYPO
chr17	-	15339331	15370925	CDRT4	284040	-1.42935	-33.9258	FALSE	PROMOTER	HYPO
chr19	-	33790839	33793430	CEBPA	1050	-3.41389	-48.1654	TRUE	PROMOTER	HYPO
chr19	-	33790839	33793430	CEBPA	1050	-3.41389	-27.3308	TRUE	3-UTR	HYPO
chr22	-	46756730	46933067	CELSR1	9620	-0.553609	-27.0602	FALSE	INTRON	HYPO
chr3	-	48673895	48700348	CELSR3	1951	-3.78733	-48.7914	FALSE	CDS	HYPO
chr22	-	24108020	24110141	CHCHD10	400916	-0.411008	-31.0497	FALSE	PROMOTER	HYPO
chr1	-	6161846	6240194	CHD5	26038	-1.61083	-35.9141	TRUE	CDS	HYPO
chr1	-	6161846	6240194	CHD5	26038	-1.61083	-49.8483	TRUE	INTRON	HYPO
chr19	-	59062932	59066355	CHMP2A	27243	-0.255623	-29.3839	FALSE	5-UTR	HYPO
chr19	-	59062932	59066355	CHMP2A	27243	-0.255623	-29.3839	FALSE	INTRON	HYPO
chr19	-	59062932	59066355	CHMP2A	27243	-0.255623	-24.889	FALSE	PROMOTER	HYPO
chr11	-	45669238	45687206	CHST1	8534	-6.51367	-65.2345	FALSE	INTRON	HYPO
chr12	+	104850691	105155792	CHST11	50515	-0.182963	-47.633	FALSE	INTRON	HYPO
chr7	+	2443194	2474216	CHST12	55501	-0.963155	-57.5709	FALSE	INTRON	HYPO
chr14	-	103985994	103989196	CKB	1152	-2.12908	-40.1802	FALSE	CDS	HYPO
chr14	-	103985994	103989196	CKB	1152	-2.12908	-38.702	FALSE	PROMOTER	HYPO
chr14	-	103985994	103989196	CKB	1152	-2.12908	-40.1802	FALSE	5-UTR	HYPO
chr14	-	103985994	103989196	CKB	1152	-2.12908	-40.1802	FALSE	INTRON	HYPO
chr11	-	67131638	67141206	CLCF1	23529	2.23078	-39.8111	FALSE	INTRON	HYPO
chr3	-	190023489	190040235	CLDN1	9076	-5.79596	-60.9559	TRUE	CDS	HYPO
chr21	+	36041687	36090519	CLIC6	54102	-5.91228	-36.3463	FALSE	PROMOTER	HYPO
chr21	+	36041687	36090519	CLIC6	54102	-5.91228	-38.8382	FALSE	CDS	HYPO
chr7	+	73703804	73820273	CLIP2	7461	1.40431	-25.7756	FALSE	INTRON	HYPO
chr16	+	3550944	3589051	CLUAP1	23059	0.0790078	-32.6508	FALSE	PROMOTER	HYPO
chr16	+	81528953	81745367	CMIP	80790	1.42794	-23.4592	FALSE	INTRON	HYPO
chr1	-	95362506	95392735	CNN3	1266	-5.40845	-71.7999	FALSE	PROMOTER	HYPO
chr1	-	95362506	95392735	CNN3	1266	-5.40845	-71.0229	FALSE	5-UTR	HYPO
chr17	+	40714091	40718299	COASY	80347	-1.28659	-33.5519	FALSE	CDS	HYPO
chr6	-	75794041	75915623	COL12A1	1303	0.255735	-49.9213	FALSE	3-UTR	HYPO
chr21	+	46825096	46933634	COL18A1	80781	1.34279	-31.2631	FALSE	INTRON	HYPO
chr21	+	46825096	46933634	COL18A1	80781	1.34279	-34.2299	FALSE	PROMOTER	HYPO
chr9	+	116918230	117072975	COL27A1	85301	2.94859	-30.7058	FALSE	PROMOTER	HYPO
chr9	+	137533650	137736688	COL5A1	1289	1.38244	-32.1215	FALSE	CDS	HYPO
chr9	+	137533650	137736688	COL5A1	1289	1.38244	-33.6559	FALSE	INTRON	HYPO
chr21	+	47401662	47424963	COL6A1	1291	1.06266	-27.0391	FALSE	INTRON	HYPO
chr21	+	47401662	47424963	COL6A1	1291	1.06266	-30.5217	FALSE	CDS	HYPO
chr3	-	48601505	48632593	COL7A1	1294	1.07531	-60.557	FALSE	INTRON	HYPO
chr3	-	48601505	48632593	COL7A1	1294	1.07531	-60.557	FALSE	CDS	HYPO
chr19	-	17003761	17137625	CPAMD8	27151	-7.62498	-41.7832	FALSE	INTRON	HYPO
chr19	-	17003761	17137625	CPAMD8	27151	-7.62498	-48.9589	FALSE	CDS	HYPO
chr19	-	17003761	17137625	CPAMD8	27151	-7.62498	-82.5655	FALSE	PROMOTER	HYPO
chr4	-	778744	819945	CPLX1	10815	-5.04431	-50.3713	FALSE	INTRON	HYPO
chr4	-	778744	819945	CPLX1	10815	-5.04431	-43.2238	FALSE	3-UTR	HYPO
chr4	-	778744	819945	CPLX1	10815	-5.04431	-59.8893	FALSE	PROMOTER	HYPO
chr4	-	778744	819945	CPLX1	10815	-5.04431	-37.8711	FALSE	CDS	HYPO
chr16	+	89642175	89663654	CPNE7	27132	-3.05563	-42.8526	TRUE	CDS	HYPO
chr16	+	89642175	89663654	CPNE7	27132	-3.05563	-41.3688	TRUE	INTRON	HYPO
chr16	+	89642175	89663654	CPNE7	27132	-3.05563	-59.963	TRUE	PROMOTER	HYPO
chr16	+	89642175	89663654	CPNE7	27132	-3.05563	-42.8526	TRUE	5-UTR	HYPO
chr1	-	156669399	156675608	CRABP2	1382	-4.26565	-51.0363	FALSE	PROMOTER	HYPO
chr9	-	131857072	131873070	CRAT	1384	-4.32882	-72.9826	FALSE	CDS	HYPO
chr9	-	131857072	131873070	CRAT	1384	-4.32882	-72.9826	FALSE	PROMOTER	HYPO
chr9	-	131857072	131873070	CRAT	1384	-4.32882	-72.9826	FALSE	5-UTR	HYPO
chr9	-	131857072	131873070	CRAT	1384	-4.32882	-72.9826	FALSE	INTRON	HYPO
chr14	+	105953256	105955124	CRIP1	1396	-8.68636	-72.2263	FALSE	5-UTR	HYPO
chr14	+	105953256	105955124	CRIP1	1396	-8.68636	-72.2263	FALSE	CDS	HYPO
chr14	+	105953256	105955124	CRIP1	1396	-8.68636	-69.7538	FALSE	PROMOTER	HYPO
chr14	+	105953256	105955124	CRIP1	1396	-8.68636	-72.2263	FALSE	INTRON	HYPO
chr14	+	105941111	105946507	CRIP2	1397	-1.78957	-37.1487	FALSE	INTRON	HYPO
chr19	-	18704034	18717660	CRLF1	9244	-0.792438	-45.3904	FALSE	INTRON	HYPO
chr19	-	18704034	18717660	CRLF1	9244	-0.792438	-77.213	FALSE	PROMOTER	HYPO
chr1	+	17248444	17299474	CROCC	9696	-2.2662	-52.1949	FALSE	CDS	HYPO
chr19	+	18794424	18893143	CRTC1	23373	-0.325089	-26.5559	FALSE	CDS	HYPO
chr10	-	126676417	126849103	CTBP2	1488	0.7033	-34.8782	FALSE	INTRON	HYPO
chr16	+	30907927	30914881	CTF1	1489	-2.54958	-64.4663	FALSE	INTRON	HYPO
chr20	+	44519590	44527458	CTSA	5476	-1.63849	-24.9559	FALSE	PROMOTER	HYPO
chr11	-	66330934	66336047	CTSF	8722	-3.58786	-48.6316	FALSE	CDS	HYPO
chr11	-	66330934	66336047	CTSF	8722	-3.58786	-48.6316	FALSE	INTRON	HYPO
chr20	-	57570241	57582309	CTSZ	1522	-2.35733	-58.0138	FALSE	INTRON	HYPO
chr20	-	57570241	57582309	CTSZ	1522	-2.35733	-58.0138	FALSE	CDS	HYPO
chr19	-	7989380	7991051	CTXN1	404217	-1.67515	-41.2145	FALSE	3-UTR	HYPO
chr7	+	101459183	101927250	CUX1	1523	0.890109	-44.781	TRUE	INTRON	HYPO
chr12	+	111471827	111788358	CUX2	23316	-7.79725	-28.1741	FALSE	CDS	HYPO
chr12	+	111471827	111788358	CUX2	23316	-7.79725	-37.5337	FALSE	INTRON	HYPO
chr5	+	139028300	139062680	CXXC5	51523	-0.604635	-78.4461	TRUE	INTRON	HYPO
chr17	-	61509664	61518207	CYB561	1534	-1.12843	-41.5939	FALSE	PROMOTER	HYPO
chr2	-	10196925	10220538	CYS1	192668	-4.77317	-80.7338	FALSE	CDS	HYPO
chr2	-	10196925	10220538	CYS1	192668	-4.77317	-67.5029	FALSE	PROMOTER	HYPO
chr2	-	10196925	10220538	CYS1	192668	-4.77317	-56.0495	FALSE	INTRON	HYPO
chr9	+	124329398	124547809	DAB2IP	153090	-0.834539	-45.8472	TRUE	PROMOTER	HYPO
chr9	+	124329398	124547809	DAB2IP	153090	-0.834539	-26.3752	TRUE	CDS	HYPO
chr9	+	124329398	124547809	DAB2IP	153090	-0.834539	-41.1166	TRUE	INTRON	HYPO
chr11	+	61447904	61514474	DAGLA	747	-3.68158	-39.5492	FALSE	INTRON	HYPO
chr6	-	31694816	31698039	DDAH2	23564	-2.74613	-78.1622	FALSE	PROMOTER	HYPO
chr11	-	118618472	118661972	DDX6	1656	0.73781	-61.6424	FALSE	PROMOTER	HYPO
chr19	-	42702744	42721944	DEDD2	162989	0.581102	-32.5849	FALSE	CDS	HYPO
chr22	-	19117791	19132190	DGCR14	8220	0.254399	-49.4506	FALSE	PROMOTER	HYPO
chr12	+	56325811	56347807	DGKA	1606	0.9929	-70.1619	FALSE	INTRON	HYPO
chr4	-	952671	967348	DGKQ	1609	-0.139979	-42.821	FALSE	PROMOTER	HYPO
chr11	+	46368955	46402104	DGKZ	8525	-1.58036	-64.2954	FALSE	CDS	HYPO
chr11	+	46368955	46402104	DGKZ	8525	-1.58036	-70.1291	FALSE	5-UTR	HYPO
chr11	+	46368955	46402104	DGKZ	8525	-1.58036	-70.1291	FALSE	PROMOTER	HYPO
chr20	-	61509089	61557903	DIDO1	11083	-0.851808	-49.9801	TRUE	PROMOTER	HYPO
chr20	-	61509089	61557903	DIDO1	11083	-0.851808	-49.9801	TRUE	INTRON	HYPO
chr11	-	83166055	84634465	DLG2	1740	-6.91417	-30.1156	FALSE	3-UTR	HYPO
chr11	-	83166055	84634465	DLG2	1740	-6.91417	-35.4632	FALSE	INTRON	HYPO
chr6	-	170591293	170599697	DLL1	28514	1.09165	-78.3314	FALSE	PROMOTER	HYPO
chr6	-	170591293	170599697	DLL1	28514	1.09165	-41.8437	FALSE	INTRON	HYPO
chr2	+	172950207	172954401	DLX1	1745	-3.80743	-43.3933	FALSE	3-UTR	HYPO
chr2	+	172950207	172954401	DLX1	1745	-3.80743	-28.9034	FALSE	INTRON	HYPO
chr15	-	41060066	41099676	DNAJC17	55192	-1.3803	-32.6189	FALSE	INTRON	HYPO
chr19	+	10828728	10942586	DNM2	1785	0.556669	-28.4314	FALSE	CDS	HYPO
chr19	+	10828728	10942586	DNM2	1785	0.556669	-28.4314	FALSE	INTRON	HYPO
chr10	+	128594022	129250780	DOCK1	1793	0.61894	-43.3679	FALSE	INTRON	HYPO
chr4	+	3465032	3496209	DOK7	285489	3.05359	-33.075	FALSE	CDS	HYPO
chr4	+	3465032	3496209	DOK7	285489	3.05359	-33.075	FALSE	3-UTR	HYPO
chr8	+	26435339	26515693	DPYSL2	1808	2.67114	-91.4516	FALSE	INTRON	HYPO
chr10	+	134000413	134019280	DPYSL4	10570	5.157	-43.533	FALSE	INTRON	HYPO
chr21	-	41384342	42219039	DSCAM	1826	2.73487	-63.5067	FALSE	PROMOTER	HYPO
chr21	-	41384342	42219039	DSCAM	1826	2.73487	-50.7733	FALSE	INTRON	HYPO
chr21	-	41384342	42219039	DSCAM	1826	2.73487	-50.7733	FALSE	CDS	HYPO
chr21	-	41384342	42219039	DSCAM	1826	2.73487	-63.5067	FALSE	5-UTR	HYPO
chr6	+	116601282	116759442	DSE	29940	5.6775	-22.2503	FALSE	INTRON	HYPO
chr6	+	116601282	116759442	DSE	29940	5.6775	-22.2503	FALSE	PROMOTER	HYPO
chr11	+	58939811	58976060	DTX4	23220	3.64135	-29.0524	FALSE	CDS	HYPO
chr17	-	80015747	80023697	DUS1L	64118	0.115566	-30.1353	FALSE	PROMOTER	HYPO
chr20	+	2673523	2740754	EBF4	57593	-5.77304	-51.2211	FALSE	CDS	HYPO
chr20	+	2673523	2740754	EBF4	57593	-5.77304	-33.3615	FALSE	INTRON	HYPO
chr1	-	21543739	21672034	ECE1	1889	1.54033	-32.3787	FALSE	PROMOTER	HYPO
chr1	-	21543739	21672034	ECE1	1889	1.54033	-32.3787	FALSE	CDS	HYPO
chr1	-	21543739	21672034	ECE1	1889	1.54033	-37.4184	FALSE	INTRON	HYPO
chr1	-	21543739	21672034	ECE1	1889	1.54033	-32.3787	FALSE	5-UTR	HYPO
chr3	+	183967444	183976547	ECE2	9718	-0.32414	-61.5763	FALSE	CDS	HYPO
chr3	+	183967444	183976547	ECE2	9718	-0.32414	-61.5763	FALSE	5-UTR	HYPO
chr3	+	183967444	183976547	ECE2	9718	-0.32414	-61.5763	FALSE	INTRON	HYPO
chr3	+	183967444	183976547	ECE2	9718	-0.32414	-61.5763	FALSE	PROMOTER	HYPO
chr20	-	62119364	62130668	EEF1A2	1917	-4.06967	-44.4563	FALSE	CDS	HYPO
chr20	-	62119364	62130668	EEF1A2	1917	-4.06967	-36.3879	FALSE	INTRON	HYPO
chr20	-	62119364	62130668	EEF1A2	1917	-4.06967	-55.6969	FALSE	3-UTR	HYPO
chr11	+	827584	831991	EFCAB4A	283229	-5.55193	-56.494	FALSE	INTRON	HYPO
chr11	+	827584	831991	EFCAB4A	283229	-5.55193	-61.977	FALSE	CDS	HYPO
chr2	-	56093096	56151298	EFEMP1	2202	-2.8577	-27.8987	FALSE	CDS	HYPO
chr2	-	56093096	56151298	EFEMP1	2202	-2.8577	-67.9493	FALSE	INTRON	HYPO
chr2	+	233470766	233547491	EFHD1	80303	-5.351	-32.0777	FALSE	INTRON	HYPO
chr2	+	233470766	233547491	EFHD1	80303	-5.351	-30.478	FALSE	CDS	HYPO
chr1	+	155051347	155060014	EFNA3	1944	-3.33875	-52.6912	FALSE	INTRON	HYPO
chr5	-	106712589	107006596	EFNA5	1946	-0.0361557	-81.7134	TRUE	INTRON	HYPO
chr14	-	23825608	23834842	EFS	10278	-4.44824	-43.706	FALSE	PROMOTER	HYPO
chr14	-	23825608	23834842	EFS	10278	-4.44824	-33.1476	FALSE	5-UTR	HYPO
chr7	+	55086724	55224644	EGFR	1956	0.580248	-55.3622	FALSE	INTRON	HYPO
chr11	-	64620198	64647185	EHD1	10938	-1.02195	-40.7786	FALSE	INTRON	HYPO
chrX	-	129198894	129244475	ELF4	2000	1.64813	-35.4994	FALSE	PROMOTER	HYPO
chr19	-	46112657	46142675	EML2	24139	-0.183916	-76.5238	FALSE	CDS	HYPO
chr19	-	46112657	46142675	EML2	24139	-0.183916	-76.5238	FALSE	PROMOTER	HYPO
chr7	+	142560513	142568847	EPHB6	2051	-4.25322	-31.5272	TRUE	5-UTR	HYPO
chr7	+	142560513	142568847	EPHB6	2051	-4.25322	-31.5272	TRUE	PROMOTER	HYPO
chr17	+	48610047	48621111	EPN3	55040	-0.81	-58.3898	FALSE	CDS	HYPO
chr17	+	48610047	48621111	EPN3	55040	-0.81	-96.5205	FALSE	3-UTR	HYPO
chr17	+	48610047	48621111	EPN3	55040	-0.81	-40.9248	FALSE	INTRON	HYPO
chr19	+	55591759	55599291	EPS8L1	54869	-2.42391	-39.8629	FALSE	CDS	HYPO
chr19	+	55591759	55599291	EPS8L1	54869	-2.42391	-39.0186	FALSE	INTRON	HYPO
chr11	+	706119	727727	EPS8L2	64787	-0.682812	-51.6456	FALSE	INTRON	HYPO
chr11	+	706119	727727	EPS8L2	64787	-0.682812	-56.9321	FALSE	CDS	HYPO
chr1	+	6484847	6521004	ESPN	83715	-4.12943	-46.6098	FALSE	PROMOTER	HYPO
chr1	+	6484847	6521004	ESPN	83715	-4.12943	-79.1922	FALSE	INTRON	HYPO
chr1	-	17017712	17046652	ESPNP	284729	-6.39643	-49.9064	FALSE	INTRON	HYPO
chr12	+	11802787	12048325	ETV6	2120	1.1758	-48.0654	TRUE	INTRON	HYPO
chr4	+	5712923	5816031	EVC	2121	-4.78542	-60.4991	FALSE	PROMOTER	HYPO
chr4	+	5712923	5816031	EVC	2121	-4.78542	-90.4116	FALSE	5-UTR	HYPO
chr9	-	140201347	140317714	EXD3	54932	-3.04611	-39.6922	FALSE	INTRON	HYPO
chr9	-	140201347	140317714	EXD3	54932	-3.04611	-28.2939	FALSE	CDS	HYPO
chr8	-	118811601	119124058	EXT1	2131	0.118838	-37.3173	TRUE	INTRON	HYPO
chr11	-	61567096	61584529	FADS1	3992	1.33681	-36.7684	FALSE	INTRON	HYPO
chr11	+	61595504	61634826	FADS2	9415	1.59833	-76.0715	FALSE	INTRON	HYPO
chr8	+	58907112	59062277	FAM110B	90362	-2.59202	-35.5791	FALSE	PROMOTER	HYPO
chr8	+	58907112	59062277	FAM110B	90362	-2.59202	-35.5791	FALSE	CDS	HYPO
chr8	+	58907112	59062277	FAM110B	90362	-2.59202	-35.5791	FALSE	5-UTR	HYPO
chr8	+	58907112	59062277	FAM110B	90362	-2.59202	-60.2173	FALSE	INTRON	HYPO
chr3	+	184053716	184064063	FAM131A	131408	-2.5124	-26.2923	FALSE	INTRON	HYPO
chr13	-	107820878	108519460	FAM155A	728215	-5.50456	-80.6582	FALSE	PROMOTER	HYPO
chr13	-	107820878	108519460	FAM155A	728215	-5.50456	-30.128	FALSE	CDS	HYPO
chr5	-	74073398	74162663	FAM169A	26049	-1.11969	-37.3097	FALSE	PROMOTER	HYPO
chr5	-	74073398	74162663	FAM169A	26049	-1.11969	-37.3097	FALSE	5-UTR	HYPO
chr10	-	15253643	15413058	FAM171A1	221061	7.10506	-45.3775	FALSE	INTRON	HYPO
chr4	+	2627158	2734302	FAM193A	8603	-1.0717	-39.4504	FALSE	INTRON	HYPO
chr7	+	192968	300740	FAM20C	56975	-0.8493	-21.1411	FALSE	INTRON	HYPO
chr7	+	192968	300740	FAM20C	56975	-0.8493	-61.0574	FALSE	CDS	HYPO
chrX	-	153734489	153744566	FAM3A	60343	0.0167071	-32.4317	FALSE	PROMOTER	HYPO
chr3	+	194406621	194409766	FAM43A	131583	-2.35922	-53.3412	FALSE	3-UTR	HYPO
chr3	+	194406621	194409766	FAM43A	131583	-2.35922	-48.2023	FALSE	CDS	HYPO
chr10	-	126307862	126432930	FAM53B	9679	0.46064	-47.875	FALSE	INTRON	HYPO
chr16	+	67562719	67580691	FAM65A	79567	-0.112642	-46.3374	FALSE	5-UTR	HYPO
chr16	+	67562719	67580691	FAM65A	79567	-0.112642	-46.3374	FALSE	PROMOTER	HYPO
chr16	+	67562719	67580691	FAM65A	79567	-0.112642	-34.7803	FALSE	INTRON	HYPO
chr9	+	139607023	139619170	FAM69B	138311	-2.54472	-64.8255	FALSE	INTRON	HYPO
chr9	+	139607023	139619170	FAM69B	138311	-2.54472	-47.5034	FALSE	PROMOTER	HYPO
chr9	+	139607023	139619170	FAM69B	138311	-2.54472	-29.8164	FALSE	5-UTR	HYPO
chr7	-	150773707	150777970	FASTK	10922	-0.286678	-26.3151	FALSE	PROMOTER	HYPO
chr22	+	45898718	45954591	FBLN1	2192	4.62758	-60.0512	TRUE	PROMOTER	HYPO
chr22	+	45898718	45954591	FBLN1	2192	4.62758	-50.0127	TRUE	INTRON	HYPO
chr5	-	127593600	127873735	FBN2	2201	8.03286	-23.731	FALSE	5-UTR	HYPO
chr5	-	127593600	127873735	FBN2	2201	8.03286	-78.6415	FALSE	INTRON	HYPO
chr5	-	127593600	127873735	FBN2	2201	8.03286	-23.731	FALSE	PROMOTER	HYPO
chr5	-	127593600	127873735	FBN2	2201	8.03286	-78.6415	FALSE	CDS	HYPO
chr12	+	133067156	133161773	FBRSL1	57666	-0.595398	-37.3669	FALSE	INTRON	HYPO
chr16	-	742499	755825	FBXL16	146330	-0.471481	-45.4776	FALSE	INTRON	HYPO
chr16	+	67193890	67198077	FBXL8	55336	-3.00877	-28.0804	FALSE	CDS	HYPO
chr16	+	67193890	67198077	FBXL8	55336	-3.00877	-28.2171	FALSE	PROMOTER	HYPO
chr6	-	146119271	146135921	FBXO30	84085	1.30323	-40.8311	FALSE	PROMOTER	HYPO
chr8	-	124510126	124553493	FBXO32	114907	-2.07889	-50.3092	TRUE	INTRON	HYPO
chr11	-	125358095	125366206	FEZ1	9638	0.679164	-77.7855	FALSE	PROMOTER	HYPO
chr11	-	125358095	125366206	FEZ1	9638	0.679164	-67.0138	FALSE	INTRON	HYPO
chr11	-	125358095	125366206	FEZ1	9638	0.679164	-77.7855	FALSE	5-UTR	HYPO
chr17	+	7342688	7348251	FGF11	2256	4.16921	-33.8908	FALSE	PROMOTER	HYPO
chr3	-	191857181	192126838	FGF12	2257	-4.39337	-51.8654	FALSE	PROMOTER	HYPO
chr3	-	191857181	192126838	FGF12	2257	-4.39337	-53.8415	FALSE	CDS	HYPO
chr3	-	191857181	192126838	FGF12	2257	-4.39337	-51.8654	FALSE	5-UTR	HYPO
chr3	-	191857181	192126838	FGF12	2257	-4.39337	-51.8654	FALSE	INTRON	HYPO
chr10	-	123237843	123357972	FGFR2	2263	-2.27424	-28.0843	FALSE	INTRON	HYPO
chr10	-	123237843	123357972	FGFR2	2263	-2.27424	-27.6486	FALSE	PROMOTER	HYPO
chr4	+	1795038	1810599	FGFR3	2261	-1.83977	-64.9024	FALSE	INTRON	HYPO
chrX	+	135230736	135293518	FHL1	2273	7.64938	-64.5091	TRUE	PROMOTER	HYPO
chrX	+	135230736	135293518	FHL1	2273	7.64938	-64.5091	TRUE	5-UTR	HYPO
chr11	-	65651210	65656010	FIBP	9158	-0.125185	-49.641	FALSE	PROMOTER	HYPO
chr11	+	35639734	35642421	FJX1	24147	-2.49391	-67.6388	FALSE	PROMOTER	HYPO
chr17	+	39968961	39979469	FKBP10	60681	0.551334	-59.5428	FALSE	5-UTR	HYPO
chr17	+	39968961	39979469	FKBP10	60681	0.551334	-59.5428	FALSE	PROMOTER	HYPO
chr17	+	39968961	39979469	FKBP10	60681	0.551334	-59.5428	FALSE	CDS	HYPO
chr17	+	39968961	39979469	FKBP10	60681	0.551334	-59.5428	FALSE	INTRON	HYPO
chr19	-	7933604	7939326	FLJ22184	80164	-4.92225	-65.8232	FALSE	INTRON	HYPO
chr19	-	7933604	7939326	FLJ22184	80164	-4.92225	-62.3661	FALSE	CDS	HYPO
chr17	+	43299291	43324683	FMNL1	752	-1.62593	-33.5566	FALSE	INTRON	HYPO
chr17	+	43299291	43324683	FMNL1	752	-1.62593	-32.8689	FALSE	CDS	HYPO
chr9	-	132649465	132805473	FNBP1	23048	-1.66808	-26.0701	FALSE	3-UTR	HYPO
chr9	-	132649465	132805473	FNBP1	23048	-1.66808	-26.3009	FALSE	5-UTR	HYPO
chr9	-	132649465	132805473	FNBP1	23048	-1.66808	-26.3009	FALSE	PROMOTER	HYPO
chr14	-	38058756	38064325	FOXA1	3169	-5.38163	-36.2304	TRUE	PROMOTER	HYPO
chr1	+	47901688	47906363	FOXD2	2306	-3.09978	-53.7984	FALSE	CDS	HYPO
chr17	-	74132414	74137380	FOXJ1	2302	-10.5367	-43.8738	FALSE	CDS	HYPO
chr17	-	74132414	74137380	FOXJ1	2302	-10.5367	-47.086	FALSE	5-UTR	HYPO
chr17	-	74132414	74137380	FOXJ1	2302	-10.5367	-47.086	FALSE	PROMOTER	HYPO
chr14	-	89622515	89883454	FOXN3	1112	-0.00851695	-29.1801	FALSE	PROMOTER	HYPO
chr6	+	41514163	41570122	FOXP4	116113	0.0567962	-33.8692	FALSE	INTRON	HYPO
chr10	-	13685705	14372866	FRMD4A	55691	-2.08226	-58.7197	FALSE	INTRON	HYPO
chr14	+	52118575	52197444	FRMD6	122786	2.95576	-48.0743	FALSE	INTRON	HYPO
chr7	+	5632435	5646287	FSCN1	6624	4.88637	-26.9311	FALSE	PROMOTER	HYPO
chr3	-	120113060	120169918	FSTL1	11167	-4.65594	-69.7001	FALSE	PROMOTER	HYPO
chr3	-	120113060	120169918	FSTL1	11167	-4.65594	-20.1946	FALSE	INTRON	HYPO
chr15	+	91411884	91426687	FURIN	5045	0.385913	-34.6583	FALSE	INTRON	HYPO
chr19	+	49199227	49209191	FUT2	2524	-4.03052	-40.9494	FALSE	INTRON	HYPO
chr19	+	35645844	35660788	FXYD5	53827	-1.04931	-44.1395	FALSE	INTRON	HYPO
chr19	+	35645844	35660788	FXYD5	53827	-1.04931	-35.1585	FALSE	5-UTR	HYPO
chr19	+	35645844	35660788	FXYD5	53827	-1.04931	-35.1585	FALSE	PROMOTER	HYPO
chr6	-	111981534	112080334	FYN	2534	3.57331	-21.4811	FALSE	PROMOTER	HYPO
chr6	-	111981534	112080334	FYN	2534	3.57331	-21.4811	FALSE	INTRON	HYPO
chr6	-	111981534	112080334	FYN	2534	3.57331	-21.4811	FALSE	5-UTR	HYPO
chr2	-	208627309	208634143	FZD5	7855	0.195245	-83.0066	FALSE	CDS	HYPO
chr2	+	202899309	202903160	FZD7	8324	2.55052	-28.9827	FALSE	3-UTR	HYPO
chr6	-	29570004	29600962	GABBR1	2550	-0.912922	-45.9296	FALSE	CDS	HYPO
chr6	-	29570004	29600962	GABBR1	2550	-0.912922	-45.9296	FALSE	INTRON	HYPO
chr13	-	114523521	114567046	GAS6	2621	0.478178	-36.4172	FALSE	CDS	HYPO
chr13	-	114523521	114567046	GAS6	2621	0.478178	-36.1965	FALSE	INTRON	HYPO
chr17	-	9813925	9929623	GAS7	8522	-5.99755	-63.0327	FALSE	CDS	HYPO
chr17	-	9813925	9929623	GAS7	8522	-5.99755	-54.9268	FALSE	INTRON	HYPO
chr17	-	9813925	9929623	GAS7	8522	-5.99755	-63.0327	FALSE	5-UTR	HYPO
chr17	-	9813925	9929623	GAS7	8522	-5.99755	-63.0327	FALSE	PROMOTER	HYPO
chr3	-	128198264	128206764	GATA2	2624	-3.75939	-67.1061	FALSE	PROMOTER	HYPO
chr3	-	128198264	128206764	GATA2	2624	-3.75939	-59.8337	FALSE	5-UTR	HYPO
chr3	-	128198264	128206764	GATA2	2624	-3.75939	-42.7829	FALSE	CDS	HYPO
chr3	-	128198264	128206764	GATA2	2624	-3.75939	-69.3821	FALSE	INTRON	HYPO
chr19	+	18496967	18499986	GDF15	9518	2.44435	-56.4895	FALSE	CDS	HYPO
chrX	+	153665258	153671814	GDI1	2664	0.570819	-40.2026	FALSE	PROMOTER	HYPO
chr17	-	42875815	42908179	GJC1	10052	-2.87229	-92.5643	FALSE	PROMOTER	HYPO
chr17	-	42875815	42908179	GJC1	10052	-2.87229	-83.4199	FALSE	INTRON	HYPO
chr9	-	6532463	6645692	GLDC	2731	-4.94156	-65.1379	FALSE	INTRON	HYPO
chr7	-	42000547	42276618	GLI3	2737	-0.595194	-21.9039	FALSE	CDS	HYPO
chr8	+	144349606	144359101	GLI4	2738	-1.52498	-63.6003	FALSE	CDS	HYPO
chr6	-	1624034	2245868	GMDS	2762	0.418114	-38.7894	FALSE	CDS	HYPO
chr6	-	1624034	2245868	GMDS	2762	0.418114	-38.7894	FALSE	INTRON	HYPO
chr2	+	220363616	220371718	GMPPA	29926	0.327193	-24.3346	FALSE	PROMOTER	HYPO
chr19	+	3094407	3124000	GNA11	2767	0.0480615	-42.3662	FALSE	INTRON	HYPO
chr20	+	57466425	57486250	GNAS	2778	0.112622	-42.2141	FALSE	INTRON	HYPO
chr20	+	57466425	57486250	GNAS	2778	0.112622	-39.376	FALSE	PROMOTER	HYPO
chr20	+	57466425	57486250	GNAS	2778	0.112622	-41.3823	FALSE	CDS	HYPO
chr20	+	57466425	57486250	GNAS	2778	0.112622	-38.3147	FALSE	5-UTR	HYPO
chr9	-	36214438	36277053	GNE	10020	-0.235651	-21.1316	FALSE	5-UTR	HYPO
chr9	-	36214438	36277053	GNE	10020	-0.235651	-21.1316	FALSE	INTRON	HYPO
chr9	-	36214438	36277053	GNE	10020	-0.235651	-21.1316	FALSE	PROMOTER	HYPO
chr12	-	133360453	133405426	GOLGA3	2802	-1.10315	-28.1233	FALSE	3-UTR	HYPO
chr15	-	34671269	34682001	GOLGA8A	23015	-1.8754	-81.7435	FALSE	INTRON	HYPO
chr9	-	88641057	88714510	GOLM1	51280	-1.03778	-38.0838	FALSE	5-UTR	HYPO
chr9	-	88641057	88714510	GOLM1	51280	-1.03778	-25.087	FALSE	INTRON	HYPO
chr9	-	88641057	88714510	GOLM1	51280	-1.03778	-38.0838	FALSE	PROMOTER	HYPO
chrX	-	132435063	132549205	GPC4	2239	-0.202579	-71.5087	FALSE	INTRON	HYPO
chr14	-	105515725	105531887	GPR132	29933	-6.06595	-46.2083	FALSE	INTRON	HYPO
chr1	-	6307405	6321035	GPR153	387509	1.57924	-72.4544	FALSE	3-UTR	HYPO
chr1	-	6307405	6321035	GPR153	387509	1.57924	-62.8448	FALSE	CDS	HYPO
chr1	-	6307405	6321035	GPR153	387509	1.57924	-30.1011	FALSE	PROMOTER	HYPO
chr10	+	25464289	25891157	GPR158	57512	-8.34162	-69.2112	FALSE	INTRON	HYPO
chr10	+	25464289	25891157	GPR158	57512	-8.34162	-56.8864	FALSE	CDS	HYPO
chr15	-	40091222	40213093	GPR176	11245	-1.07272	-70.3898	FALSE	PROMOTER	HYPO
chr15	-	40091222	40213093	GPR176	11245	-1.07272	-70.3898	FALSE	CDS	HYPO
chr15	-	40091222	40213093	GPR176	11245	-1.07272	-59.3153	FALSE	INTRON	HYPO
chr15	-	40091222	40213093	GPR176	11245	-1.07272	-70.3898	FALSE	5-UTR	HYPO
chr8	+	145729464	145732555	GPT	2875	-4.65643	-40.1059	FALSE	PROMOTER	HYPO
chr2	+	11682850	11732272	GREB1	9687	-1.69862	-21.6862	FALSE	CDS	HYPO
chr1	+	24646055	24681808	GRHL3	57822	-1.29288	-20.9316	FALSE	PROMOTER	HYPO
chr1	+	24646055	24681808	GRHL3	57822	-1.29288	-20.9316	FALSE	INTRON	HYPO
chr1	-	37261127	37499844	GRIK3	2899	-6.65414	-62.6203	FALSE	INTRON	HYPO
chr1	-	37261127	37499844	GRIK3	2899	-6.65414	-51.0991	FALSE	CDS	HYPO
chr9	+	140033608	140063214	GRIN1	2902	-6.15068	-53.1116	FALSE	INTRON	HYPO
chr9	+	140033608	140063214	GRIN1	2902	-6.15068	-45.4698	FALSE	CDS	HYPO
chr9	+	140033608	140063214	GRIN1	2902	-6.15068	-42.3339	FALSE	3-UTR	HYPO
chr9	+	140033608	140063214	GRIN1	2902	-6.15068	-46.0024	FALSE	PROMOTER	HYPO
chr5	+	176853686	176869850	GRK6	2870	0.585284	-28.6468	FALSE	INTRON	HYPO
chr8	+	144635556	144645231	GSDMD	79792	-7.12955	-79.4278	FALSE	PROMOTER	HYPO
chr8	+	144635556	144645231	GSDMD	79792	-7.12955	-83.4804	FALSE	5-UTR	HYPO
chr8	+	144635556	144645231	GSDMD	79792	-7.12955	-83.4804	FALSE	INTRON	HYPO
chr1	+	110198697	110204331	GSTM4	2948	-2.90809	-36.7819	FALSE	INTRON	HYPO
chr7	+	73868119	74016920	GTF2IRD1	9569	-0.742634	-59.2973	FALSE	INTRON	HYPO
chr11	+	45943195	45950647	GYLTL1B	120071	-2.41631	-35.6744	FALSE	CDS	HYPO
chr11	+	45943195	45950647	GYLTL1B	120071	-2.41631	-35.6744	FALSE	INTRON	HYPO
chr3	-	129033613	129035120	H1FX	8971	-0.641088	-27.6982	FALSE	PROMOTER	HYPO
chrX	-	152713122	152760983	HAUS7	55559	2.04643	-25.3369	FALSE	INTRON	HYPO
chr19	+	589892	617159	HCN2	610	-1.17586	-27.593	FALSE	INTRON	HYPO
chrX	+	48660486	48683380	HDAC6	10013	-1.59938	-21.5045	FALSE	PROMOTER	HYPO
chr12	-	48176506	48213763	HDAC7	51564	-0.445767	-72.959	FALSE	INTRON	HYPO
chr7	+	18535884	19036992	HDAC9	9734	-1.62334	-54.5296	FALSE	INTRON	HYPO
chr3	+	50606908	50622421	HEMK1	51409	-0.62368	-94.627	FALSE	PROMOTER	HYPO
chr17	+	43224683	43229468	HEXIM1	10614	-1.9515	-46.4652	FALSE	PROMOTER	HYPO
chr1	-	41972035	42384378	HIVEP3	59269	-0.573933	-53.2168	TRUE	INTRON	HYPO
chr6	+	34204576	34214008	HMGA1	3159	3.33628	-52.7045	FALSE	PROMOTER	HYPO
chr12	+	66218239	66360071	HMGA2	8091	7.3941	-63.9907	FALSE	INTRON	HYPO
chr19	+	1065921	1087830	HMHA1	23526	-3.12794	-60.0749	FALSE	PROMOTER	HYPO
chr19	+	1065921	1087830	HMHA1	23526	-3.12794	-41.4031	FALSE	INTRON	HYPO
chr19	+	1065921	1087830	HMHA1	23526	-3.12794	-60.0749	FALSE	5-UTR	HYPO
chr12	-	54356091	54362540	HOTAIR	100124700	-4.02132	-55.2703	FALSE	INTRON	HYPO
chr12	-	54356091	54362540	HOTAIR	100124700	-4.02132	-48.5585	FALSE	3-UTR	HYPO
chr17	-	46620018	46622393	HOXB2	3212	-4.43857	-38.6589	FALSE	INTRON	HYPO
chr17	-	46626231	46651810	HOXB3	3213	-3.12423	-47.767	FALSE	INTRON	HYPO
chr17	-	46626231	46651810	HOXB3	3213	-3.12423	-72.7788	FALSE	PROMOTER	HYPO
chr12	+	54378945	54384062	HOXC10	3226	-6.28343	-91.0216	FALSE	INTRON	HYPO
chr12	+	54332575	54340328	HOXC13	3229	-1.33682	-46.474	FALSE	CDS	HYPO
chr12	+	54447660	54449814	HOXC4	3221	-3.40717	-31.6693	FALSE	INTRON	HYPO
chr12	+	54422193	54424607	HOXC6	3223	-1.99958	-28.5063	FALSE	CDS	HYPO
chr12	+	54402889	54406545	HOXC8	3224	-1.90297	-56.0471	FALSE	PROMOTER	HYPO
chr12	+	54393876	54397120	HOXC9	3225	-1.00311	-60.7311	FALSE	PROMOTER	HYPO
chr8	-	21971931	21988565	HR	55806	1.10616	-42.4216	FALSE	PROMOTER	HYPO
chr16	+	67197287	67203848	HSF4	3299	-4.19874	-40.2167	FALSE	INTRON	HYPO
chr16	+	67197287	67203848	HSF4	3299	-4.19874	-28.0804	FALSE	PROMOTER	HYPO
chr10	+	124221040	124274424	HTRA1	5654	3.50877	-50.0743	TRUE	INTRON	HYPO
chr21	-	45642877	45660887	ICOSLG	23308	-1.13293	-46.8976	FALSE	PROMOTER	HYPO
chr4	+	980784	998317	IDUA	3425	-1.19568	-54.275	FALSE	INTRON	HYPO
chr4	+	980784	998317	IDUA	3425	-1.19568	-52.4312	FALSE	CDS	HYPO
chr1	-	19230773	19282826	IFFO2	126917	2.45521	-40.8887	FALSE	INTRON	HYPO
chr16	-	1560427	1662109	IFT140	9742	-1.88261	-25.0154	FALSE	INTRON	HYPO
chr15	-	65619464	65670378	IGDCC3	9543	-6.84927	-69.3682	FALSE	INTRON	HYPO
chr15	-	65619464	65670378	IGDCC3	9543	-6.84927	-31.0172	FALSE	CDS	HYPO
chr2	-	217536827	217560272	IGFBP5	3488	-8.0301	-67.7105	TRUE	INTRON	HYPO
chr1	-	159896828	159915386	IGSF9	57549	-2.56413	-28.6916	FALSE	CDS	HYPO
chr2	+	121103718	121109383	INHBB	3625	-6.79905	-30.7988	FALSE	CDS	HYPO
chr3	-	12938541	13114617	IQSEC1	9922	-0.883274	-62.2478	FALSE	PROMOTER	HYPO
chr3	-	12938541	13114617	IQSEC1	9922	-0.883274	-27.9969	FALSE	INTRON	HYPO
chr14	-	77490885	77495042	IRF2BPL	64207	-0.538628	-24.5637	FALSE	CDS	HYPO
chr13	-	110406183	110438914	IRS2	8660	3.15114	-35.4074	FALSE	CDS	HYPO
chr5	-	2746278	2751769	IRX2	153572	1.01542	-48.9398	FALSE	PROMOTER	HYPO
chr16	-	54317211	54320378	IRX3	79191	-2.96887	-40.6204	FALSE	PROMOTER	HYPO
chr19	-	55964345	55973049	ISOC2	79763	0.780636	-44.4424	FALSE	PROMOTER	HYPO
chr19	-	18545197	18549111	ISYNA1	51477	-1.37837	-22.5787	FALSE	3-UTR	HYPO
chr19	-	18545197	18549111	ISYNA1	51477	-1.37837	-22.5787	FALSE	5-UTR	HYPO
chr19	-	18545197	18549111	ISYNA1	51477	-1.37837	-22.5787	FALSE	INTRON	HYPO
chr19	-	18545197	18549111	ISYNA1	51477	-1.37837	-22.5787	FALSE	CDS	HYPO
chr19	-	18545197	18549111	ISYNA1	51477	-1.37837	-22.5787	FALSE	PROMOTER	HYPO
chr17	+	73717515	73753899	ITGB4	3691	2.45911	-71.6013	FALSE	INTRON	HYPO
chr17	+	73717515	73753899	ITGB4	3691	2.45911	-48.3673	FALSE	CDS	HYPO
chr2	+	231729620	231743963	ITM2C	81618	0.635717	-34.3989	FALSE	INTRON	HYPO
chr15	+	41786055	41795757	ITPKA	3706	-2.64189	-37.5685	FALSE	CDS	HYPO
chr15	+	41786055	41795757	ITPKA	3706	-2.64189	-40.7275	FALSE	INTRON	HYPO
chr1	-	226819390	226926876	ITPKB	3707	-1.7229	-23.5431	FALSE	INTRON	HYPO
chr1	-	226819390	226926876	ITPKB	3707	-1.7229	-44.2087	FALSE	CDS	HYPO
chr3	+	4535031	4889524	ITPR1	3708	-1.57626	-47.2614	FALSE	INTRON	HYPO
chr16	+	19125253	19132952	ITPRIPL2	162073	-0.374218	-43.8215	FALSE	PROMOTER	HYPO
chr16	+	19125253	19132952	ITPRIPL2	162073	-0.374218	-43.8215	FALSE	5-UTR	HYPO
chr16	+	19125253	19132952	ITPRIPL2	162073	-0.374218	-43.8215	FALSE	CDS	HYPO
chr14	-	105607317	105635161	JAG2	3714	0.589665	-63.6052	FALSE	PROMOTER	HYPO
chr20	-	42805456	42816218	JPH2	57158	-5.31978	-31.4957	FALSE	PROMOTER	HYPO
chr20	-	42805456	42816218	JPH2	57158	-5.31978	-31.4957	FALSE	5-UTR	HYPO
chr20	-	42805456	42816218	JPH2	57158	-5.31978	-38.9923	FALSE	CDS	HYPO
chr1	+	14925212	15394651	KAZN	23254	1.01392	-32.8073	FALSE	INTRON	HYPO
chr1	+	14925212	15394651	KAZN	23254	1.01392	-32.8073	FALSE	CDS	HYPO
chr1	+	14925212	15394651	KAZN	23254	1.01392	-54.7725	FALSE	PROMOTER	HYPO
chr19	-	50818764	50832634	KCNC3	3748	-8.67696	-26.6002	FALSE	CDS	HYPO
chr19	-	50818764	50832634	KCNC3	3748	-8.67696	-42.8144	FALSE	PROMOTER	HYPO
chr19	-	50818764	50832634	KCNC3	3748	-8.67696	-26.6002	FALSE	INTRON	HYPO
chr20	-	49620192	49639675	KCNG1	3755	3.07037	-47.5771	FALSE	PROMOTER	HYPO
chr10	-	78629358	79397577	KCNMA1	3778	-5.0142	-81.6908	FALSE	INTRON	HYPO
chr19	-	44270684	44285409	KCNN4	3783	9.2589	-37.3415	FALSE	INTRON	HYPO
chr19	-	44270684	44285409	KCNN4	3783	9.2589	-37.3415	FALSE	CDS	HYPO
chr19	-	48885826	48894810	KDELR1	10945	0.916128	-24.3932	FALSE	PROMOTER	HYPO
chr11	+	66886739	67025550	KDM2A	22992	-1.11554	-41.9675	FALSE	PROMOTER	HYPO
chr12	-	121866899	122018920	KDM2B	84678	-0.398132	-28.02	FALSE	INTRON	HYPO
chr16	+	85061409	85127828	KIAA0513	9764	-2.27146	-30.923	FALSE	INTRON	HYPO
chr16	+	85061409	85127828	KIAA0513	9764	-2.27146	-49.611	FALSE	3-UTR	HYPO
chr4	+	154387497	154557862	KIAA0922	23240	0.957536	-53.7836	FALSE	INTRON	HYPO
chr5	-	175773065	175788809	KIAA1191	57179	0.371567	-46.4026	FALSE	PROMOTER	HYPO
chr10	+	23983674	24836777	KIAA1217	56243	-0.848538	-47.2689	FALSE	PROMOTER	HYPO
chr10	+	23983674	24836777	KIAA1217	56243	-0.848538	-72.8034	FALSE	INTRON	HYPO
chr10	+	23983674	24836777	KIAA1217	56243	-0.848538	-47.2689	FALSE	5-UTR	HYPO
chr6	+	138483052	138665800	KIAA1244	57221	-2.31504	-31.389	FALSE	CDS	HYPO
chr22	+	25423940	25593415	KIAA1671	85379	0.246735	-28.5373	FALSE	INTRON	HYPO
chr16	-	57792128	57836439	KIFC3	3801	-2.30067	-92.7742	FALSE	5-UTR	HYPO
chr16	-	57792128	57836439	KIFC3	3801	-2.30067	-92.7742	FALSE	INTRON	HYPO
chr16	-	57792128	57836439	KIFC3	3801	-2.30067	-94.2267	FALSE	PROMOTER	HYPO
chr11	+	66024764	66035331	KLC2	64837	-0.00397801	-54.8512	FALSE	3-UTR	HYPO
chr19	+	45843997	45854778	KLC3	147700	1.56945	-31.4118	FALSE	INTRON	HYPO
chr19	+	45843997	45854778	KLC3	147700	1.56945	-31.4118	FALSE	CDS	HYPO
chr15	+	31619082	31670102	KLF13	51621	1.74517	-27.0661	FALSE	CDS	HYPO
chr9	-	110247132	110252047	KLF4	9314	1.61162	-48.1086	TRUE	PROMOTER	HYPO
chr10	-	3818187	3827473	KLF6	1316	1.03338	-29.1305	TRUE	INTRON	HYPO
chr1	+	18807423	18812480	KLHDC7A	127707	-9.1421	-27.2492	FALSE	CDS	HYPO
chrX	-	117031775	117119376	KLHL13	90293	0.490731	-25.4842	FALSE	PROMOTER	HYPO
chrX	-	117031775	117119376	KLHL13	90293	0.490731	-25.4842	FALSE	INTRON	HYPO
chrX	-	24001832	24045303	KLHL15	80311	0.100217	-20.7716	FALSE	INTRON	HYPO
chrX	-	24001832	24045303	KLHL15	80311	0.100217	-20.7716	FALSE	PROMOTER	HYPO
chrX	-	24001832	24045303	KLHL15	80311	0.100217	-20.7716	FALSE	5-UTR	HYPO
chr22	+	29469065	29564321	KREMEN1	83999	-0.779179	-58.7453	FALSE	PROMOTER	HYPO
chr22	+	29469065	29564321	KREMEN1	83999	-0.779179	-49.7053	FALSE	INTRON	HYPO
chr16	+	3014216	3018384	KREMEN2	79412	-1.25309	-32.5051	FALSE	CDS	HYPO
chr17	-	39078947	39093895	KRT23	25984	-6.60573	-32.4308	FALSE	CDS	HYPO
chr12	+	52626953	52642709	KRT7	3855	0.967713	-69.2324	FALSE	CDS	HYPO
chr12	-	117890816	118406028	KSR2	283455	-3.99611	-33.375	FALSE	CDS	HYPO
chr12	-	117890816	118406028	KSR2	283455	-3.99611	-33.608	FALSE	INTRON	HYPO
chrX	-	153126968	153141500	L1CAM	3897	-1.54166	-24.8931	FALSE	INTRON	HYPO
chrX	-	153126968	153141500	L1CAM	3897	-1.54166	-24.8931	FALSE	CDS	HYPO
chr20	+	42143075	42170535	L3MBTL1	26013	-3.45128	-44.3228	FALSE	5-UTR	HYPO
chr20	+	42143075	42170535	L3MBTL1	26013	-3.45128	-44.3228	FALSE	PROMOTER	HYPO
chr20	+	42143075	42170535	L3MBTL1	26013	-3.45128	-45.9875	FALSE	INTRON	HYPO
chr20	-	60884115	60942368	LAMA5	3911	-1.90235	-35.0427	FALSE	INTRON	HYPO
chr7	-	107564245	107643804	LAMB1	3912	-1.73686	-48.5319	FALSE	INTRON	HYPO
chr6	-	33738989	33754719	LEMD2	221496	-0.500134	-87.4387	FALSE	3-UTR	HYPO
chr17	-	39958204	39968451	LEPREL4	10609	-0.784614	-59.5428	FALSE	PROMOTER	HYPO
chr7	+	2552162	2568063	LFNG	3955	3.64667	-42.3893	FALSE	INTRON	HYPO
chr7	+	2552162	2568063	LFNG	3955	3.64667	-40.5265	FALSE	PROMOTER	HYPO
chr10	+	126150340	126302710	LHPP	64077	-0.790103	-29.0804	FALSE	INTRON	HYPO
chr20	+	62367977	62370460	LIME1	54923	-1.71955	-29.5328	FALSE	CDS	HYPO
chr20	+	62367977	62370460	LIME1	54923	-1.71955	-45.902	FALSE	3-UTR	HYPO
chr2	+	109150810	109303702	LIMS1	3987	1.69434	-31.8257	FALSE	INTRON	HYPO
chr1	+	26737268	26756219	LIN28A	79727	-8.37452	-31.9078	FALSE	CDS	HYPO
chr1	+	26737268	26756219	LIN28A	79727	-8.37452	-31.9078	FALSE	INTRON	HYPO
chr16	-	903634	1020984	LMF1	64788	-0.871138	-42.1261	FALSE	PROMOTER	HYPO
chr16	-	903634	1020984	LMF1	64788	-0.871138	-47.1812	FALSE	INTRON	HYPO
chr19	-	48988527	49016446	LMTK3	114783	-1.87823	-26.6136	FALSE	CDS	HYPO
chr9	+	129376721	129463311	LMX1B	4010	1.15855	-66.9077	FALSE	INTRON	HYPO
chr9	+	129376721	129463311	LMX1B	4010	1.15855	-44.5529	FALSE	PROMOTER	HYPO
chr4	-	773936	775636	LOC100129917	100129917	-3.68109	-40.5474	FALSE	PROMOTER	HYPO
chr17	-	62745779	62778117	LOC146880	146880	-2.56841	-24.2081	FALSE	3-UTR	HYPO
chr17	-	62745779	62778117	LOC146880	146880	-2.56841	-24.2081	FALSE	INTRON	HYPO
chr21	+	46707966	46717269	LOC642852	642852	-0.887857	-30.4707	FALSE	PROMOTER	HYPO
chr9	-	113636053	113800365	LPAR1	1902	-0.427494	-68.0733	FALSE	PROMOTER	HYPO
chr19	-	14258548	14316997	LPHN1	22859	-1.08846	-37.8778	FALSE	3-UTR	HYPO
chr4	-	151185810	151936649	LRBA	987	-0.946507	-26.761	FALSE	INTRON	HYPO
chr1	-	111489811	111506566	LRIF1	55791	-0.882591	-47.7258	FALSE	INTRON	HYPO
chr4	-	3505323	3534224	LRPAP1	4043	0.0416123	-33.2981	FALSE	PROMOTER	HYPO
chr8	+	145743348	145750559	LRRC14	9684	-1.90789	-79.6113	FALSE	3-UTR	HYPO
chr2	+	238536223	238690290	LRRFIP1	9208	0.60262	-51.0256	FALSE	PROMOTER	HYPO
chr15	+	101459459	101610317	LRRK1	79705	0.542095	-35.8911	FALSE	INTRON	HYPO
chr3	+	3841120	3889387	LRRN1	57633	-9.05121	-58.44	FALSE	INTRON	HYPO
chr1	-	204586302	204654481	LRRN2	10446	-4.35184	-51.9182	FALSE	INTRON	HYPO
chr1	-	204586302	204654481	LRRN2	10446	-4.35184	-28.6957	FALSE	CDS	HYPO
chr14	-	74964885	75079034	LTBP2	4053	2.7016	-50.4628	FALSE	CDS	HYPO
chr14	-	74964885	75079034	LTBP2	4053	2.7016	-55.3127	FALSE	PROMOTER	HYPO
chr14	-	74964885	75079034	LTBP2	4053	2.7016	-55.3127	FALSE	5-UTR	HYPO
chr11	-	65306029	65325699	LTBP3	4054	-0.500972	-62.0188	FALSE	PROMOTER	HYPO
chr11	-	65306029	65325699	LTBP3	4054	-0.500972	-62.0188	FALSE	5-UTR	HYPO
chr11	-	65306029	65325699	LTBP3	4054	-0.500972	-62.0188	FALSE	CDS	HYPO
chr19	+	41099071	41135725	LTBP4	8425	0.434381	-34.1793	FALSE	CDS	HYPO
chr19	+	41099071	41135725	LTBP4	8425	0.434381	-34.1793	FALSE	PROMOTER	HYPO
chr8	+	56792385	56925006	LYN	4067	2.71187	-51.6493	FALSE	INTRON	HYPO
chr1	+	39549838	39952810	MACF1	23499	1.58786	-52.4706	FALSE	INTRON	HYPO
chr11	-	63766029	63933585	MACROD1	28992	-1.70434	-53.7172	FALSE	INTRON	HYPO
chr1	-	11734536	11741271	MAD2L2	10459	0.49111	-38.5557	FALSE	PROMOTER	HYPO
chr4	+	1283671	1333925	MAEA	10296	0.103528	-39.1408	FALSE	INTRON	HYPO
chr17	-	79876144	79881444	MAFG	4097	0.990773	-40.2836	FALSE	PROMOTER	HYPO
chr17	-	79876144	79881444	MAFG	4097	0.990773	-40.2836	FALSE	INTRON	HYPO
chr3	-	65344943	66024509	MAGI1	9223	-0.983044	-39.5707	FALSE	INTRON	HYPO
chr4	-	140637545	141075233	MAML3	55534	-1.15475	-33.3115	FALSE	INTRON	HYPO
chr5	+	71403117	71505397	MAP1B	4131	3.47502	-83.588	FALSE	INTRON	HYPO
chr1	-	27681669	27693337	MAP3K6	9064	1.08324	-36.6333	FALSE	INTRON	HYPO
chr1	-	27681669	27693337	MAP3K6	9064	1.08324	-38.7731	FALSE	CDS	HYPO
chr1	+	36621802	36646441	MAP7D1	55700	1.79521	-44.298	FALSE	INTRON	HYPO
chr22	-	50702141	50708779	MAPK11	5600	-2.19597	-30.4805	FALSE	PROMOTER	HYPO
chr6	+	36098260	36112301	MAPK13	5603	-1.44373	-44.8304	FALSE	INTRON	HYPO
chr6	+	36098260	36112301	MAPK13	5603	-1.44373	-44.8304	FALSE	CDS	HYPO
chr6	+	35995453	36079013	MAPK14	1432	-0.802675	-29.5209	FALSE	PROMOTER	HYPO
chr8	+	144798506	144804633	MAPK15	225689	-3.70714	-31.5392	FALSE	INTRON	HYPO
chr17	+	19281773	19286857	MAPK7	5598	-0.759309	-44.0835	FALSE	CDS	HYPO
chr17	+	19281773	19286857	MAPK7	5598	-0.759309	-44.0835	FALSE	INTRON	HYPO
chr11	+	45907046	45928016	MAPK8IP1	9479	-1.7104	-53.0995	FALSE	INTRON	HYPO
chr2	+	27193524	27250087	MAPRE3	22924	0.272632	-35.843	FALSE	INTRON	HYPO
chr17	+	43971747	44105699	MAPT	4137	-2.77627	-29.7834	FALSE	INTRON	HYPO
chr1	+	220701567	220837799	MARK1	4139	3.92002	-34.2195	FALSE	CDS	HYPO
chr22	-	36002810	36013555	MB	4151	-6.10261	-28.5274	FALSE	CDS	HYPO
chr22	-	36002810	36013555	MB	4151	-6.10261	-28.5274	FALSE	3-UTR	HYPO
chr11	-	119179233	119187840	MCAM	4162	-0.877502	-40.9113	FALSE	INTRON	HYPO
chr11	-	119179233	119187840	MCAM	4162	-0.877502	-45.603	FALSE	PROMOTER	HYPO
chr11	-	119179233	119187840	MCAM	4162	-0.877502	-36.1267	FALSE	CDS	HYPO
chr13	+	113623534	113754053	MCF2L	23263	-4.99258	-28.8944	FALSE	CDS	HYPO
chr13	+	113623534	113754053	MCF2L	23263	-4.99258	-29.9605	FALSE	INTRON	HYPO
chr7	+	114562208	114659970	MDFIC	29969	-3.64372	-34.3137	FALSE	5-UTR	HYPO
chr7	+	114562208	114659970	MDFIC	29969	-3.64372	-34.3137	FALSE	CDS	HYPO
chr7	+	114562208	114659970	MDFIC	29969	-3.64372	-34.3137	FALSE	PROMOTER	HYPO
chr14	-	47527819	47812449	MDGA2	161357	-8.74857	-60.8213	FALSE	CDS	HYPO
chr14	-	47527819	47812449	MDGA2	161357	-8.74857	-71.0846	FALSE	INTRON	HYPO
chr18	+	48405431	48476162	ME2	4200	1.20718	-43.6201	FALSE	PROMOTER	HYPO
chr18	+	48405431	48476162	ME2	4200	1.20718	-43.6201	FALSE	5-UTR	HYPO
chr3	-	168801286	169381563	MECOM	2122	-1.3447	-69.4566	FALSE	PROMOTER	HYPO
chr3	-	168801286	169381563	MECOM	2122	-1.3447	-43.4362	FALSE	INTRON	HYPO
chr1	-	3404505	3528059	MEGF6	1953	-1.7261	-32.1868	FALSE	CDS	HYPO
chr1	-	3404505	3528059	MEGF6	1953	-1.7261	-40.5804	FALSE	INTRON	HYPO
chr19	+	42829760	42882921	MEGF8	1954	-0.327023	-24.0164	FALSE	PROMOTER	HYPO
chr1	-	156041803	156051789	MEX3A	92312	-0.862503	-25.4719	FALSE	CDS	HYPO
chr4	-	675617	682973	MFSD7	84179	-7.91368	-37.6144	FALSE	5-UTR	HYPO
chr4	-	675617	682973	MFSD7	84179	-7.91368	-37.6144	FALSE	PROMOTER	HYPO
chr4	-	675617	682973	MFSD7	84179	-7.91368	-37.6144	FALSE	CDS	HYPO
chr10	+	131265453	131565783	MGMT	4255	0.284163	-29.611	FALSE	INTRON	HYPO
chr6	+	31371370	31383090	MICA	100507436	-0.106033	-28.9699	FALSE	PROMOTER	HYPO
chr6	+	31371370	31383090	MICA	100507436	-0.106033	-28.9699	FALSE	INTRON	HYPO
chr6	-	109765265	109777190	MICAL1	64780	0.955356	-45.7163	FALSE	INTRON	HYPO
chr10	-	27961802	28034778	MKX	283078	-8.00332	-67.2332	FALSE	5-UTR	HYPO
chr10	-	27961802	28034778	MKX	283078	-8.00332	-60.5915	FALSE	INTRON	HYPO
chr10	-	27961802	28034778	MKX	283078	-8.00332	-54.4206	FALSE	CDS	HYPO
chr10	-	27961802	28034778	MKX	283078	-8.00332	-63.8014	FALSE	PROMOTER	HYPO
chr17	+	40719077	40725221	MLX	6945	-0.915513	-33.5519	FALSE	PROMOTER	HYPO
chr7	-	73007523	73038870	MLXIPL	51085	-4.24076	-35.6326	FALSE	INTRON	HYPO
chr7	-	73007523	73038870	MLXIPL	51085	-4.24076	-37.6644	FALSE	CDS	HYPO
chr11	-	1490684	1785501	MOB2	81532	-0.00566226	-41.5117	FALSE	INTRON	HYPO
chrX	-	134021661	134049297	MOSPD1	56180	0.698129	-23.6943	FALSE	PROMOTER	HYPO
chrX	-	134021661	134049297	MOSPD1	56180	0.698129	-23.6943	FALSE	5-UTR	HYPO
chr17	-	41952726	41985310	MPP2	4355	-1.87822	-48.8169	FALSE	5-UTR	HYPO
chr17	-	41952726	41985310	MPP2	4355	-1.87822	-48.8169	FALSE	PROMOTER	HYPO
chr17	+	60704761	60770962	MRC2	9902	6.23791	-56.0188	FALSE	INTRON	HYPO
chr19	+	17416476	17417652	MRPL34	64981	-0.170744	-49.1356	FALSE	PROMOTER	HYPO
chr12	-	120779132	120806983	MSI1	4440	-5.44107	-49.1182	FALSE	INTRON	HYPO
chr19	+	1356322	1378430	MUM1	84939	-0.241328	-26.4649	FALSE	PROMOTER	HYPO
chr19	+	1356322	1378430	MUM1	84939	-0.241328	-26.4649	FALSE	5-UTR	HYPO
chr19	+	1356322	1378430	MUM1	84939	-0.241328	-26.4649	FALSE	CDS	HYPO
chr21	+	42792484	42831141	MX1	4599	-3.36894	-50.3872	FALSE	INTRON	HYPO
chr1	-	1288068	1293927	MXRA8	54587	-5.83044	-29.4556	FALSE	CDS	HYPO
chr19	+	54369610	54379689	MYADM	91663	0.643736	-30.6301	FALSE	INTRON	HYPO
chr19	+	54369610	54379689	MYADM	91663	0.643736	-30.6301	FALSE	5-UTR	HYPO
chr19	+	54369610	54379689	MYADM	91663	0.643736	-30.6301	FALSE	PROMOTER	HYPO
chr19	+	50706884	50813801	MYH14	79784	-1.49074	-51.4488	FALSE	INTRON	HYPO
chr19	+	50706884	50813801	MYH14	79784	-1.49074	-49.9878	FALSE	CDS	HYPO
chr3	-	123331142	123603149	MYLK	4638	0.00802055	-28.4992	FALSE	INTRON	HYPO
chr17	+	73584138	73622927	MYO15B	80022	-4.8778	-31.8341	FALSE	PROMOTER	HYPO
chr17	+	73584138	73622927	MYO15B	80022	-4.8778	-31.8341	FALSE	5-UTR	HYPO
chr17	-	1367479	1394972	MYO1C	4641	-0.525628	-46.0575	FALSE	INTRON	HYPO
chr17	-	1367479	1394972	MYO1C	4641	-0.525628	-46.0575	FALSE	PROMOTER	HYPO
chr17	-	30819627	31203902	MYO1D	4642	-0.579786	-24.345	FALSE	INTRON	HYPO
chr19	-	59073283	59084942	MZF1	7593	-0.939636	-46.2398	FALSE	CDS	HYPO
chr9	-	138898382	138987131	NACC2	138151	-1.19123	-57.1952	FALSE	INTRON	HYPO
chr1	-	1682670	1709909	NADK	65220	-0.27508	-57.6489	FALSE	PROMOTER	HYPO
chr8	-	144656954	144660513	NAPRT1	93100	1.04811	-44.6845	FALSE	INTRON	HYPO
chr8	-	144656954	144660513	NAPRT1	93100	1.04811	-44.6845	FALSE	CDS	HYPO
chr11	+	19734880	20143147	NAV2	89797	4.89868	-34.8065	FALSE	INTRON	HYPO
chr11	+	19734880	20143147	NAV2	89797	4.89868	-38.2206	FALSE	5-UTR	HYPO
chr11	+	19734880	20143147	NAV2	89797	4.89868	-47.9956	FALSE	PROMOTER	HYPO
chr13	+	35516423	36246873	NBEA	26960	-2.09211	-50.6435	FALSE	INTRON	HYPO
chr13	+	35516423	36246873	NBEA	26960	-2.09211	-58.9107	FALSE	PROMOTER	HYPO
chr1	+	19970207	19984949	NBL1	4681	1.91748	-38.0989	FALSE	INTRON	HYPO
chr1	+	19970207	19984949	NBL1	4681	1.91748	-38.0989	FALSE	5-UTR	HYPO
chr1	+	19970207	19984949	NBL1	4681	1.91748	-38.0989	FALSE	PROMOTER	HYPO
chr12	-	124808956	125052010	NCOR2	9612	0.254823	-32.1155	FALSE	INTRON	HYPO
chr9	+	132934856	132999583	NCS1	23413	1.79116	-32.763	FALSE	INTRON	HYPO
chr14	-	75548817	75593778	NEK9	91754	-2.0069	-25.6629	FALSE	5-UTR	HYPO
chr14	-	75548817	75593778	NEK9	91754	-2.0069	-25.6629	FALSE	PROMOTER	HYPO
chr16	-	47115430	47177936	NETO2	81831	5.77313	-56.0013	FALSE	INTRON	HYPO
chr18	+	77160273	77289323	NFATC1	4772	-0.823621	-39.1201	FALSE	INTRON	HYPO
chr18	+	77160273	77289323	NFATC1	4772	-0.823621	-39.6274	FALSE	PROMOTER	HYPO
chr18	+	77160273	77289323	NFATC1	4772	-0.823621	-36.8753	FALSE	3-UTR	HYPO
chr18	+	77160273	77289323	NFATC1	4772	-0.823621	-30.8642	FALSE	CDS	HYPO
chr16	+	68119268	68263162	NFATC3	4775	-0.103872	-72.1605	FALSE	PROMOTER	HYPO
chr14	+	24837225	24848810	NFATC4	4776	-4.47609	-76.8295	FALSE	INTRON	HYPO
chr14	+	24837225	24848810	NFATC4	4776	-4.47609	-76.8295	FALSE	PROMOTER	HYPO
chr14	+	24837225	24848810	NFATC4	4776	-4.47609	-26.4676	FALSE	CDS	HYPO
chr7	+	26191846	26226756	NFE2L3	9603	1.36521	-45.2606	FALSE	INTRON	HYPO
chr7	+	26191846	26226756	NFE2L3	9603	1.36521	-45.2606	FALSE	CDS	HYPO
chr19	+	3366564	3469215	NFIC	4782	-0.180373	-33.6631	FALSE	INTRON	HYPO
chr19	+	13106583	13209610	NFIX	4784	0.602484	-37.2583	FALSE	INTRON	HYPO
chr2	-	233743395	233877951	NGEF	25791	-3.48067	-42.9594	FALSE	INTRON	HYPO
chrX	+	17653412	17754113	NHS	4810	6.90504	-76.6936	FALSE	INTRON	HYPO
chr17	+	7311501	7323183	NLGN2	57555	-0.878949	-31.6186	FALSE	3-UTR	HYPO
chrX	-	5808066	6145888	NLGN4X	57502	-7.42521	-58.2006	FALSE	INTRON	HYPO
chr11	+	119039421	119054726	NLRX1	79671	-1.39709	-50.3748	FALSE	INTRON	HYPO
chr1	-	183217371	183274009	NMNAT2	23057	-1.1837	-33.6686	FALSE	PROMOTER	HYPO
chr1	-	183217371	183274009	NMNAT2	23057	-1.1837	-43.7497	FALSE	INTRON	HYPO
chr1	-	183217371	183274009	NMNAT2	23057	-1.1837	-33.6686	FALSE	5-UTR	HYPO
chr9	-	139388895	139440238	NOTCH1	4851	1.79549	-21.7724	TRUE	INTRON	HYPO
chr19	-	15270443	15311792	NOTCH3	4854	-1.49668	-65.7543	TRUE	CDS	HYPO
chr2	+	101436612	101613287	NPAS2	4862	3.99995	-60.9623	TRUE	INTRON	HYPO
chr15	+	96874110	96883492	NR2F2	7026	-0.0947842	-40.5065	FALSE	PROMOTER	HYPO
chr19	-	17342693	17356151	NR2F6	2063	-0.82501	-72.604	FALSE	CDS	HYPO
chr19	-	17342693	17356151	NR2F6	2063	-0.82501	-56.8532	FALSE	INTRON	HYPO
chr17	+	8924858	9147317	NTN1	9423	-1.00479	-38.8886	FALSE	INTRON	HYPO
chr17	+	8924858	9147317	NTN1	9423	-1.00479	-48.2681	FALSE	CDS	HYPO
chr12	-	106457124	106533811	NUAK1	9891	2.88555	-23.1886	TRUE	PROMOTER	HYPO
chr12	-	106457124	106533811	NUAK1	9891	2.88555	-23.1886	TRUE	5-UTR	HYPO
chr17	-	702552	882998	NXN	64359	0.198007	-44.0417	FALSE	INTRON	HYPO
chr12	+	57610577	57620232	NXPH4	11247	-3.6921	-28.1987	FALSE	CDS	HYPO
chr12	+	57610577	57620232	NXPH4	11247	-3.6921	-62.2786	FALSE	INTRON	HYPO
chr14	+	24867991	24888494	NYNRIN	57523	-0.685038	-61.725	FALSE	CDS	HYPO
chr14	+	24867991	24888494	NYNRIN	57523	-0.685038	-61.725	FALSE	5-UTR	HYPO
chr14	+	24867991	24888494	NYNRIN	57523	-0.685038	-61.725	FALSE	INTRON	HYPO
chr14	+	24867991	24888494	NYNRIN	57523	-0.685038	-61.725	FALSE	PROMOTER	HYPO
chr1	+	228395830	228566575	OBSCN	84033	-2.79859	-29.8547	FALSE	CDS	HYPO
chr1	+	228395830	228566575	OBSCN	84033	-2.79859	-33.6134	FALSE	INTRON	HYPO
chr2	-	220415449	220436268	OBSL1	23363	-0.205017	-42.6398	FALSE	CDS	HYPO
chr2	-	220415449	220436268	OBSL1	23363	-0.205017	-33.5068	FALSE	INTRON	HYPO
chr2	-	10580507	10588453	ODC1	4953	2.01501	-53.4402	FALSE	INTRON	HYPO
chr2	-	10580507	10588453	ODC1	4953	2.01501	-48.16	FALSE	PROMOTER	HYPO
chr10	-	50942686	50970425	OGDHL	55753	-2.85714	-52.9177	FALSE	INTRON	HYPO
chr9	+	137967102	137989952	OLFM1	10439	-1.99045	-26.8918	FALSE	CDS	HYPO
chr9	+	137967102	137989952	OLFM1	10439	-1.99045	-43.5042	FALSE	INTRON	HYPO
chr9	+	137967102	137989952	OLFM1	10439	-1.99045	-40.6624	FALSE	3-UTR	HYPO
chr8	-	145106166	145115584	OPLAH	26873	-3.85152	-34.1003	FALSE	CDS	HYPO
chr8	-	145106166	145115584	OPLAH	26873	-3.85152	-27.1294	FALSE	INTRON	HYPO
chr3	-	31702316	32023342	OSBPL10	114884	1.21693	-29.4624	FALSE	CDS	HYPO
chr3	-	31702316	32023342	OSBPL10	114884	1.21693	-29.4624	FALSE	INTRON	HYPO
chr7	-	24836155	24932240	OSBPL3	26031	-1.7101	-91.1119	FALSE	PROMOTER	HYPO
chr7	-	24836155	24932240	OSBPL3	26031	-1.7101	-91.609	FALSE	INTRON	HYPO
chr7	-	24836155	24932240	OSBPL3	26031	-1.7101	-95.0143	FALSE	5-UTR	HYPO
chr11	-	3108345	3186582	OSBPL5	114879	-0.193038	-36.0327	FALSE	INTRON	HYPO
chr8	+	99956630	99964326	OSR2	116039	-0.543261	-43.2629	FALSE	PROMOTER	HYPO
chr5	-	41730166	41870791	OXCT1	5019	5.43256	-52.5342	FALSE	INTRON	HYPO
chr13	+	25670275	25672704	PABPC3	5042	1.59972	-55.0565	FALSE	PROMOTER	HYPO
chr14	+	105767147	105864484	PACS2	23241	-0.0508333	-61.5043	FALSE	INTRON	HYPO
chr11	-	47199072	47207432	PACSIN3	29763	-0.180162	-58.5889	FALSE	PROMOTER	HYPO
chr4	+	169418216	169849608	PALLD	23022	-0.0743796	-53.4221	FALSE	CDS	HYPO
chr4	+	169418216	169849608	PALLD	23022	-0.0743796	-59.047	FALSE	5-UTR	HYPO
chr4	+	169418216	169849608	PALLD	23022	-0.0743796	-59.047	FALSE	PROMOTER	HYPO
chr4	+	169418216	169849608	PALLD	23022	-0.0743796	-53.4221	FALSE	INTRON	HYPO
chr5	+	102201526	102366808	PAM	5066	-0.436963	-42.033	FALSE	5-UTR	HYPO
chr5	+	102201526	102366808	PAM	5066	-0.436963	-42.033	FALSE	PROMOTER	HYPO
chr1	-	2439974	2458035	PANK4	55229	0.0845631	-72.662	FALSE	PROMOTER	HYPO
chr14	+	73704204	73741347	PAPLN	89932	0.530699	-32.7115	FALSE	CDS	HYPO
chr14	+	73704204	73741347	PAPLN	89932	0.530699	-30.0255	FALSE	PROMOTER	HYPO
chr14	+	73704204	73741347	PAPLN	89932	0.530699	-30.0255	FALSE	5-UTR	HYPO
chr14	+	73704204	73741347	PAPLN	89932	0.530699	-39.6743	FALSE	INTRON	HYPO
chr16	+	3019341	3023485	PAQR4	124222	-0.853888	-32.5051	FALSE	PROMOTER	HYPO
chr1	-	156213111	156217908	PAQR6	79957	-3.30478	-55.3243	FALSE	CDS	HYPO
chr1	-	26187974	26197744	PAQR7	164091	0.538655	-38.7725	FALSE	PROMOTER	HYPO
chr10	-	34601187	35104253	PARD3	56288	0.460244	-32.0716	FALSE	INTRON	HYPO
chr16	+	67694850	67696681	PARD6A	50855	-3.27525	-31.202	FALSE	CDS	HYPO
chr14	+	37126772	37147011	PAX9	5083	-0.873436	-46.1487	FALSE	INTRON	HYPO
chr4	+	30722036	31148423	PCDH7	5099	0.418747	-26.8513	FALSE	5-UTR	HYPO
chr4	+	30722036	31148423	PCDH7	5099	0.418747	-26.8513	FALSE	PROMOTER	HYPO
chr5	+	140514787	140517709	PCDHB5	26167	-7.02103	-39.2338	FALSE	CDS	HYPO
chr5	+	140710251	140892546	PCDHGA1	56114	-2.65886	-38.5821	FALSE	INTRON	HYPO
chr5	+	140792742	140795295	PCDHGA10	56106	-7.24728	-37.9727	FALSE	INTRON	HYPO
chr5	+	140753650	140892546	PCDHGA6	56109	-3.10298	-40.0749	FALSE	INTRON	HYPO
chr5	+	140762305	140892546	PCDHGA7	56108	-4.86473	-40.0749	FALSE	INTRON	HYPO
chr5	+	140729827	140892546	PCDHGB1	56104	-3.45391	-37.2335	FALSE	INTRON	HYPO
chr5	+	140739702	140892546	PCDHGB2	56103	-3.86824	-37.2335	FALSE	INTRON	HYPO
chr5	+	140767451	140892546	PCDHGB4	8641	-4.23024	-40.0749	FALSE	INTRON	HYPO
chr5	+	140777694	140780151	PCDHGB5	56101	-1.39785	-40.0749	FALSE	INTRON	HYPO
chr5	+	140855568	140892544	PCDHGC3	5098	-1.04252	-41.1989	TRUE	INTRON	HYPO
chr1	+	161228516	161255240	PCP4L1	654790	-8.86763	-44.1356	FALSE	INTRON	HYPO
chr15	-	101844132	102030187	PCSK6	5046	-1.57102	-23.3188	FALSE	INTRON	HYPO
chr1	-	144851423	144995033	PDE4DIP	9659	-0.950576	-23.6947	FALSE	CDS	HYPO
chr1	-	144851423	144995033	PDE4DIP	9659	-0.950576	-42.9415	FALSE	INTRON	HYPO
chr7	-	536896	559481	PDGFA	5154	0.617433	-75.0214	FALSE	PROMOTER	HYPO
chrX	+	24483343	24552542	PDK3	5165	0.249197	-34.6283	FALSE	PROMOTER	HYPO
chrX	+	24483343	24552542	PDK3	5165	0.249197	-24.8245	FALSE	INTRON	HYPO
chrX	-	153067622	153096003	PDZD4	57595	-1.87774	-60.9353	FALSE	INTRON	HYPO
chrX	-	153067622	153096003	PDZD4	57595	-1.87774	-37.1452	FALSE	CDS	HYPO
chrX	-	153067622	153096003	PDZD4	57595	-1.87774	-31.5221	FALSE	3-UTR	HYPO
chr6	-	42931610	42946981	PEX6	5190	-2.36152	-36.0794	FALSE	CDS	HYPO
chr1	+	207226619	207251162	PFKFB2	5208	-1.39865	-87.4291	FALSE	PROMOTER	HYPO
chr10	+	6186842	6277507	PFKFB3	5209	0.969297	-49.7921	FALSE	INTRON	HYPO
chr10	+	3109711	3178997	PFKP	5214	2.00272	-34.7618	FALSE	PROMOTER	HYPO
chr6	+	12717036	13288075	PHACTR1	221692	-8.60474	-31.5507	FALSE	CDS	HYPO
chr6	+	12717036	13288075	PHACTR1	221692	-8.60474	-52.2418	FALSE	INTRON	HYPO
chr6	+	143929316	144152322	PHACTR2	9749	0.0577788	-29.4618	FALSE	5-UTR	HYPO
chr6	+	143929316	144152322	PHACTR2	9749	0.0577788	-29.4618	FALSE	CDS	HYPO
chr6	+	143929316	144152322	PHACTR2	9749	0.0577788	-29.4618	FALSE	PROMOTER	HYPO
chr6	+	143929316	144152322	PHACTR2	9749	0.0577788	-29.4618	FALSE	INTRON	HYPO
chrX	-	53963112	54071569	PHF8	23133	-1.13341	-30.846	FALSE	INTRON	HYPO
chrX	-	53963112	54071569	PHF8	23133	-1.13341	-30.846	FALSE	PROMOTER	HYPO
chrX	-	53963112	54071569	PHF8	23133	-1.13341	-30.846	FALSE	5-UTR	HYPO
chr11	+	118478305	118528748	PHLDB1	23187	-0.129041	-48.0782	FALSE	INTRON	HYPO
chr9	+	139743255	139745490	PHPT1	29085	0.223151	-36.7631	FALSE	PROMOTER	HYPO
chr15	-	65107832	65117838	PIF1	80119	-0.10658	-49.566	FALSE	CDS	HYPO
chr19	-	3630178	3700477	PIP5K1C	23396	0.132874	-46.32	FALSE	INTRON	HYPO
chr11	-	67259238	67272843	PITPNM1	9600	0.234741	-35.1145	FALSE	INTRON	HYPO
chr11	-	67259238	67272843	PITPNM1	9600	0.234741	-20.2663	FALSE	PROMOTER	HYPO
chr11	-	67259238	67272843	PITPNM1	9600	0.234741	-20.2663	FALSE	5-UTR	HYPO
chr5	-	134363423	134369964	PITX1	5307	-2.29311	-27.8688	FALSE	CDS	HYPO
chr5	-	134363423	134369964	PITX1	5307	-2.29311	-37.7177	FALSE	PROMOTER	HYPO
chr5	-	134363423	134369964	PITX1	5307	-2.29311	-31.2427	FALSE	3-UTR	HYPO
chr16	-	2138710	2185899	PKD1	5310	-0.999062	-27.175	TRUE	INTRON	HYPO
chr7	-	47814249	47988071	PKD1L1	168507	-6.78362	-33.43	FALSE	INTRON	HYPO
chr7	-	47814249	47988071	PKD1L1	168507	-6.78362	-33.43	FALSE	CDS	HYPO
chr9	+	131464801	131483199	PKN3	29941	-0.793245	-27.9058	FALSE	INTRON	HYPO
chr9	+	131464801	131483199	PKN3	29941	-0.793245	-27.9058	FALSE	PROMOTER	HYPO
chr9	+	131464801	131483199	PKN3	29941	-0.793245	-27.9058	FALSE	5-UTR	HYPO
chr9	+	131464801	131483199	PKN3	29941	-0.793245	-27.9058	FALSE	CDS	HYPO
chr11	+	394216	404908	PKP3	11187	0.516999	-36.5913	FALSE	INTRON	HYPO
chr11	+	394216	404908	PKP3	11187	0.516999	-33.9537	FALSE	CDS	HYPO
chr3	-	38048986	38066278	PLCD1	5333	0.670479	-76.4191	TRUE	5-UTR	HYPO
chr3	-	38048986	38066278	PLCD1	5333	0.670479	-76.4191	TRUE	CDS	HYPO
chr3	-	38048986	38066278	PLCD1	5333	0.670479	-76.4191	TRUE	INTRON	HYPO
chr3	-	38048986	38066278	PLCD1	5333	0.670479	-64.7653	TRUE	PROMOTER	HYPO
chr10	+	95753745	96088148	PLCE1	51196	-8.10393	-89.3839	TRUE	PROMOTER	HYPO
chr19	+	40854331	40884390	PLD3	23646	-0.43665	-75.9404	FALSE	5-UTR	HYPO
chr19	+	40854331	40884390	PLD3	23646	-0.43665	-75.9404	FALSE	INTRON	HYPO
chr19	+	40854331	40884390	PLD3	23646	-0.43665	-75.9404	FALSE	PROMOTER	HYPO
chr6	+	150920998	151164799	PLEKHG1	57480	6.13924	-31.3246	FALSE	5-UTR	HYPO
chr6	+	150920998	151164799	PLEKHG1	57480	6.13924	-69.7818	FALSE	INTRON	HYPO
chr6	+	150920998	151164799	PLEKHG1	57480	6.13924	-31.3246	FALSE	PROMOTER	HYPO
chr14	+	65171192	65211060	PLEKHG3	26030	0.595947	-23.918	FALSE	CDS	HYPO
chr1	-	6526151	6557156	PLEKHG5	57449	0.647558	-59.9808	FALSE	INTRON	HYPO
chr1	+	901876	910484	PLEKHN1	84069	-0.229057	-31.8995	FALSE	INTRON	HYPO
chr1	+	901876	910484	PLEKHN1	84069	-0.229057	-43.3038	FALSE	CDS	HYPO
chr19	-	4838345	4867780	PLIN3	10226	0.381098	-35.7529	FALSE	INTRON	HYPO
chr19	-	4502191	4517716	PLIN4	729359	-0.641924	-61.489	FALSE	PROMOTER	HYPO
chrX	+	49028183	49031468	PLP2	5355	0.512093	-61.5245	FALSE	PROMOTER	HYPO
chrX	+	114795176	114885179	PLS3	5358	0.122108	-55.3958	FALSE	INTRON	HYPO
chr22	-	50713407	50746001	PLXNB2	23654	-1.37707	-35.1131	FALSE	INTRON	HYPO
chr3	-	129274055	129325582	PLXND1	23129	-2.07927	-29.072	FALSE	INTRON	HYPO
chr3	-	129274055	129325582	PLXND1	23129	-2.07927	-33.5886	FALSE	PROMOTER	HYPO
chr20	-	56223447	56285670	PMEPA1	56937	1.37663	-31.1719	FALSE	INTRON	HYPO
chr1	+	156182778	156209868	PMF1	11243	-1.20726	-23.7279	FALSE	INTRON	HYPO
chr2	+	219135114	219211516	PNKD	25953	0.59513	-37.4281	FALSE	INTRON	HYPO
chr22	+	44319618	44343448	PNPLA3	80339	-1.69688	-72.8634	FALSE	INTRON	HYPO
chrX	-	7866803	7895780	PNPLA4	8228	-0.409194	-49.3772	FALSE	INTRON	HYPO
chr19	+	7600588	7626653	PNPLA6	10908	0.736394	-32.6788	FALSE	CDS	HYPO
chr19	+	7600588	7626653	PNPLA6	10908	0.736394	-32.6788	FALSE	INTRON	HYPO
chr21	-	46683842	46707811	POFUT2	23275	-1.29064	-30.4707	FALSE	INTRON	HYPO
chrX	+	24712063	25015102	POLA1	5422	0.374374	-24.2665	FALSE	PROMOTER	HYPO
chr1	-	145456235	145470387	POLR3GL	84265	0.573188	-54.0729	FALSE	PROMOTER	HYPO
chr7	-	94989183	95025687	PON3	5446	-9.65528	-39.2078	FALSE	PROMOTER	HYPO
chr11	+	120107348	120190653	POU2F3	25833	-5.30485	-59.4073	TRUE	INTRON	HYPO
chr11	+	120107348	120190653	POU2F3	25833	-5.30485	-59.4073	TRUE	PROMOTER	HYPO
chr5	-	470624	473080	PP7080	25845	-1.81265	-26.2602	FALSE	PROMOTER	HYPO
chr19	-	281039	291169	PPAP2C	8612	0.349558	-44.3965	FALSE	PROMOTER	HYPO
chr22	+	46546498	46639653	PPARA	5465	-0.842027	-69.9848	TRUE	PROMOTER	HYPO
chr3	+	52279808	52284615	PPM1M	132160	-1.22928	-53.0908	FALSE	PROMOTER	HYPO
chr19	-	45882891	45909607	PPP1R13L	10848	-1.05318	-49.2634	FALSE	INTRON	HYPO
chr8	+	145722108	145727504	PPP1R16A	84988	-1.68898	-40.1059	FALSE	CDS	HYPO
chr8	+	145722108	145727504	PPP1R16A	84988	-1.68898	-41.0423	FALSE	INTRON	HYPO
chr4	-	6322304	6565327	PPP2R2C	5522	-1.19236	-38.7149	TRUE	CDS	HYPO
chr4	-	6322304	6565327	PPP2R2C	5522	-1.19236	-49.3152	TRUE	INTRON	HYPO
chr9	+	131873227	131911225	PPP2R4	5524	-0.601927	-72.9826	TRUE	PROMOTER	HYPO
chr14	+	102276139	102394328	PPP2R5C	5527	-0.829871	-32.0839	TRUE	INTRON	HYPO
chr14	+	94640648	94746072	PPP4R4	57718	-3.3138	-39.7442	FALSE	INTRON	HYPO
chr5	+	176730762	176733960	PRELID1	27166	0.27846	-54.6286	FALSE	PROMOTER	HYPO
chr7	-	151253200	151329344	PRKAG2	51422	1.40767	-27.0227	FALSE	INTRON	HYPO
chr3	-	9987225	9994078	PRRT3	285368	-1.51271	-42.7421	FALSE	CDS	HYPO
chr19	-	40899670	40919271	PRX	57716	-1.67034	-25.9731	FALSE	CDS	HYPO
chr19	-	40899670	40919271	PRX	57716	-1.67034	-25.9731	FALSE	INTRON	HYPO
chr9	+	80911990	80945009	PSAT1	29968	-1.92499	-92.1297	FALSE	INTRON	HYPO
chr18	-	43563501	43652250	PSTPIP2	9050	-0.416929	-69.8694	FALSE	INTRON	HYPO
chr5	+	40680031	40693837	PTGER4	5734	-3.66307	-43.1504	FALSE	CDS	HYPO
chr20	-	62159775	62168723	PTK6	5753	-4.11456	-39.9573	FALSE	INTRON	HYPO
chr12	+	6875540	6880118	PTMS	5763	0.250488	-53.8543	FALSE	INTRON	HYPO
chr14	-	88932121	89021123	PTPN21	11099	-2.44522	-78.6024	FALSE	INTRON	HYPO
chr1	+	43996546	44089343	PTPRF	5792	-0.588882	-60.0927	FALSE	INTRON	HYPO
chr11	+	48002109	48192394	PTPRJ	5795	-3.71771	-55.2525	TRUE	INTRON	HYPO
chr19	-	5205518	5340814	PTPRS	5802	-0.720251	-55.8637	FALSE	INTRON	HYPO
chr17	-	40554466	40575338	PTRF	284119	0.882487	-63.7619	FALSE	INTRON	HYPO
chr19	+	45147097	45162362	PVR	5817	-0.551191	-21.6908	FALSE	5-UTR	HYPO
chr19	+	45147097	45162362	PVR	5817	-0.551191	-21.6908	FALSE	PROMOTER	HYPO
chr2	-	1635658	1748291	PXDN	7837	0.623826	-41.2744	FALSE	INTRON	HYPO
chr2	-	1635658	1748291	PXDN	7837	0.623826	-56.331	FALSE	PROMOTER	HYPO
chr16	-	31212806	31214097	PYCARD	29108	2.77135	-59.9892	TRUE	INTRON	HYPO
chr17	+	29718641	29865232	RAB11FIP4	84440	-2.05369	-53.6229	FALSE	PROMOTER	HYPO
chr17	+	29718641	29865232	RAB11FIP4	84440	-2.05369	-56.6025	FALSE	INTRON	HYPO
chr17	+	29718641	29865232	RAB11FIP4	84440	-2.05369	-72.4883	FALSE	5-UTR	HYPO
chr11	+	66036055	66044963	RAB1B	81876	-1.57577	-54.8512	FALSE	PROMOTER	HYPO
chr5	-	176728198	176730744	RAB24	53917	-1.84554	-54.6286	FALSE	INTRON	HYPO
chr5	-	176728198	176730744	RAB24	53917	-1.84554	-54.6286	FALSE	CDS	HYPO
chr17	-	27041298	27045286	RAB34	83871	-2.84566	-50.6363	FALSE	PROMOTER	HYPO
chr17	-	27041298	27045286	RAB34	83871	-2.84566	-50.6363	FALSE	5-UTR	HYPO
chr17	-	27041298	27045286	RAB34	83871	-2.84566	-43.2811	FALSE	CDS	HYPO
chr17	-	27041298	27045286	RAB34	83871	-2.84566	-50.6363	FALSE	INTRON	HYPO
chr3	-	133543079	133614691	RAB6B	51560	-1.29412	-35.1056	FALSE	INTRON	HYPO
chr12	-	1021254	1058863	RAD52	5893	-1.58203	-38.8035	FALSE	PROMOTER	HYPO
chr17	+	17584786	17714765	RAI1	10743	0.0469645	-44.1539	FALSE	INTRON	HYPO
chr17	+	2699731	2941035	RAP1GAP2	23108	0.541373	-39.9297	FALSE	PROMOTER	HYPO
chr17	+	2699731	2941035	RAP1GAP2	23108	0.541373	-39.9297	FALSE	5-UTR	HYPO
chr12	-	48128452	48152889	RAPGEF3	10411	-2.51946	-32.6056	FALSE	CDS	HYPO
chr12	-	48128452	48152889	RAPGEF3	10411	-2.51946	-32.6056	FALSE	INTRON	HYPO
chr17	+	38334241	38351906	RAPGEFL1	51195	0.944834	-72.3377	FALSE	CDS	HYPO
chr17	+	38334241	38351906	RAPGEFL1	51195	0.944834	-72.3377	FALSE	INTRON	HYPO
chr17	+	38474472	38513895	RARA	5914	-0.717399	-58.3856	FALSE	5-UTR	HYPO
chr17	+	38474472	38513895	RARA	5914	-0.717399	-65.7474	FALSE	PROMOTER	HYPO
chr17	+	38474472	38513895	RARA	5914	-0.717399	-65.7474	FALSE	INTRON	HYPO
chr12	-	53604349	53614197	RARG	5916	0.331934	-54.5602	FALSE	INTRON	HYPO
chr12	-	53604349	53614197	RARG	5916	0.331934	-50.0018	FALSE	PROMOTER	HYPO
chr10	-	43689980	43725187	RASGEF1A	221002	-4.42579	-41.0252	FALSE	CDS	HYPO
chr1	+	206680878	206762616	RASSF5	83593	-1.84394	-66.5956	TRUE	CDS	HYPO
chr1	+	206680878	206762616	RASSF5	83593	-1.84394	-44.6651	TRUE	PROMOTER	HYPO
chr11	+	560970	564025	RASSF7	8045	-1.07394	-41.5172	FALSE	PROMOTER	HYPO
chr15	+	91498105	91506355	RCCD1	91433	-0.4569	-59.2028	FALSE	CDS	HYPO
chr8	-	145736666	145743210	RECQL4	9401	-0.331524	-76.9254	FALSE	PROMOTER	HYPO
chr19	-	14072341	14117134	RFX1	5989	-0.351289	-24.2992	FALSE	INTRON	HYPO
chr19	-	5993174	6110664	RFX2	5990	-0.0409019	-30.0851	FALSE	INTRON	HYPO
chr19	-	11504731	11530018	RGL3	57139	-8.04477	-64.2513	FALSE	PROMOTER	HYPO
chr19	-	11504731	11530018	RGL3	57139	-8.04477	-26.2859	FALSE	CDS	HYPO
chr19	-	11504731	11530018	RGL3	57139	-8.04477	-26.2859	FALSE	INTRON	HYPO
chr9	+	116225979	116360023	RGS3	5998	-0.405289	-48.4271	FALSE	INTRON	HYPO
chr9	+	116225979	116360023	RGS3	5998	-0.405289	-48.4271	FALSE	5-UTR	HYPO
chr9	+	116225979	116360023	RGS3	5998	-0.405289	-48.4271	FALSE	PROMOTER	HYPO
chr1	-	113243748	113250025	RHOC	389	-0.220854	-39.2372	FALSE	PROMOTER	HYPO
chr19	-	33469497	33555824	RHPN2	85415	0.439237	-57.5698	FALSE	PROMOTER	HYPO
chr20	+	19867164	19983103	RIN2	54453	2.87191	-62.9651	FALSE	CDS	HYPO
chr16	-	88762902	88772800	RNF166	115992	-1.03018	-54.8453	FALSE	INTRON	HYPO
chr7	-	5659671	5821361	RNF216	54476	-0.218015	-28.1982	FALSE	INTRON	HYPO
chr1	+	44870959	45117396	RNF220	55182	0.821012	-55.8264	FALSE	INTRON	HYPO
chr5	-	175953699	175964421	RNF44	22838	-0.27299	-24.5346	FALSE	INTRON	HYPO
chr9	-	94484877	94712444	ROR2	4920	-9.40975	-35.4646	TRUE	INTRON	HYPO
chr17	+	27046999	27051374	RPL23A	6147	-1.69695	-50.6363	FALSE	PROMOTER	HYPO
chr1	-	38076950	38100595	RSPO1	284654	-6.01973	-37.7527	FALSE	INTRON	HYPO
chr1	-	38076950	38100595	RSPO1	284654	-6.01973	-37.7527	FALSE	CDS	HYPO
chr3	+	157827840	158262624	RSRC1	51319	-0.0298686	-26.3953	FALSE	PROMOTER	HYPO
chr20	+	62289162	62327606	RTEL1	51750	-0.914706	-35.9923	FALSE	5-UTR	HYPO
chr20	+	62289162	62327606	RTEL1	51750	-0.914706	-35.9923	FALSE	PROMOTER	HYPO
chr17	-	1837970	1928178	RTN4RL1	146760	-1.19008	-35.3307	FALSE	INTRON	HYPO
chr17	-	1837970	1928178	RTN4RL1	146760	-1.19008	-29.3612	FALSE	CDS	HYPO
chr1	+	155293727	155300909	RUSC1	23623	-1.34763	-20.8175	FALSE	PROMOTER	HYPO
chr1	+	155293727	155300909	RUSC1	23623	-1.34763	-20.8175	FALSE	INTRON	HYPO
chr9	+	137218315	137332431	RXRA	6256	-0.391863	-35.1924	FALSE	INTRON	HYPO
chr1	+	861120	879961	SAMD11	148398	-4.94716	-42.8048	FALSE	INTRON	HYPO
chr1	+	861120	879961	SAMD11	148398	-4.94716	-31.6575	FALSE	CDS	HYPO
chr19	-	1107632	1174282	SBNO2	22904	-0.639321	-55.8652	FALSE	PROMOTER	HYPO
chr19	-	1107632	1174282	SBNO2	22904	-0.639321	-59.1385	FALSE	INTRON	HYPO
chr19	-	1107632	1174282	SBNO2	22904	-0.639321	-59.1385	FALSE	CDS	HYPO
chr19	-	1107632	1174282	SBNO2	22904	-0.639321	-59.1385	FALSE	5-UTR	HYPO
chr21	-	33043312	33104431	SCAF4	57466	0.19544	-47.978	FALSE	PROMOTER	HYPO
chr3	+	158991035	159615155	SCHIP1	29970	0.270391	-36.6105	FALSE	INTRON	HYPO
chr3	+	158991035	159615155	SCHIP1	29970	0.270391	-36.6105	FALSE	5-UTR	HYPO
chr3	+	158991035	159615155	SCHIP1	29970	0.270391	-36.6105	FALSE	PROMOTER	HYPO
chr1	-	31342312	31381480	SDC3	9672	1.37518	-34.1097	FALSE	INTRON	HYPO
chr1	+	243419306	243663393	SDCCAG8	10806	-0.612107	-44.6556	FALSE	INTRON	HYPO
chr17	-	71330522	71640227	SDK2	54549	9.12094	-47.7687	FALSE	INTRON	HYPO
chr17	-	71330522	71640227	SDK2	54549	9.12094	-29.9119	FALSE	CDS	HYPO
chr16	+	5008317	5069156	SEC14L5	9717	-5.61231	-40.4815	FALSE	CDS	HYPO
chr16	+	5008317	5069156	SEC14L5	9717	-5.61231	-46.9266	FALSE	INTRON	HYPO
chr10	-	102246402	102279595	SEC31B	25956	-3.53574	-33.3908	FALSE	PROMOTER	HYPO
chr10	-	102246402	102279595	SEC31B	25956	-3.53574	-35.3438	FALSE	INTRON	HYPO
chr4	-	25749048	25864610	SEL1L3	23231	2.58189	-58.1024	FALSE	PROMOTER	HYPO
chr22	-	31500762	31503551	SELM	140606	-4.41494	-51.9244	FALSE	INTRON	HYPO
chr3	+	50305039	50314572	SEMA3B	7869	0.949621	-42.4738	TRUE	CDS	HYPO
chr3	+	50305039	50314572	SEMA3B	7869	0.949621	-42.4738	TRUE	INTRON	HYPO
chr5	-	9035137	9546233	SEMA5A	9037	8.89091	-30.8019	FALSE	INTRON	HYPO
chr5	-	9035137	9546233	SEMA5A	9037	8.89091	-30.8019	FALSE	CDS	HYPO
chr1	-	151104162	151119140	SEMA6C	10500	-2.14037	-30.8211	FALSE	INTRON	HYPO
chr22	+	19701986	19710845	SEPT5	5413	-0.598821	-45.2831	FALSE	INTRON	HYPO
chrX	-	118750908	118827333	SEPT6	23157	-2.71835	-35.9353	FALSE	PROMOTER	HYPO
chr17	+	75283972	75496678	SEPT9	10801	0.727594	-68.7195	FALSE	PROMOTER	HYPO
chr17	+	75283972	75496678	SEPT9	10801	0.727594	-63.4007	FALSE	5-UTR	HYPO
chr17	+	75283972	75496678	SEPT9	10801	0.727594	-50.0175	FALSE	INTRON	HYPO
chr16	-	29882479	29910585	SEZ6L2	26470	-2.16269	-33.344	FALSE	PROMOTER	HYPO
chr11	+	65819815	65836382	SF3B2	10992	0.19058	-43.2879	FALSE	PROMOTER	HYPO
chr10	-	7200585	7453448	SFMBT2	57713	-4.02813	-27.432	FALSE	PROMOTER	HYPO
chr10	-	7200585	7453448	SFMBT2	57713	-4.02813	-54.7259	FALSE	INTRON	HYPO
chr6	-	134490383	134639196	SGK1	6446	8.34883	-35.1744	FALSE	INTRON	HYPO
chr6	-	134490383	134639196	SGK1	6446	8.34883	-35.1744	FALSE	PROMOTER	HYPO
chr12	+	111843751	111889427	SH2B3	10019	0.813176	-65.7545	TRUE	INTRON	HYPO
chr19	-	6752172	6767523	SH2D3A	10045	-1.03699	-53.9608	FALSE	INTRON	HYPO
chr19	-	6752172	6767523	SH2D3A	10045	-1.03699	-53.9608	FALSE	CDS	HYPO
chr19	-	4360363	4400415	SH3GL1	6455	0.659706	-48.4032	FALSE	INTRON	HYPO
chrX	-	19552082	19689119	SH3KBP1	30011	5.4596	-30.4292	FALSE	5-UTR	HYPO
chrX	-	19552082	19689119	SH3KBP1	30011	5.4596	-30.4292	FALSE	PROMOTER	HYPO
chrX	-	19552082	19689119	SH3KBP1	30011	5.4596	-30.4292	FALSE	CDS	HYPO
chrX	-	19552082	19689119	SH3KBP1	30011	5.4596	-30.4292	FALSE	INTRON	HYPO
chr11	-	70313960	70935808	SHANK2	22941	-3.2595	-49.123	FALSE	CDS	HYPO
chr11	-	70313960	70935808	SHANK2	22941	-3.2595	-44.7701	FALSE	INTRON	HYPO
chr11	-	70313960	70935808	SHANK2	22941	-3.2595	-61.696	FALSE	PROMOTER	HYPO
chr13	-	26618734	26625198	SHISA2	387914	-3.04763	-58.3912	FALSE	5-UTR	HYPO
chr13	-	26618734	26625198	SHISA2	387914	-3.04763	-58.3912	FALSE	PROMOTER	HYPO
chr13	-	26618734	26625198	SHISA2	387914	-3.04763	-52.059	FALSE	CDS	HYPO
chr16	+	12995476	13334273	SHISA9	729993	3.30851	-51.2649	FALSE	PROMOTER	HYPO
chr12	+	57623355	57628718	SHMT2	6472	0.699689	-28.1987	FALSE	PROMOTER	HYPO
chr5	-	132157832	132162002	SHROOM1	134549	-0.762703	-31.3043	FALSE	CDS	HYPO
chr5	-	132157832	132162002	SHROOM1	134549	-0.762703	-33.4649	FALSE	5-UTR	HYPO
chr5	-	132157832	132162002	SHROOM1	134549	-0.762703	-33.4649	FALSE	PROMOTER	HYPO
chrX	+	9754495	9917481	SHROOM2	357	-0.242171	-25.8071	FALSE	CDS	HYPO
chr11	-	405715	414999	SIGIRR	59307	-2.37309	-43.7616	FALSE	CDS	HYPO
chr11	-	405715	414999	SIGIRR	59307	-2.37309	-29.5496	FALSE	INTRON	HYPO
chr11	-	405715	414999	SIGIRR	59307	-2.37309	-29.5496	FALSE	PROMOTER	HYPO
chr21	-	44834397	44847002	SIK1	150094	4.25529	-54.5832	TRUE	PROMOTER	HYPO
chr11	+	65407591	65418391	SIPA1	6494	0.0222103	-40.4056	FALSE	PROMOTER	HYPO
chr11	+	65407591	65418391	SIPA1	6494	0.0222103	-38.4364	FALSE	CDS	HYPO
chr11	+	65407591	65418391	SIPA1	6494	0.0222103	-55.7417	FALSE	INTRON	HYPO
chr1	+	2160133	2241652	SKI	6497	0.391731	-23.5203	FALSE	INTRON	HYPO
chr3	-	124801479	124930243	SLC12A8	84561	-1.41447	-52.8968	FALSE	INTRON	HYPO
chr3	-	124801479	124930243	SLC12A8	84561	-1.41447	-27.9825	FALSE	PROMOTER	HYPO
chr17	+	80186281	80197375	SLC16A3	9123	1.97871	-71.2251	FALSE	5-UTR	HYPO
chr17	+	80186281	80197375	SLC16A3	9123	1.97871	-59.9206	FALSE	INTRON	HYPO
chr17	+	80186281	80197375	SLC16A3	9123	1.97871	-59.9206	FALSE	PROMOTER	HYPO
chr17	+	73084035	73102255	SLC16A5	9121	-5.91113	-61.9031	FALSE	INTRON	HYPO
chr17	+	73084035	73102255	SLC16A5	9121	-5.91113	-74.7814	FALSE	PROMOTER	HYPO
chr17	+	73084035	73102255	SLC16A5	9121	-5.91113	-74.7814	FALSE	5-UTR	HYPO
chr22	-	38474143	38479170	SLC16A8	23539	-7.99541	-42.2056	FALSE	CDS	HYPO
chr2	+	65215578	65251000	SLC1A4	6509	-0.966811	-21.8234	FALSE	CDS	HYPO
chr2	+	65215578	65251000	SLC1A4	6509	-0.966811	-21.8234	FALSE	INTRON	HYPO
chr14	-	100757452	100772860	SLC25A29	123096	-1.99127	-29.9973	FALSE	INTRON	HYPO
chr5	+	149340299	149366963	SLC26A2	1836	-0.855562	-31.4573	FALSE	INTRON	HYPO
chr20	+	62371210	62375403	SLC2A4RG	56731	-1.76131	-37.7174	FALSE	PROMOTER	HYPO
chr2	-	190425315	190445537	SLC40A1	30061	-16.3351	-88.4386	FALSE	PROMOTER	HYPO
chr2	-	190425315	190445537	SLC40A1	30061	-16.3351	-88.4386	FALSE	5-UTR	HYPO
chr3	-	125725199	125775618	SLC41A3	54946	1.78209	-29.5258	FALSE	INTRON	HYPO
chr3	-	125725199	125775618	SLC41A3	54946	1.78209	-24.7457	FALSE	PROMOTER	HYPO
chr17	-	1477695	1532130	SLC43A2	124935	-1.12747	-52.8183	FALSE	PROMOTER	HYPO
chr20	-	3208062	3218373	SLC4A11	83959	-0.0196284	-56.8181	FALSE	INTRON	HYPO
chr20	-	3208062	3218373	SLC4A11	83959	-0.0196284	-50.1904	FALSE	PROMOTER	HYPO
chr1	+	110693131	110744823	SLC6A17	388662	-4.49121	-83.9407	FALSE	PROMOTER	HYPO
chr1	+	110693131	110744823	SLC6A17	388662	-4.49121	-83.9407	FALSE	5-UTR	HYPO
chr1	+	110693131	110744823	SLC6A17	388662	-4.49121	-59.6221	FALSE	INTRON	HYPO
chr1	+	110693131	110744823	SLC6A17	388662	-4.49121	-29.9188	FALSE	CDS	HYPO
chrX	+	152953751	152962048	SLC6A8	6535	0.987594	-28.8598	FALSE	PROMOTER	HYPO
chr5	-	473333	524549	SLC9A3	6550	-1.18533	-35.1259	FALSE	CDS	HYPO
chr5	-	473333	524549	SLC9A3	6550	-1.18533	-56.8007	FALSE	5-UTR	HYPO
chr5	-	473333	524549	SLC9A3	6550	-1.18533	-57.4463	FALSE	PROMOTER	HYPO
chr5	-	473333	524549	SLC9A3	6550	-1.18533	-38.9882	FALSE	INTRON	HYPO
chr15	+	92396937	92709137	SLCO3A1	28232	2.68083	-40.6224	FALSE	INTRON	HYPO
chr17	-	33738080	33759543	SLFN12	55106	-6.30094	-45.8459	FALSE	PROMOTER	HYPO
chr7	+	128828712	128853385	SMO	6608	-4.69362	-87.3649	FALSE	INTRON	HYPO
chr7	+	128828712	128853385	SMO	6608	-4.69362	-81.1853	FALSE	CDS	HYPO
chr7	+	128828712	128853385	SMO	6608	-4.69362	-75.0056	FALSE	5-UTR	HYPO
chr7	+	128828712	128853385	SMO	6608	-4.69362	-83.5766	FALSE	PROMOTER	HYPO
chrX	+	21958690	22012955	SMS	6611	0.232761	-24.0577	FALSE	INTRON	HYPO
chr19	+	7985866	7988136	SNAPC2	6618	-0.106426	-58.5684	FALSE	PROMOTER	HYPO
chr7	+	127292201	127732659	SND1	27044	1.29517	-46.8351	FALSE	INTRON	HYPO
chr15	-	75890423	75918446	SNUPN	10073	-0.659815	-43.0117	FALSE	5-UTR	HYPO
chr15	-	75890423	75918446	SNUPN	10073	-0.659815	-48.2302	FALSE	INTRON	HYPO
chr15	-	75890423	75918446	SNUPN	10073	-0.659815	-43.0117	FALSE	PROMOTER	HYPO
chr4	+	24797084	24802467	SOD3	6649	-14.6655	-51.1877	FALSE	CDS	HYPO
chr4	-	186506597	186877870	SORBS2	8470	-4.83294	-34.5236	FALSE	INTRON	HYPO
chr8	+	22409250	22433008	SORBS3	10174	1.34624	-73.2412	FALSE	PROMOTER	HYPO
chr8	+	22409250	22433008	SORBS3	10174	1.34624	-73.2412	FALSE	5-UTR	HYPO
chr17	+	70117160	70122560	SOX9	6662	0.365686	-47.132	FALSE	INTRON	HYPO
chr17	+	70117160	70122560	SOX9	6662	0.365686	-34.1174	FALSE	PROMOTER	HYPO
chr17	+	70117160	70122560	SOX9	6662	0.365686	-48.4367	FALSE	CDS	HYPO
chr17	-	45922279	45928516	SP6	80320	-1.02982	-37.4584	FALSE	CDS	HYPO
chr17	-	45922279	45928516	SP6	80320	-1.02982	-44.9245	FALSE	3-UTR	HYPO
chr17	+	48624449	48633213	SPATA20	64847	-0.401377	-94.9201	FALSE	PROMOTER	HYPO
chr8	+	145086581	145102015	SPATC1	375686	-9.39533	-38.61	FALSE	CDS	HYPO
chr8	+	145086581	145102015	SPATC1	375686	-9.39533	-38.61	FALSE	3-UTR	HYPO
chr2	+	220299699	220358354	SPEG	10290	2.44167	-44.8948	FALSE	PROMOTER	HYPO
chr2	+	220299699	220358354	SPEG	10290	2.44167	-39.5437	FALSE	CDS	HYPO
chr2	+	220299699	220358354	SPEG	10290	2.44167	-36.1848	FALSE	INTRON	HYPO
chr17	+	4402128	4443228	SPNS2	124976	-5.73055	-82.8309	FALSE	INTRON	HYPO
chr5	-	136310986	136835018	SPOCK1	6695	5.98158	-55.7545	FALSE	CDS	HYPO
chr5	-	136310986	136835018	SPOCK1	6695	5.98158	-46.2968	FALSE	INTRON	HYPO
chr1	+	9352940	9429590	SPSB1	80176	2.94566	-41.3177	FALSE	PROMOTER	HYPO
chr15	-	42140343	42186275	SPTBN5	51332	-2.74629	-41.7097	FALSE	INTRON	HYPO
chr15	-	42140343	42186275	SPTBN5	51332	-2.74629	-41.7097	FALSE	CDS	HYPO
chr20	+	35973087	36033835	SRC	6714	0.0773624	-51.127	FALSE	INTRON	HYPO
chr17	-	36686258	36762183	SRCIN1	80725	-4.48296	-33.6665	FALSE	CDS	HYPO
chr17	-	36686258	36762183	SRCIN1	80725	-4.48296	-40.4702	FALSE	INTRON	HYPO
chr3	-	9022275	9291369	SRGAP3	9901	-2.03476	-45.8664	TRUE	INTRON	HYPO
chr3	-	9022275	9291369	SRGAP3	9901	-2.03476	-27.4654	TRUE	CDS	HYPO
chr17	-	74034855	74068607	SRP68	6730	-0.270072	-49.7818	FALSE	PROMOTER	HYPO
chr7	+	75831215	75916605	SRRM3	222183	-2.25467	-40.5613	FALSE	INTRON	HYPO
chr7	+	75831215	75916605	SRRM3	222183	-2.25467	-40.5613	FALSE	CDS	HYPO
chr19	+	18530145	18545372	SSBP4	170463	-0.415289	-54.0695	FALSE	INTRON	HYPO
chr19	+	18530145	18545372	SSBP4	170463	-0.415289	-58.0111	FALSE	CDS	HYPO
chr7	+	149473130	149531053	SSPO	23145	-6.16039	-51.9471	FALSE	INTRON	HYPO
chr7	+	149473130	149531053	SSPO	23145	-6.16039	-51.9471	FALSE	CDS	HYPO
chr11	+	130029681	130080257	ST14	6768	-2.34455	-34.8433	FALSE	INTRON	HYPO
chr11	+	130029681	130080257	ST14	6768	-2.34455	-36.1642	FALSE	CDS	HYPO
chr16	-	70413337	70472991	ST3GAL2	6483	-0.492692	-25.4665	FALSE	INTRON	HYPO
chr19	-	4324039	4338847	STAP2	55620	0.361094	-77.2295	FALSE	CDS	HYPO
chr19	-	4324039	4338847	STAP2	55620	0.361094	-77.2295	FALSE	INTRON	HYPO
chr8	-	99466858	99837909	STK3	6788	-0.0933162	-48.5155	FALSE	PROMOTER	HYPO
chr8	-	99466858	99837909	STK3	6788	-0.0933162	-43.2629	FALSE	INTRON	HYPO
chr8	-	99466858	99837909	STK3	6788	-0.0933162	-48.5155	FALSE	5-UTR	HYPO
chr20	-	62271057	62284963	STMN3	50861	3.75452	-42.0029	FALSE	INTRON	HYPO
chr20	-	62271057	62284963	STMN3	50861	3.75452	-35.9923	FALSE	PROMOTER	HYPO
chr20	+	57226308	57254582	STX16	8675	0.129757	-32.5871	FALSE	PROMOTER	HYPO
chr7	-	73113534	73134017	STX1A	6804	1.25187	-41.6848	FALSE	INTRON	HYPO
chr16	-	31000576	31021829	STX1B	112755	-2.53063	-23.767	FALSE	CDS	HYPO
chr16	-	31000576	31021829	STX1B	112755	-2.53063	-23.767	FALSE	INTRON	HYPO
chr16	-	28616907	28634907	SULT1A1	6817	-1.66096	-37.5436	FALSE	INTRON	HYPO
chr16	-	28616907	28634907	SULT1A1	6817	-1.66096	-37.5436	FALSE	CDS	HYPO
chr19	+	49078992	49102684	SULT2B1	6820	-0.982797	-51.3348	FALSE	INTRON	HYPO
chr8	-	110586404	110693234	SYBU	55638	-0.697528	-40.1053	FALSE	5-UTR	HYPO
chr8	-	110586404	110693234	SYBU	55638	-0.697528	-40.1053	FALSE	INTRON	HYPO
chr8	-	110586404	110693234	SYBU	55638	-0.697528	-40.1053	FALSE	PROMOTER	HYPO
chr6	-	152442818	152957986	SYNE1	23345	0.352613	-28.0305	FALSE	5-UTR	HYPO
chr6	-	152442818	152957986	SYNE1	23345	0.352613	-28.0305	FALSE	PROMOTER	HYPO
chr5	+	149997205	150031903	SYNPO	11346	-0.782633	-34.2379	FALSE	INTRON	HYPO
chr10	-	46955443	46970601	SYT15	83849	-4.59294	-68.8047	FALSE	5-UTR	HYPO
chr10	-	46955443	46970601	SYT15	83849	-4.59294	-56.5437	FALSE	PROMOTER	HYPO
chr10	-	46955443	46970601	SYT15	83849	-4.59294	-68.8047	FALSE	INTRON	HYPO
chr10	-	46955443	46970601	SYT15	83849	-4.59294	-68.8047	FALSE	CDS	HYPO
chr11	-	61281187	61348344	SYT7	9066	-2.03879	-24.1891	FALSE	CDS	HYPO
chr11	-	61281187	61348344	SYT7	9066	-2.03879	-42.9638	FALSE	INTRON	HYPO
chr8	+	38585703	38710546	TACC1	6867	-2.13229	-65.2595	FALSE	INTRON	HYPO
chr10	+	123923104	124014057	TACC2	10579	-0.823927	-24.1728	FALSE	CDS	HYPO
chr10	+	123923104	124014057	TACC2	10579	-0.823927	-50.3122	FALSE	PROMOTER	HYPO
chr10	+	123923104	124014057	TACC2	10579	-0.823927	-37.2425	FALSE	INTRON	HYPO
chr1	-	159887896	159895332	TAGLN2	8407	-0.740602	-31.5968	FALSE	PROMOTER	HYPO
chr6	-	33267471	33282164	TAPBP	6892	-0.886193	-48.3024	FALSE	PROMOTER	HYPO
chr4	-	16162127	16228161	TAPT1	202018	-0.958034	-47.9579	FALSE	PROMOTER	HYPO
chr17	+	59477256	59486827	TBX2	6909	-2.18646	-44.2434	FALSE	PROMOTER	HYPO
chr17	+	59477256	59486827	TBX2	6909	-2.18646	-23.6283	FALSE	INTRON	HYPO
chr17	+	59477256	59486827	TBX2	6909	-2.18646	-28.0453	FALSE	CDS	HYPO
chr17	+	59477256	59486827	TBX2	6909	-2.18646	-24.7879	FALSE	3-UTR	HYPO
chr20	+	62694009	62703700	TCEA2	6919	-1.18728	-26.5345	FALSE	PROMOTER	HYPO
chr20	+	62694009	62703700	TCEA2	6919	-1.18728	-26.5345	FALSE	5-UTR	HYPO
chr2	+	85360582	85537511	TCF7L1	83439	-1.90895	-53.2101	FALSE	INTRON	HYPO
chr2	+	85360582	85537511	TCF7L1	83439	-1.90895	-53.2101	FALSE	CDS	HYPO
chr11	+	67806461	67818366	TCIRG1	10312	-0.527161	-26.9693	FALSE	PROMOTER	HYPO
chr11	+	67806461	67818366	TCIRG1	10312	-0.527161	-26.9693	FALSE	INTRON	HYPO
chr12	+	53442732	53458162	TENC1	23371	-3.54533	-25.1658	FALSE	INTRON	HYPO
chr12	+	53442732	53458162	TENC1	23371	-3.54533	-25.1658	FALSE	5-UTR	HYPO
chr12	+	53442732	53458162	TENC1	23371	-3.54533	-25.1658	FALSE	PROMOTER	HYPO
chr6	-	10396915	10419797	TFAP2A	7020	-3.11653	-48.1543	TRUE	PROMOTER	HYPO
chr6	-	10396915	10419797	TFAP2A	7020	-3.11653	-52.6396	TRUE	3-UTR	HYPO
chr6	-	10396915	10419797	TFAP2A	7020	-3.11653	-48.1543	TRUE	INTRON	HYPO
chr20	+	55204357	55214338	TFAP2C	7022	-0.0474782	-53.445	FALSE	PROMOTER	HYPO
chr20	+	35202956	35222355	TGIF2	60436	0.00889438	-28.8621	FALSE	PROMOTER	HYPO
chr2	-	242523819	242576725	THAP4	51078	1.01564	-27.3208	FALSE	INTRON	HYPO
chr2	+	88472657	88486156	THNSL2	55258	-5.058	-23.5854	FALSE	INTRON	HYPO
chr2	+	88472657	88486156	THNSL2	55258	-5.058	-23.5854	FALSE	PROMOTER	HYPO
chr19	-	2425621	2427914	TIMM13	26517	-0.278434	-25.7163	FALSE	3-UTR	HYPO
chr19	-	2425621	2427914	TIMM13	26517	-0.278434	-35.6872	FALSE	5-UTR	HYPO
chr19	-	2425621	2427914	TIMM13	26517	-0.278434	-35.6872	FALSE	PROMOTER	HYPO
chr19	-	2425621	2427914	TIMM13	26517	-0.278434	-35.6872	FALSE	CDS	HYPO
chr22	+	33196801	33259028	TIMP3	7078	5.8716	-41.1898	TRUE	CDS	HYPO
chr15	-	70340129	70387124	TLE3	7090	-0.707652	-35.3285	FALSE	PROMOTER	HYPO
chr15	-	70340129	70387124	TLE3	7090	-0.707652	-32.3689	FALSE	INTRON	HYPO
chr2	-	219138916	219157280	TMBIM1	64114	-1.06593	-37.4281	FALSE	INTRON	HYPO
chr2	-	219138916	219157280	TMBIM1	64114	-1.06593	-37.4281	FALSE	5-UTR	HYPO
chr2	-	219138916	219157280	TMBIM1	64114	-1.06593	-37.4281	FALSE	PROMOTER	HYPO
chr17	-	76108998	76124861	TMC6	11322	-2.71576	-39.6821	FALSE	INTRON	HYPO
chr17	-	76108998	76124861	TMC6	11322	-2.71576	-40.2662	FALSE	PROMOTER	HYPO
chrX	+	109246341	109421016	TMEM164	84187	1.50872	-71.6906	FALSE	INTRON	HYPO
chr11	+	118401802	118406550	TMEM25	84866	-2.62571	-49.1961	FALSE	PROMOTER	HYPO
chr11	+	118401802	118406550	TMEM25	84866	-2.62571	-46.7416	FALSE	CDS	HYPO
chr11	+	118401802	118406550	TMEM25	84866	-2.62571	-72.568	FALSE	INTRON	HYPO
chr11	+	118401802	118406550	TMEM25	84866	-2.62571	-59.6548	FALSE	5-UTR	HYPO
chr1	+	15479027	15546974	TMEM51	55092	3.70707	-53.234	FALSE	INTRON	HYPO
chr17	+	31254927	31268667	TMEM98	26022	-1.13484	-35.2272	FALSE	PROMOTER	HYPO
chr17	+	31254927	31268667	TMEM98	26022	-1.13484	-35.2272	FALSE	5-UTR	HYPO
chr17	+	31254927	31268667	TMEM98	26022	-1.13484	-42.029	FALSE	INTRON	HYPO
chr21	-	42836477	42880085	TMPRSS2	7113	-3.44307	-56.7965	FALSE	PROMOTER	HYPO
chr12	-	29653745	29937692	TMTC1	83857	8.24036	-35.2029	FALSE	CDS	HYPO
chr12	-	29653745	29937692	TMTC1	83857	8.24036	-35.2029	FALSE	INTRON	HYPO
chr7	-	150778171	150780620	TMUB1	83590	0.139927	-26.3151	FALSE	3-UTR	HYPO
chr14	+	103592663	103603776	TNFAIP2	7127	-4.00569	-51.2374	FALSE	PROMOTER	HYPO
chr20	+	62328003	62330051	TNFRSF6B	8771	1.01825	-30.3923	FALSE	INTRON	HYPO
chr20	+	62328003	62330051	TNFRSF6B	8771	1.01825	-30.3923	FALSE	CDS	HYPO
chr17	+	7284292	7293092	TNK1	8711	-1.22122	-45.3238	TRUE	INTRON	HYPO
chr7	-	47314751	47621742	TNS3	64759	-1.58733	-55.7852	FALSE	INTRON	HYPO
chr7	-	47314751	47621742	TNS3	64759	-1.58733	-42.6328	FALSE	PROMOTER	HYPO
chr8	-	145654162	145669812	TONSL	4796	0.0819823	-52.6647	FALSE	CDS	HYPO
chr17	+	27895738	27900175	TP53I13	90313	-0.968249	-34.3833	FALSE	INTRON	HYPO
chr17	+	27895738	27900175	TP53I13	90313	-0.968249	-34.3833	FALSE	CDS	HYPO
chr17	+	27895738	27900175	TP53I13	90313	-0.968249	-48.8006	FALSE	PROMOTER	HYPO
chr1	-	3652547	3663335	TP73-AS1	57212	-2.76505	-85.7541	FALSE	3-UTR	HYPO
chr1	-	3652547	3663335	TP73-AS1	57212	-2.76505	-85.7541	FALSE	PROMOTER	HYPO
chr1	+	3607235	3652765	TP73	7161	-1.29965	-38.0419	TRUE	INTRON	HYPO
chr1	+	3607235	3652765	TP73	7161	-1.29965	-38.1688	TRUE	PROMOTER	HYPO
chr9	-	35682922	35690053	TPM2	7169	2.23845	-34.5772	FALSE	PROMOTER	HYPO
chr9	-	35682922	35690053	TPM2	7169	2.23845	-60.1834	FALSE	INTRON	HYPO
chr2	+	1417232	1546499	TPO	7173	-8.00782	-46.0564	FALSE	INTRON	HYPO
chr22	+	50624359	50638027	TRABD	80305	0.401034	-35.2236	FALSE	PROMOTER	HYPO
chr16	-	67188088	67193812	TRADD	8717	0.0928981	-28.0804	FALSE	PROMOTER	HYPO
chr16	-	67188088	67193812	TRADD	8717	0.0928981	-28.2171	FALSE	CDS	HYPO
chr8	-	140742585	141467861	TRAPPC9	83696	-0.723048	-23.3693	FALSE	INTRON	HYPO
chr7	-	28992973	28998029	TRIL	9865	-10.204	-52.2655	FALSE	PROMOTER	HYPO
chr7	-	28992973	28998029	TRIL	9865	-10.204	-40.401	FALSE	5-UTR	HYPO
chr1	-	228596474	228604583	TRIM17	51127	-5.8758	-65.3534	FALSE	5-UTR	HYPO
chr1	-	228596474	228604583	TRIM17	51127	-5.8758	-65.3534	FALSE	PROMOTER	HYPO
chr1	-	228596474	228604583	TRIM17	51127	-5.8758	-58.6355	FALSE	INTRON	HYPO
chr11	-	119981993	120008863	TRIM29	23650	-0.76305	-50.8531	FALSE	INTRON	HYPO
chr5	-	114460458	114516243	TRIM36	55521	-1.4344	-24.1662	FALSE	INTRON	HYPO
chr3	-	160153290	160167626	TRIM59	286827	-0.379124	-27.9395	FALSE	PROMOTER	HYPO
chr21	+	45773483	45862964	TRPM2	7226	-4.47274	-32.5021	FALSE	INTRON	HYPO
chr21	+	45773483	45862964	TRPM2	7226	-4.47274	-45.1609	FALSE	PROMOTER	HYPO
chr21	+	45773483	45862964	TRPM2	7226	-4.47274	-42.7794	FALSE	CDS	HYPO
chr21	+	45773483	45862964	TRPM2	7226	-4.47274	-42.7794	FALSE	5-UTR	HYPO
chr2	+	234826042	234928166	TRPM8	79054	-6.32966	-48.9177	FALSE	CDS	HYPO
chr10	+	71211225	71267423	TSPAN15	23555	-2.75108	-29.4294	FALSE	INTRON	HYPO
chr14	-	91006931	91282761	TTC7B	145567	1.23338	-30.2967	FALSE	INTRON	HYPO
chr9	-	135250936	135282238	TTF1	7270	0.103203	-54.7764	TRUE	PROMOTER	HYPO
chr6	-	3224494	3227968	TUBB2B	347733	-1.18894	-59.9146	FALSE	5-UTR	HYPO
chr6	-	3224494	3227968	TUBB2B	347733	-1.18894	-63.1609	FALSE	PROMOTER	HYPO
chr18	+	12308256	12326568	TUBB6	84617	2.11865	-55.0559	FALSE	PROMOTER	HYPO
chr12	+	104680459	104744085	TXNRD1	7296	-0.784211	-56.9581	FALSE	INTRON	HYPO
chr19	-	59067078	59070343	UBE2M	9040	-0.0583826	-46.2398	FALSE	PROMOTER	HYPO
chr17	-	42282400	42298250	UBTF	7343	0.0370651	-70.3149	FALSE	INTRON	HYPO
chr17	-	42282400	42298250	UBTF	7343	0.0370651	-70.3149	FALSE	CDS	HYPO
chr17	-	42282400	42298250	UBTF	7343	0.0370651	-70.3149	FALSE	3-UTR	HYPO
chr20	-	62571181	62587800	UCKL1	54963	-0.196544	-34.2706	FALSE	INTRON	HYPO
chr5	-	36035118	36067023	UGT3A2	167127	-9.58032	-54.2792	FALSE	INTRON	HYPO
chr16	+	84733554	84813527	USP10	9100	0.210846	-33.3848	FALSE	INTRON	HYPO
chr14	+	77228234	77249363	VASH1	22846	-0.990222	-37.9844	FALSE	PROMOTER	HYPO
chr14	+	77228234	77249363	VASH1	22846	-0.990222	-37.9844	FALSE	5-UTR	HYPO
chr19	+	6772678	6857377	VAV1	7409	-8.04461	-35.6093	FALSE	3-UTR	HYPO
chr19	+	6772678	6857377	VAV1	7409	-8.04461	-54.6305	FALSE	CDS	HYPO
chr8	-	145648983	145653946	VPS28	51160	-0.868273	-52.6647	FALSE	PROMOTER	HYPO
chr19	-	51834794	51845378	VSIG10L	147645	-2.58793	-62.7731	FALSE	CDS	HYPO
chr3	+	183948316	183960117	VWA5B2	90113	-4.46966	-74.8882	FALSE	CDS	HYPO
chr3	+	183948316	183960117	VWA5B2	90113	-4.46966	-74.8882	FALSE	INTRON	HYPO
chr3	+	183948316	183960117	VWA5B2	90113	-4.46966	-74.8882	FALSE	PROMOTER	HYPO
chr19	+	984327	994569	WDR18	57418	-0.097952	-31.3052	FALSE	INTRON	HYPO
chr19	+	984327	994569	WDR18	57418	-0.097952	-31.3052	FALSE	CDS	HYPO
chr16	-	734701	740400	WDR24	84219	-1.20684	-34.9052	FALSE	PROMOTER	HYPO
chrX	-	48932091	48958059	WDR45	11152	-0.340139	-30.9508	FALSE	INTRON	HYPO
chrX	-	48932091	48958059	WDR45	11152	-0.340139	-30.9508	FALSE	PROMOTER	HYPO
chr16	+	699362	717829	WDR90	197335	-2.01425	-82.7832	FALSE	INTRON	HYPO
chr16	+	699362	717829	WDR90	197335	-2.01425	-73.6791	FALSE	PROMOTER	HYPO
chr16	+	699362	717829	WDR90	197335	-2.01425	-81.3901	FALSE	CDS	HYPO
chr12	-	56295196	56320909	WIBG	84305	-0.894959	-70.1619	FALSE	PROMOTER	HYPO
chr19	-	15532317	15560762	WIZ	58525	0.453243	-39.399	FALSE	PROMOTER	HYPO
chr17	+	40932648	40949084	WNK4	65266	-5.0259	-22.6763	FALSE	INTRON	HYPO
chr17	+	40932648	40949084	WNK4	65266	-5.0259	-22.6763	FALSE	CDS	HYPO
chr22	-	46316247	46373008	WNT7B	7477	-3.38337	-58.3597	FALSE	INTRON	HYPO
chr1	-	3547330	3566671	WRAP73	49856	-0.0237922	-38.1688	FALSE	PROMOTER	HYPO
chr16	+	78133326	79246564	WWOX	51741	0.120478	-39.7524	TRUE	CDS	HYPO
chr3	-	149235021	149375812	WWTR1	25937	0.0431663	-50.8925	FALSE	CDS	HYPO
chr22	-	21982377	21984340	YDJC	150223	0.700701	-41.1044	FALSE	CDS	HYPO
chr1	-	207217193	207226325	YOD1	55432	-1.83256	-87.4291	FALSE	CDS	HYPO
chr18	-	72909277	72921281	ZADH2	284273	0.501127	-35.7479	FALSE	INTRON	HYPO
chr22	+	50247496	50283726	ZBED4	9889	-0.0412269	-79.8494	FALSE	PROMOTER	HYPO
chr6	-	33282181	33285512	ZBTB22	9278	-1.76289	-48.3024	FALSE	CDS	HYPO
chr19	-	59024896	59030921	ZBTB45	84878	-0.0718694	-40.1583	FALSE	CDS	HYPO
chr19	-	4045215	4066816	ZBTB7A	51341	-0.377798	-26.8267	FALSE	INTRON	HYPO
chr1	-	52888947	53018762	ZCCHC11	23318	-1.25057	-86.6942	FALSE	PROMOTER	HYPO
chr11	-	66306734	66313671	ZDHHC24	254359	-0.409566	-47.9221	FALSE	PROMOTER	HYPO
chr16	-	72816785	73082274	ZFHX3	463	-0.533011	-32.6824	TRUE	PROMOTER	HYPO
chr8	+	77593514	77779521	ZFHX4	79776	-4.53765	-57.7924	FALSE	INTRON	HYPO
chr8	+	77593514	77779521	ZFHX4	79776	-4.53765	-75.2013	FALSE	PROMOTER	HYPO
chr19	+	57050316	57068170	ZFP28	140612	-5.32596	-62.2292	FALSE	PROMOTER	HYPO
chr19	+	57050316	57068170	ZFP28	140612	-5.32596	-58.4033	FALSE	CDS	HYPO
chr19	+	57050316	57068170	ZFP28	140612	-5.32596	-58.4033	FALSE	5-UTR	HYPO
chr20	-	50700549	50808524	ZFP64	55734	-0.221938	-30.0165	FALSE	INTRON	HYPO
chr16	+	88520013	88601574	ZFPM1	161882	-0.424351	-32.5799	FALSE	INTRON	HYPO
chr4	-	2271323	2420370	ZFYVE28	57732	-2.00334	-27.1804	FALSE	INTRON	HYPO
chr10	+	80828791	81076285	ZMIZ1	57178	-0.27348	-26.8003	FALSE	INTRON	HYPO
chr19	+	58570606	58581110	ZNF135	7694	-5.43722	-42.3011	FALSE	INTRON	HYPO
chr19	+	57702867	57734214	ZNF264	9422	-2.1866	-47.5911	FALSE	CDS	HYPO
chr19	+	57702867	57734214	ZNF264	9422	-2.1866	-47.5911	FALSE	PROMOTER	HYPO
chr19	+	57702867	57734214	ZNF264	9422	-2.1866	-47.5911	FALSE	5-UTR	HYPO
chr19	+	58694355	58724928	ZNF274	10782	-0.724369	-34.907	FALSE	INTRON	HYPO
chr19	+	11877814	11894893	ZNF441	126068	-3.91591	-24.598	FALSE	CDS	HYPO
chr19	+	11877814	11894893	ZNF441	126068	-3.91591	-29.1197	FALSE	PROMOTER	HYPO
chr19	+	11877814	11894893	ZNF441	126068	-3.91591	-24.598	FALSE	INTRON	HYPO
chr19	+	11877814	11894893	ZNF441	126068	-3.91591	-29.1197	FALSE	5-UTR	HYPO
chr9	+	109625377	109773796	ZNF462	58499	-0.772781	-62.0999	FALSE	PROMOTER	HYPO
chr7	-	149461452	149470295	ZNF467	168544	-3.81058	-27.6201	FALSE	CDS	HYPO
chr16	+	30406432	30411429	ZNF48	197407	-0.0297246	-35.2438	FALSE	INTRON	HYPO
chr19	-	58865722	58874214	ZNF497	162968	-2.08326	-24.4148	FALSE	CDS	HYPO
chr10	-	77157602	77161513	ZNF503	84858	-0.293088	-62.7482	FALSE	PROMOTER	HYPO
chr2	+	27805835	27846082	ZNF512	84450	-0.899153	-28.1609	FALSE	PROMOTER	HYPO
chr2	+	27805835	27846082	ZNF512	84450	-0.899153	-28.1609	FALSE	5-UTR	HYPO
chr2	-	27600097	27603611	ZNF513	130557	-1.49579	-90.4068	FALSE	PROMOTER	HYPO
chr4	-	10441503	10459032	ZNF518B	85460	-5.31594	-77.3812	FALSE	INTRON	HYPO
chr4	-	10441503	10459032	ZNF518B	85460	-5.31594	-67.5473	FALSE	PROMOTER	HYPO
chr19	-	37034516	37096178	ZNF529	57711	-1.06718	-26.2886	FALSE	PROMOTER	HYPO
chr19	+	56879467	56891196	ZNF542	147947	-6.71251	-54.5663	FALSE	INTRON	HYPO
chr19	+	56879467	56891196	ZNF542	147947	-6.71251	-46.3521	FALSE	5-UTR	HYPO
chr19	+	56879467	56891196	ZNF542	147947	-6.71251	-46.3521	FALSE	PROMOTER	HYPO
chr5	-	123972609	124080805	ZNF608	57507	-2.87522	-51.9661	FALSE	INTRON	HYPO
chr7	+	99156447	99162328	ZNF655	79027	-2.70414	-83.4698	FALSE	INTRON	HYPO
chr7	+	99156447	99162328	ZNF655	79027	-2.70414	-86.3637	FALSE	PROMOTER	HYPO
chr7	+	99156447	99162328	ZNF655	79027	-2.70414	-86.3637	FALSE	5-UTR	HYPO
chr19	+	57106663	57135544	ZNF71	58491	-3.78497	-38.6473	FALSE	PROMOTER	HYPO
chr19	+	57106663	57135544	ZNF71	58491	-3.78497	-38.6473	FALSE	5-UTR	HYPO
chr15	+	90544751	90625432	ZNF710	374655	-0.661571	-43.913	FALSE	PROMOTER	HYPO
chr4	+	53276	156490	ZNF718	255403	-1.72141	-45.5474	FALSE	INTRON	HYPO
chr7	-	149169883	149194898	ZNF746	155061	0.598596	-32.1837	FALSE	PROMOTER	HYPO
chr16	-	30542778	30546194	ZNF747	65988	-1.29342	-66.33	FALSE	CDS	HYPO
chr16	-	30565084	30569642	ZNF764	92595	-0.863467	-36.4467	FALSE	PROMOTER	HYPO
chr19	+	53898396	53915262	ZNF765	91661	0.19468	-22.5906	FALSE	PROMOTER	HYPO
chr7	-	148766732	148787869	ZNF786	136051	0.274614	-21.046	FALSE	CDS	HYPO
chr19	+	12203077	12225494	ZNF788	388507	-8.27975	-56.6677	FALSE	INTRON	HYPO
chr19	+	12203077	12225494	ZNF788	388507	-8.27975	-74.7646	FALSE	PROMOTER	HYPO
chr19	+	12175545	12188626	ZNF844	284391	-7.71352	-41.4137	FALSE	5-UTR	HYPO
chr19	+	12175545	12188626	ZNF844	284391	-7.71352	-41.4137	FALSE	PROMOTER	HYPO
chr19	+	12175545	12188626	ZNF844	284391	-7.71352	-67.5679	FALSE	INTRON	HYPO
chr17	+	34842470	34851665	ZNHIT3	9326	-0.805786	-34.0619	FALSE	PROMOTER	HYPO
chr19	-	58595208	58609730	ZSCAN18	65982	-3.37266	-41.5307	FALSE	INTRON	HYPO
chr19	-	58595208	58609730	ZSCAN18	65982	-3.37266	-41.5307	FALSE	CDS	HYPO

## Sheet: T47D HyperDMR
Chr	Strand	Start	End	SYMBOL	ENTREZID	log2.FC.RNA.seq.	MethyValue	TSG	Location	MethyLevel
chr9	-	107543283	107690527	ABCA1	19	-0.503836	40.9957	FALSE	CDS	HYPER
chr21	+	43639266	43717354	ABCG1	9619	-0.256806	30.2124	FALSE	INTRON	HYPER
chr9	+	133589267	133763062	ABL1	25	-0.0347476	27.1359	FALSE	PROMOTER	HYPER
chr9	+	133589267	133763062	ABL1	25	-0.0347476	27.1359	FALSE	INTRON	HYPER
chr17	-	906757	1090616	ABR	29	-0.117327	35.7075	FALSE	INTRON	HYPER
chr17	+	7239847	7254793	ACAP1	9744	0.11008	50.229	FALSE	CDS	HYPER
chr1	-	1227763	1243269	ACAP3	116983	-0.25228	22.861	FALSE	PROMOTER	HYPER
chr16	-	67691414	67694718	ACD	65057	0.182104	25.1514	FALSE	PROMOTER	HYPER
chr14	+	74035762	74042362	ACOT2	10965	0.327337	26.2154	FALSE	CDS	HYPER
chr14	+	74035762	74042362	ACOT2	10965	0.327337	26.2154	FALSE	INTRON	HYPER
chr14	+	74058409	74062470	ACOT4	122970	0.570523	20.1803	FALSE	CDS	HYPER
chr14	+	74058409	74062470	ACOT4	122970	0.570523	20.1803	FALSE	PROMOTER	HYPER
chr14	+	74058409	74062470	ACOT4	122970	0.570523	20.1803	FALSE	5-UTR	HYPER
chr2	+	264868	278282	ACP1	52	-0.0480576	42.5947	FALSE	PROMOTER	HYPER
chr3	+	140950666	141013745	ACPL2	92370	-0.095875	25.1569	FALSE	PROMOTER	HYPER
chr11	+	130318868	130346539	ADAMTS15	170689	-0.648831	33.6079	FALSE	CDS	HYPER
chr1	+	150521897	150531223	ADAMTSL4	54507	-0.117847	26.5419	FALSE	INTRON	HYPER
chr7	-	937536	960526	ADAP1	11033	0.0757737	36.7487	FALSE	INTRON	HYPER
chr7	-	937536	960526	ADAP1	11033	0.0757737	27.2863	FALSE	PROMOTER	HYPER
chr19	+	1905370	1913446	ADAT3	113179	-0.132075	68.3971	FALSE	INTRON	HYPER
chr11	+	10326641	10328923	ADM	133	0.0462763	25.6075	FALSE	CDS	HYPER
chr11	+	10326641	10328923	ADM	133	0.0462763	25.6075	FALSE	INTRON	HYPER
chr19	-	3052907	3062371	AES	166	0.0853847	56.5738	FALSE	INTRON	HYPER
chr2	-	100163715	100759037	AFF3	3899	0.398529	36.2233	FALSE	5-UTR	HYPER
chr2	-	100163715	100759037	AFF3	3899	0.398529	36.2233	FALSE	INTRON	HYPER
chr2	-	100163715	100759037	AFF3	3899	0.398529	36.2233	FALSE	PROMOTER	HYPER
chr2	+	236402732	237040444	AGAP1	116987	-0.0720774	29.7365	FALSE	INTRON	HYPER
chr10	+	88730497	88769960	AGAP11	119385	0.00473323	59.9183	FALSE	PROMOTER	HYPER
chr7	+	150782917	150841523	AGAP3	116988	-0.122529	46.1756	FALSE	INTRON	HYPER
chr1	+	955502	991499	AGRN	375790	-0.272696	58.2581	FALSE	INTRON	HYPER
chr1	-	27860755	27930143	AHDC1	27245	-0.0951494	32.3973	FALSE	INTRON	HYPER
chr11	-	62201013	62314332	AHNAK	79026	-0.378589	37.5477	TRUE	PROMOTER	HYPER
chr1	-	26648349	26680621	AIM1L	55057	-0.429312	20.0015	FALSE	INTRON	HYPER
chr1	-	26648349	26680621	AIM1L	55057	-0.429312	20.0015	FALSE	CDS	HYPER
chr15	+	101420008	101456830	ALDH1A3	220	-0.118113	25.8099	FALSE	PROMOTER	HYPER
chr7	+	2719162	2755069	AMZ1	155185	1.67567	39.2981	FALSE	PROMOTER	HYPER
chr2	-	241418838	241497438	ANKMY1	51281	0.262178	38.2551	FALSE	PROMOTER	HYPER
chr2	-	241418838	241497438	ANKMY1	51281	0.262178	38.2551	FALSE	INTRON	HYPER
chr2	-	241418838	241497438	ANKMY1	51281	0.262178	38.2551	FALSE	5-UTR	HYPER
chr16	-	89334028	89556969	ANKRD11	29123	-0.100279	50.5891	FALSE	INTRON	HYPER
chr15	-	69070874	69113261	ANP32A	8125	-0.10212	42.0266	TRUE	INTRON	HYPER
chr17	+	36584719	36668628	ARHGAP23	57636	-0.0139495	23.9433	FALSE	INTRON	HYPER
chr17	-	43471267	43503012	ARHGAP27	201176	-0.359161	71.9072	FALSE	PROMOTER	HYPER
chr17	-	43471267	43503012	ARHGAP27	201176	-0.359161	23.2978	FALSE	INTRON	HYPER
chr20	+	37230576	37279295	ARHGAP40	343578	-0.236472	46.1992	FALSE	PROMOTER	HYPER
chr17	-	79825596	79829282	ARHGDIA	396	0.208591	48.5703	FALSE	3-UTR	HYPER
chr17	-	79825596	79829282	ARHGDIA	396	0.208591	29.7566	FALSE	CDS	HYPER
chr17	-	79825596	79829282	ARHGDIA	396	0.208591	29.7566	FALSE	INTRON	HYPER
chr14	+	21538418	21558406	ARHGEF40	55701	-0.1711	29.154	FALSE	PROMOTER	HYPER
chrX	-	135747711	135863503	ARHGEF6	9459	-0.449151	46.5562	FALSE	INTRON	HYPER
chr19	+	926036	972803	ARID3A	1820	-0.269373	29.2422	FALSE	INTRON	HYPER
chr17	+	41476352	41478504	ARL4D	379	-0.663372	70.9471	FALSE	CDS	HYPER
chr19	+	18118976	18124911	ARRDC2	27106	0.0969307	23.0142	FALSE	PROMOTER	HYPER
chr19	+	18118976	18124911	ARRDC2	27106	0.0969307	20.2696	FALSE	5-UTR	HYPER
chr19	+	18118976	18124911	ARRDC2	27106	0.0969307	23.0142	FALSE	INTRON	HYPER
chr17	+	66255322	66417000	ARSG	22901	0.0990084	46.5659	FALSE	INTRON	HYPER
chr1	+	44398991	44402912	ARTN	9048	1.33786	28.2396	FALSE	CDS	HYPER
chr1	+	44398991	44402912	ARTN	9048	1.33786	35.4958	FALSE	PROMOTER	HYPER
chr1	+	44398991	44402912	ARTN	9048	1.33786	35.4958	FALSE	5-UTR	HYPER
chr1	+	44398991	44402912	ARTN	9048	1.33786	29.7362	FALSE	INTRON	HYPER
chr11	+	46638825	46697568	ATG13	9776	0.0244177	29.6063	FALSE	3-UTR	HYPER
chr15	-	25923859	26108349	ATP10A	57194	0.70465	20.5212	FALSE	PROMOTER	HYPER
chr18	-	55313658	55470327	ATP8B1	5205	-0.272403	31.1513	FALSE	PROMOTER	HYPER
chr1	+	154300275	154323780	ATP8B2	57198	-0.0751737	24.9917	FALSE	INTRON	HYPER
chr3	-	160801670	160823160	B3GALNT1	8706	-0.212378	33.9005	FALSE	5-UTR	HYPER
chr3	-	160801670	160823160	B3GALNT1	8706	-0.212378	33.9005	FALSE	PROMOTER	HYPER
chr3	-	160801670	160823160	B3GALNT1	8706	-0.212378	33.9005	FALSE	INTRON	HYPER
chr17	+	79008946	79091232	BAIAP2	10458	-0.159399	61.3334	FALSE	INTRON	HYPER
chr6	+	80816343	81055987	BCKDHB	594	-0.105757	35.3623	FALSE	INTRON	HYPER
chr20	-	30252260	30310656	BCL2L1	598	-0.133847	41.0458	FALSE	CDS	HYPER
chr2	+	111878490	111903861	BCL2L11	10018	-0.183004	21.3677	TRUE	PROMOTER	HYPER
chr12	+	122459860	122499950	BCL7A	605	-0.175658	54.9673	FALSE	PROMOTER	HYPER
chrX	-	39910498	40036582	BCOR	54880	0.0791548	30.7983	FALSE	INTRON	HYPER
chr3	-	197236653	197300194	BDH1	622	0.0419423	25.5769	FALSE	PROMOTER	HYPER
chr3	-	197236653	197300194	BDH1	622	0.0419423	25.5769	FALSE	INTRON	HYPER
chr7	+	43798271	43846941	BLVRA	644	-0.000660587	34.2661	FALSE	PROMOTER	HYPER
chr19	-	40953690	40971725	BLVRB	645	0.219766	30.8724	FALSE	PROMOTER	HYPER
chr10	-	133781203	133795435	BNIP3	664	0.0389972	32.4258	FALSE	PROMOTER	HYPER
chr14	-	105675622	105781914	BRF1	2972	-0.0225207	36.4022	TRUE	PROMOTER	HYPER
chr14	-	105675622	105781914	BRF1	2972	-0.0225207	36.4022	TRUE	INTRON	HYPER
chr3	+	9773433	9789699	BRPF1	7862	0.117251	40.8776	FALSE	PROMOTER	HYPER
chr19	-	1985446	2015702	BTBD2	55643	-0.121216	45.3736	FALSE	INTRON	HYPER
chr14	+	105714878	105717430	BTBD6	90135	-0.133908	36.4022	FALSE	PROMOTER	HYPER
chr2	-	111395274	111435684	BUB1	699	-0.0210164	45.6412	FALSE	PROMOTER	HYPER
chr10	+	124913759	124924886	BUB3	9184	-0.117061	45.3317	FALSE	PROMOTER	HYPER
chr11	-	554849	560779	C11orf35	256329	-0.312887	40.2697	FALSE	PROMOTER	HYPER
chr14	+	91580356	91691703	C14orf159	80017	-0.077493	59.552	FALSE	INTRON	HYPER
chr14	+	105957585	105965585	C14orf80	283643	-0.308821	28.9044	FALSE	PROMOTER	HYPER
chr15	-	40623652	40633168	C15orf52	388115	-0.466191	69.0388	FALSE	CDS	HYPER
chr17	+	79213110	79215098	C17orf89	284184	0.00237644	41.7065	FALSE	PROMOTER	HYPER
chr17	-	36827958	36831187	C17orf96	100170841	0.327045	27.9053	FALSE	CDS	HYPER
chr1	-	230972864	230991782	C1orf198	84886	0.0483575	40.4093	FALSE	PROMOTER	HYPER
chr1	-	230972864	230991782	C1orf198	84886	0.0483575	40.4093	FALSE	INTRON	HYPER
chr20	-	31030861	31172875	C20orf112	140688	0.308347	44.2331	FALSE	INTRON	HYPER
chr5	+	2752261	2755511	C5orf38	153571	0.199682	25.0285	FALSE	5-UTR	HYPER
chr5	+	2752261	2755511	C5orf38	153571	0.199682	37.2717	FALSE	PROMOTER	HYPER
chr5	+	2752261	2755511	C5orf38	153571	0.199682	33.7267	FALSE	INTRON	HYPER
chr5	+	2752261	2755511	C5orf38	153571	0.199682	29.3776	FALSE	CDS	HYPER
chr6	-	42068856	42110715	C6orf132	647024	0.0774523	30.6752	FALSE	5-UTR	HYPER
chr6	-	42068856	42110715	C6orf132	647024	0.0774523	30.6752	FALSE	PROMOTER	HYPER
chr7	-	1036622	1177893	C7orf50	84310	-0.0635017	35.772	FALSE	INTRON	HYPER
chr18	+	20714527	20840434	CABLES1	91768	0.0376813	27.5616	TRUE	INTRON	HYPER
chr3	+	53529075	53846492	CACNA1D	776	-0.383169	25.4927	FALSE	INTRON	HYPER
chr16	+	1203240	1271772	CACNA1H	8912	1.71125	36.7099	FALSE	CDS	HYPER
chr16	+	1203240	1271772	CACNA1H	8912	1.71125	36.7099	FALSE	INTRON	HYPER
chr9	-	138700332	138799005	CAMSAP1	157922	0.0620987	25.1019	FALSE	PROMOTER	HYPER
chr22	-	37886399	37915210	CARD10	29775	0.457171	25.806	FALSE	INTRON	HYPER
chr19	+	10982252	11033448	CARM1	10498	-0.0367218	68.6362	FALSE	INTRON	HYPER
chr16	-	88941262	89043504	CBFA2T3	863	0.606584	36.6703	TRUE	INTRON	HYPER
chr16	-	88941262	89043504	CBFA2T3	863	0.606584	23.1459	TRUE	PROMOTER	HYPER
chr19	+	45281125	45303903	CBLC	23624	-0.0151912	30.1385	FALSE	PROMOTER	HYPER
chr19	+	45281125	45303903	CBLC	23624	-0.0151912	30.1385	FALSE	CDS	HYPER
chr19	+	45281125	45303903	CBLC	23624	-0.0151912	30.1385	FALSE	5-UTR	HYPER
chr17	-	77806954	77813213	CBX4	8535	0.00937431	47.5277	FALSE	PROMOTER	HYPER
chr17	-	77768175	77770915	CBX8	57332	-0.220931	34.0821	FALSE	PROMOTER	HYPER
chr4	+	110481354	110608872	CCDC109B	55013	-0.0214468	34.5506	FALSE	PROMOTER	HYPER
chr19	-	11531271	11545980	CCDC151	115948	0.177937	34.4102	FALSE	INTRON	HYPER
chr19	-	11531271	11545980	CCDC151	115948	0.177937	32.631	FALSE	3-UTR	HYPER
chr17	-	80059345	80170689	CCDC57	284001	0.0448663	48.7018	FALSE	INTRON	HYPER
chr11	+	69455872	69469242	CCND1	595	0.114901	39.3384	FALSE	PROMOTER	HYPER
chr11	+	832951	838835	CD151	977	-0.0335599	37.0722	FALSE	PROMOTER	HYPER
chr3	-	107761940	107809935	CD47	961	-0.170386	36.2472	FALSE	PROMOTER	HYPER
chr12	-	56119226	56121572	CD63	967	0.0126471	27.6492	FALSE	PROMOTER	HYPER
chr11	-	64591661	64612041	CDC42BPG	55561	-0.265512	34.7075	FALSE	INTRON	HYPER
chr22	+	37956470	37965410	CDC42EP1	11135	-0.190583	46.9416	FALSE	PROMOTER	HYPER
chr14	-	105475909	105487425	CDCA4	55038	0.218865	64.0778	FALSE	INTRON	HYPER
chr3	-	45151707	45187914	CDCP1	64866	-0.00710481	24.5828	TRUE	INTRON	HYPER
chr3	-	45151707	45187914	CDCP1	64866	-0.00710481	24.5828	TRUE	CDS	HYPER
chr3	-	45151707	45187914	CDCP1	64866	-0.00710481	23.3189	TRUE	PROMOTER	HYPER
chr3	-	45151707	45187914	CDCP1	64866	-0.00710481	23.3189	TRUE	5-UTR	HYPER
chr16	+	68771194	68869444	CDH1	999	-0.104293	28.3798	TRUE	CDS	HYPER
chr16	+	68771194	68869444	CDH1	999	-0.104293	28.3798	TRUE	INTRON	HYPER
chr7	-	92234234	92463231	CDK6	1021	-0.204221	49.4476	TRUE	3-UTR	HYPER
chr6	+	4836331	4955778	CDYL	9425	0.0239238	31.1533	FALSE	INTRON	HYPER
chr19	-	33790839	33793430	CEBPA	1050	-0.280636	42.783	TRUE	3-UTR	HYPER
chr22	-	46756730	46933067	CELSR1	9620	0.678571	54.4031	FALSE	CDS	HYPER
chr22	-	46756730	46933067	CELSR1	9620	0.678571	60.5795	FALSE	INTRON	HYPER
chr1	-	3728644	3773797	CEP104	9731	-0.11043	28.2022	FALSE	PROMOTER	HYPER
chr1	-	6161846	6240194	CHD5	26038	-0.104193	24.7077	TRUE	PROMOTER	HYPER
chr8	+	61591323	61780586	CHD7	55636	0.136328	39.8948	FALSE	INTRON	HYPER
chr16	+	838621	848074	CHTF18	63922	-0.132704	39.0703	FALSE	CDS	HYPER
chr16	+	838621	848074	CHTF18	63922	-0.132704	27.2085	FALSE	PROMOTER	HYPER
chr16	+	838621	848074	CHTF18	63922	-0.132704	39.0703	FALSE	INTRON	HYPER
chr1	-	41326727	41328018	CITED4	163732	0.387453	38.9701	FALSE	3-UTR	HYPER
chr7	-	100875372	100881227	CLDN15	24146	0.245766	43.0599	FALSE	CDS	HYPER
chr7	-	100875372	100881227	CLDN15	24146	0.245766	42.5906	FALSE	INTRON	HYPER
chr7	+	73245192	73247023	CLDN4	1364	-0.37023	48.1175	FALSE	CDS	HYPER
chr17	-	7163221	7166264	CLDN7	1366	0.0957562	39.4239	FALSE	PROMOTER	HYPER
chr17	-	7163221	7166264	CLDN7	1366	0.0957562	35.5039	FALSE	INTRON	HYPER
chr17	-	7163221	7166264	CLDN7	1366	0.0957562	39.4239	FALSE	5-UTR	HYPER
chr21	+	36041687	36090519	CLIC6	54102	0.806145	25.2805	FALSE	PROMOTER	HYPER
chr7	+	73703804	73820273	CLIP2	7461	-0.230037	45.1704	FALSE	INTRON	HYPER
chr7	-	23624334	23626146	CLK2P	1197	0.041973	55.5453	FALSE	3-UTR	HYPER
chr16	+	81528953	81745367	CMIP	80790	0.00186505	61.3126	FALSE	INTRON	HYPER
chr5	+	78985658	79096049	CMYA5	202333	-0.410888	77.8751	FALSE	PROMOTER	HYPER
chr5	+	78985658	79096049	CMYA5	202333	-0.410888	77.8751	FALSE	CDS	HYPER
chr5	+	78985658	79096049	CMYA5	202333	-0.410888	77.8751	FALSE	5-UTR	HYPER
chr1	+	26503981	26516375	CNKSR1	10256	-0.172387	45.7975	FALSE	INTRON	HYPER
chr1	+	26503981	26516375	CNKSR1	10256	-0.172387	45.7975	FALSE	PROMOTER	HYPER
chr1	+	26503981	26516375	CNKSR1	10256	-0.172387	45.7975	FALSE	CDS	HYPER
chr1	+	26503981	26516375	CNKSR1	10256	-0.172387	45.7975	FALSE	5-UTR	HYPER
chr1	-	95362506	95392735	CNN3	1266	-0.319556	25.3562	FALSE	PROMOTER	HYPER
chr7	+	99717264	99723128	CNPY4	245812	-0.114454	62.2	FALSE	CDS	HYPER
chr7	+	99717264	99723128	CNPY4	245812	-0.114454	62.2	FALSE	INTRON	HYPER
chr21	+	46825096	46933634	COL18A1	80781	-0.213074	42.2414	FALSE	INTRON	HYPER
chr9	+	137533650	137736688	COL5A1	1289	-0.0162648	38.1818	FALSE	INTRON	HYPER
chr9	+	137533650	137736688	COL5A1	1289	-0.0162648	38.2424	FALSE	CDS	HYPER
chr21	+	47401662	47424963	COL6A1	1291	-0.00244704	26.3412	FALSE	CDS	HYPER
chr21	+	47401662	47424963	COL6A1	1291	-0.00244704	28.5606	FALSE	INTRON	HYPER
chr3	-	48601505	48632593	COL7A1	1294	-0.0595973	78.4	FALSE	PROMOTER	HYPER
chr4	-	778744	819945	CPLX1	10815	-0.392533	52.7929	FALSE	INTRON	HYPER
chr11	-	68522350	68609399	CPT1A	1374	-0.030848	25.6613	FALSE	PROMOTER	HYPER
chr16	+	1664640	1727909	CRAMP1L	57585	-0.183549	33.6288	FALSE	PROMOTER	HYPER
chr14	+	105953256	105955124	CRIP1	1396	-0.00437645	27.1116	FALSE	INTRON	HYPER
chr14	+	105953256	105955124	CRIP1	1396	-0.00437645	27.1116	FALSE	5-UTR	HYPER
chr14	+	105953256	105955124	CRIP1	1396	-0.00437645	28.9044	FALSE	PROMOTER	HYPER
chr14	+	105953256	105955124	CRIP1	1396	-0.00437645	27.1116	FALSE	CDS	HYPER
chr14	+	105941111	105946507	CRIP2	1397	0.00859653	30.5022	FALSE	INTRON	HYPER
chr16	+	84853586	84943116	CRISPLD2	83716	-0.281983	44.3525	FALSE	INTRON	HYPER
chr19	-	18704034	18717660	CRLF1	9244	-0.0359193	44.1996	FALSE	CDS	HYPER
chr16	-	54952777	54962690	CRNDE	643911	-0.412181	56.3615	FALSE	PROMOTER	HYPER
chr15	+	75074424	75095539	CSK	1445	0.108461	47.5213	FALSE	INTRON	HYPER
chr13	-	37677396	37679801	CSNK1A1L	122011	-0.145526	44.6944	FALSE	PROMOTER	HYPER
chr13	-	37677396	37679801	CSNK1A1L	122011	-0.145526	44.6944	FALSE	5-UTR	HYPER
chr19	+	1941160	1981336	CSNK1G2	1455	0.0188086	77.18	FALSE	INTRON	HYPER
chr19	+	1941160	1981336	CSNK1G2	1455	0.0188086	77.18	FALSE	CDS	HYPER
chr11	-	1773981	1785222	CTSD	1509	0.636921	53.7584	FALSE	INTRON	HYPER
chr20	-	57570241	57582309	CTSZ	1522	-0.0179154	31.3303	FALSE	CDS	HYPER
chr20	-	57570241	57582309	CTSZ	1522	-0.0179154	31.3303	FALSE	INTRON	HYPER
chr20	-	57570241	57582309	CTSZ	1522	-0.0179154	38.382	FALSE	PROMOTER	HYPER
chr12	+	111471827	111788358	CUX2	23316	0.169287	23.1168	FALSE	INTRON	HYPER
chr10	-	44872509	44880545	CXCL12	6387	3.14208	22.0087	TRUE	5-UTR	HYPER
chr10	-	44872509	44880545	CXCL12	6387	3.14208	22.0087	TRUE	PROMOTER	HYPER
chr17	-	61509664	61518207	CYB561	1534	-0.165352	31.1654	FALSE	PROMOTER	HYPER
chr18	-	71920526	71959251	CYB5A	1528	-0.0886065	33.789	TRUE	INTRON	HYPER
chr2	-	38294745	38303323	CYP1B1	1545	-0.340396	42.2911	FALSE	INTRON	HYPER
chr2	-	38294745	38303323	CYP1B1	1545	-0.340396	42.2911	FALSE	PROMOTER	HYPER
chr2	-	38294745	38303323	CYP1B1	1545	-0.340396	41.4834	FALSE	CDS	HYPER
chr2	-	38294745	38303323	CYP1B1	1545	-0.340396	42.2911	FALSE	5-UTR	HYPER
chr7	-	6201411	6312242	CYTH3	9265	-0.186341	29.8674	FALSE	CDS	HYPER
chr7	-	6201411	6312242	CYTH3	9265	-0.186341	48.8492	FALSE	INTRON	HYPER
chr9	+	124329398	124547809	DAB2IP	153090	-0.22056	42.2596	TRUE	INTRON	HYPER
chr11	+	61447904	61514474	DAGLA	747	0.0189015	74.5238	FALSE	INTRON	HYPER
chr19	+	1407567	1435686	DAZAP1	26528	0.0462588	40.6993	FALSE	INTRON	HYPER
chr6	-	24171982	24358280	DCDC2	51473	-0.272621	25.1001	TRUE	CDS	HYPER
chr6	-	31694816	31698039	DDAH2	23564	0.0802545	80.0433	FALSE	CDS	HYPER
chr6	-	31694816	31698039	DDAH2	23564	0.0802545	80.0433	FALSE	INTRON	HYPER
chr12	-	57910370	57914300	DDIT3	1649	0.0129317	53.9669	FALSE	PROMOTER	HYPER
chr20	-	3171011	3185295	DDRGK1	65992	-0.0814805	26.5685	FALSE	CDS	HYPER
chr12	-	113594977	113623284	DDX54	79039	0.185707	26.2607	FALSE	CDS	HYPER
chr1	-	111728590	111743325	DENND2D	79961	-0.118252	31.8552	TRUE	PROMOTER	HYPER
chr8	-	145538245	145550582	DGAT1	8694	-0.139126	43.1004	FALSE	PROMOTER	HYPER
chr20	-	61509089	61557903	DIDO1	11083	-0.0823477	32.149	TRUE	INTRON	HYPER
chr20	-	61509089	61557903	DIDO1	11083	-0.0823477	32.149	TRUE	PROMOTER	HYPER
chr10	-	320129	735608	DIP2C	22982	-0.242217	46.0166	FALSE	INTRON	HYPER
chr11	+	111797867	111846719	DIXDC1	85458	-0.267614	31.4216	FALSE	5-UTR	HYPER
chr11	+	111797867	111846719	DIXDC1	85458	-0.267614	31.4216	FALSE	PROMOTER	HYPER
chr11	+	111797867	111846719	DIXDC1	85458	-0.267614	31.4216	FALSE	INTRON	HYPER
chr2	+	172950207	172954401	DLX1	1745	-0.394879	41.9427	FALSE	INTRON	HYPER
chr17	-	48067368	48072588	DLX3	1747	0.260938	26.3241	FALSE	INTRON	HYPER
chr15	+	78558559	78574538	DNAJA4	55466	-0.18806	35.7883	FALSE	PROMOTER	HYPER
chr15	+	78558559	78574538	DNAJA4	55466	-0.18806	35.1962	FALSE	INTRON	HYPER
chr15	+	78558559	78574538	DNAJA4	55466	-0.18806	39.7323	FALSE	5-UTR	HYPER
chr15	+	78558559	78574538	DNAJA4	55466	-0.18806	35.1962	FALSE	CDS	HYPER
chr10	-	74092587	74114907	DNAJB12	54788	0.0186278	60.3889	FALSE	CDS	HYPER
chr19	-	12986024	12992335	DNASE2	1777	-0.00338178	28.5178	FALSE	CDS	HYPER
chr10	+	128594022	129250780	DOCK1	1793	0.232139	28.5411	FALSE	INTRON	HYPER
chr19	-	4675243	4723855	DPP9	91039	-0.0697999	68.4297	FALSE	INTRON	HYPER
chr21	-	38595725	38639833	DSCR3	10311	0.359528	27.6067	FALSE	INTRON	HYPER
chr18	+	29078026	29128814	DSG2	1829	0.0470252	36.9453	FALSE	PROMOTER	HYPER
chr6	+	7541869	7586946	DSP	1832	-0.23777	34.1287	TRUE	INTRON	HYPER
chr2	-	25600111	25896516	DTNB	1838	-0.0151404	28.7045	FALSE	INTRON	HYPER
chr17	-	80015747	80023697	DUS1L	64118	0.0811215	27.0612	FALSE	INTRON	HYPER
chr17	-	80015747	80023697	DUS1L	64118	0.0811215	27.0612	FALSE	CDS	HYPER
chr11	-	1575280	1593150	DUSP8	1850	-0.386819	32.3906	FALSE	3-UTR	HYPER
chr1	-	1270657	1284492	DVL1	1855	0.0659262	57.9589	FALSE	CDS	HYPER
chr1	-	1270657	1284492	DVL1	1855	0.0659262	57.9589	FALSE	INTRON	HYPER
chr16	+	2273566	2285743	E4F1	1877	-0.134601	78.5849	FALSE	INTRON	HYPER
chr1	-	53361581	53387446	ECHDC2	55268	-0.186255	27.6547	FALSE	5-UTR	HYPER
chr1	-	53361581	53387446	ECHDC2	55268	-0.186255	27.6547	FALSE	PROMOTER	HYPER
chr10	+	11784355	11806065	ECHDC3	79746	0.137299	24.1694	FALSE	CDS	HYPER
chr10	+	11784355	11806065	ECHDC3	79746	0.137299	24.1694	FALSE	INTRON	HYPER
chr6	+	12290528	12297427	EDN1	1906	-0.0499742	47.7775	FALSE	PROMOTER	HYPER
chr11	+	827584	831991	EFCAB4A	283229	-0.164956	37.0722	FALSE	INTRON	HYPER
chr11	+	827584	831991	EFCAB4A	283229	-0.164956	31.5708	FALSE	CDS	HYPER
chr2	+	233470766	233547491	EFHD1	80303	-0.0680672	30.943	FALSE	INTRON	HYPER
chr1	+	155100348	155107386	EFNA1	1942	-0.333706	30.053	FALSE	PROMOTER	HYPER
chr1	+	155051347	155060014	EFNA3	1944	-0.195828	36.7759	FALSE	INTRON	HYPER
chr14	-	34393420	34420284	EGLN3	112399	-0.968769	22.9679	TRUE	CDS	HYPER
chr19	+	48216600	48246391	EHD2	30846	-0.0439685	58.9987	FALSE	CDS	HYPER
chr1	+	201979689	201986315	ELF3	1999	-0.689094	33.6301	FALSE	PROMOTER	HYPER
chr1	+	201979689	201986315	ELF3	1999	-0.689094	33.6301	FALSE	5-UTR	HYPER
chr15	-	44064797	44069502	ELL3	80237	0.055535	48.3786	FALSE	INTRON	HYPER
chr15	-	44064797	44069502	ELL3	80237	0.055535	48.3786	FALSE	CDS	HYPER
chr16	+	67233027	67237927	ELMO3	79767	-0.152068	48.2461	FALSE	CDS	HYPER
chr16	+	67233027	67237927	ELMO3	79767	-0.152068	48.9241	FALSE	INTRON	HYPER
chrX	+	153607596	153609883	EMD	2010	0.219888	43.0661	FALSE	PROMOTER	HYPER
chr18	-	670323	712517	ENOSF1	55556	-0.022152	44.7959	FALSE	PROMOTER	HYPER
chr9	-	139942550	139948503	ENTPD2	954	-0.0694077	24.9364	FALSE	INTRON	HYPER
chr2	+	46524540	46613842	EPAS1	2034	-0.368985	28.1645	TRUE	PROMOTER	HYPER
chr2	+	47596286	47614167	EPCAM	4072	-0.016457	37.7857	FALSE	INTRON	HYPER
chr7	-	143088204	143105985	EPHA1	2041	-0.133515	22.6375	TRUE	CDS	HYPER
chr7	-	143088204	143105985	EPHA1	2041	-0.133515	22.6375	TRUE	INTRON	HYPER
chr7	-	143088204	143105985	EPHA1	2041	-0.133515	22.6375	TRUE	PROMOTER	HYPER
chr7	-	143088204	143105985	EPHA1	2041	-0.133515	22.6375	TRUE	5-UTR	HYPER
chr11	+	706119	727727	EPS8L2	64787	-0.228908	52.1949	FALSE	5-UTR	HYPER
chr11	+	706119	727727	EPS8L2	64787	-0.228908	52.1949	FALSE	CDS	HYPER
chr11	+	706119	727727	EPS8L2	64787	-0.228908	52.1949	FALSE	INTRON	HYPER
chr11	+	706119	727727	EPS8L2	64787	-0.228908	45.3686	FALSE	PROMOTER	HYPER
chr16	-	68262449	68270136	ESRP2	80004	0.186054	56.1949	FALSE	INTRON	HYPER
chr16	-	68262449	68270136	ESRP2	80004	0.186054	35.1698	FALSE	PROMOTER	HYPER
chr16	-	68262449	68270136	ESRP2	80004	0.186054	32.6559	FALSE	CDS	HYPER
chr14	+	100531750	100610573	EVL	51466	-0.107283	45.9405	FALSE	INTRON	HYPER
chr9	-	140201347	140317714	EXD3	54932	-0.258566	28.1962	FALSE	INTRON	HYPER
chr5	+	76114832	76131140	F2RL1	2150	-0.159788	21.1994	FALSE	INTRON	HYPER
chr1	+	46859938	46879520	FAAH	2166	-0.115869	29.6312	FALSE	INTRON	HYPER
chr1	+	46859938	46879520	FAAH	2166	-0.115869	29.6312	FALSE	CDS	HYPER
chr20	+	816710	826922	FAM110A	83541	-0.105891	42.7894	FALSE	CDS	HYPER
chr20	+	816710	826922	FAM110A	83541	-0.105891	42.7894	FALSE	5-UTR	HYPER
chr20	+	816710	826922	FAM110A	83541	-0.105891	37.1994	FALSE	INTRON	HYPER
chr20	+	816710	826922	FAM110A	83541	-0.105891	39.9944	FALSE	PROMOTER	HYPER
chr4	+	38869353	38947365	FAM114A1	92689	-0.0506057	37.0325	FALSE	5-UTR	HYPER
chr4	+	38869353	38947365	FAM114A1	92689	-0.0506057	37.0325	FALSE	INTRON	HYPER
chr4	+	38869353	38947365	FAM114A1	92689	-0.0506057	37.0325	FALSE	PROMOTER	HYPER
chrX	-	134154533	134156566	FAM127C	441518	-0.0532901	31.0841	FALSE	PROMOTER	HYPER
chrX	-	134154533	134156566	FAM127C	441518	-0.0532901	31.0841	FALSE	5-UTR	HYPER
chr9	-	130267617	130341268	FAM129B	64855	-0.202119	52.3782	FALSE	INTRON	HYPER
chr3	+	184053716	184064063	FAM131A	131408	-0.0975719	30.0264	FALSE	INTRON	HYPER
chr3	+	184053716	184064063	FAM131A	131408	-0.0975719	30.0264	FALSE	PROMOTER	HYPER
chr13	-	107820878	108519460	FAM155A	728215	0.0465753	32.3634	FALSE	PROMOTER	HYPER
chr4	-	159045731	159094202	FAM198B	51313	-0.071983	48.1062	FALSE	CDS	HYPER
chr1	-	27331510	27339333	FAM46B	115572	-0.0741793	40.1937	FALSE	CDS	HYPER
chr1	-	27331510	27339333	FAM46B	115572	-0.0741793	40.1937	FALSE	5-UTR	HYPER
chr1	-	27331510	27339333	FAM46B	115572	-0.0741793	40.1937	FALSE	PROMOTER	HYPER
chr20	-	49202646	49253426	FAM65C	140876	0.921782	49.0961	FALSE	INTRON	HYPER
chr9	+	139607023	139619170	FAM69B	138311	0.0210676	27.5933	FALSE	PROMOTER	HYPER
chr8	-	127564682	127570711	FAM84B	157638	-0.419886	35.001	FALSE	CDS	HYPER
chr7	-	5515427	5553399	FBXL18	80028	-0.374804	48.4403	FALSE	INTRON	HYPER
chr4	-	15606006	15657035	FBXL5	26234	-0.122669	31.5619	FALSE	PROMOTER	HYPER
chr1	-	11708417	11714888	FBXO2	26232	0.0643792	28.2601	FALSE	INTRON	HYPER
chr12	-	117581584	117628300	FBXO21	23014	-0.0381861	25.6784	FALSE	INTRON	HYPER
chr8	-	124510126	124553493	FBXO32	114907	-0.342316	32.1203	TRUE	INTRON	HYPER
chr2	-	73481809	73496758	FBXO41	150726	-0.0205042	32.6022	FALSE	CDS	HYPER
chr2	-	105977282	106055230	FHL2	2274	0.823167	24.5101	FALSE	PROMOTER	HYPER
chr2	-	105977282	106055230	FHL2	2274	0.823167	24.5101	FALSE	INTRON	HYPER
chr17	+	39968961	39979469	FKBP10	60681	0.198305	41.6544	FALSE	PROMOTER	HYPER
chr19	+	47249302	47261832	FKRP	79147	-0.127284	38.596	FALSE	CDS	HYPER
chrX	-	153576899	153603006	FLNA	2316	-0.238244	43.0661	TRUE	PROMOTER	HYPER
chr17	+	43299291	43324683	FMNL1	752	-0.31534	32.1452	FALSE	CDS	HYPER
chr14	-	38058756	38064325	FOXA1	3169	-0.188512	46.1127	TRUE	CDS	HYPER
chr14	-	38058756	38064325	FOXA1	3169	-0.188512	64.7159	TRUE	INTRON	HYPER
chr14	-	38058756	38064325	FOXA1	3169	-0.188512	52.8335	TRUE	PROMOTER	HYPER
chr1	+	47901688	47906363	FOXD2	2306	-0.291017	41.1408	FALSE	CDS	HYPER
chr7	+	4721929	4811074	FOXK1	221937	0.182071	27.7045	FALSE	INTRON	HYPER
chr10	+	99079021	99081672	FRAT1	10023	-0.0568133	23.5627	FALSE	CDS	HYPER
chr10	+	99079021	99081672	FRAT1	10023	-0.0568133	23.5627	FALSE	3-UTR	HYPER
chr19	-	49251267	49258647	FUT1	2523	0.0390361	40.3357	FALSE	5-UTR	HYPER
chr19	-	49251267	49258647	FUT1	2523	0.0390361	40.3357	FALSE	PROMOTER	HYPER
chr19	+	49199227	49209191	FUT2	2524	-0.0831532	40.7636	FALSE	INTRON	HYPER
chr19	+	3522953	3536755	FZR1	51343	-0.143028	56.2401	TRUE	INTRON	HYPER
chr1	-	24122088	24127034	GALE	2582	0.0956974	30.0503	FALSE	PROMOTER	HYPER
chr2	-	166604312	166650803	GALNT3	2591	-0.249793	25.7219	FALSE	PROMOTER	HYPER
chr12	-	51745832	51785200	GALNT6	11226	-0.12438	66.6133	FALSE	PROMOTER	HYPER
chr10	+	8096666	8117164	GATA3	2625	0.0182725	33.8065	FALSE	PROMOTER	HYPER
chr10	+	8096666	8117164	GATA3	2625	0.0182725	47.1437	FALSE	CDS	HYPER
chr10	+	8096666	8117164	GATA3	2625	0.0182725	45.4648	FALSE	INTRON	HYPER
chr22	+	38203911	38212906	GCAT	23464	-0.0526365	41.6112	FALSE	PROMOTER	HYPER
chr16	+	2034149	2037750	GFER	2671	0.0499867	49.7831	FALSE	PROMOTER	HYPER
chr22	+	24979717	25024972	GGT1	2678	0.0835879	47.1058	FALSE	INTRON	HYPER
chr16	-	85711279	85722588	GINS2	51659	0.275195	57.3289	FALSE	INTRON	HYPER
chr9	-	6532463	6645692	GLDC	2731	-0.00328665	34.2965	FALSE	INTRON	HYPER
chr8	+	144349606	144359101	GLI4	2738	0.00928895	32.5425	FALSE	CDS	HYPER
chr19	+	48111452	48206534	GLTSCR1	29998	-0.0721782	61.7429	TRUE	INTRON	HYPER
chr1	-	182350838	182361341	GLUL	2752	0.139974	33.287	FALSE	PROMOTER	HYPER
chr1	-	182350838	182361341	GLUL	2752	0.139974	33.287	FALSE	5-UTR	HYPER
chr1	-	182350838	182361341	GLUL	2752	0.139974	33.287	FALSE	INTRON	HYPER
chr20	+	57466425	57486250	GNAS	2778	0.0810991	28.3977	FALSE	PROMOTER	HYPER
chr20	+	57466425	57486250	GNAS	2778	0.0810991	32.7604	FALSE	INTRON	HYPER
chr6	+	42928499	42931618	GNMT	27232	-0.00894137	49.533	TRUE	INTRON	HYPER
chr6	+	42928499	42931618	GNMT	27232	-0.00894137	46.3744	TRUE	CDS	HYPER
chr10	+	99609994	99631335	GOLGA7B	401647	-0.36269	26.1989	FALSE	3-UTR	HYPER
chr9	-	88641057	88714510	GOLM1	51280	0.370184	36.4623	FALSE	5-UTR	HYPER
chr9	-	88641057	88714510	GOLM1	51280	0.370184	36.4623	FALSE	PROMOTER	HYPER
chr10	+	25464289	25891157	GPR158	57512	0.271401	38.3987	FALSE	CDS	HYPER
chr3	+	169755734	169803183	GPR160	26996	-0.354899	30.8673	FALSE	5-UTR	HYPER
chr3	+	169755734	169803183	GPR160	26996	-0.354899	30.8673	FALSE	INTRON	HYPER
chr3	+	169755734	169803183	GPR160	26996	-0.354899	30.8673	FALSE	PROMOTER	HYPER
chr17	+	72429835	72443568	GPRC5C	55890	0.0247614	20.0215	FALSE	INTRON	HYPER
chr7	-	50657759	50800050	GRB10	2887	0.383806	35.3386	FALSE	INTRON	HYPER
chr8	+	102504667	102681952	GRHL2	79977	0.278907	33.194	FALSE	5-UTR	HYPER
chr8	+	102504667	102681952	GRHL2	79977	0.278907	35.0954	FALSE	INTRON	HYPER
chr8	+	102504667	102681952	GRHL2	79977	0.278907	33.194	FALSE	PROMOTER	HYPER
chr1	+	24646055	24681808	GRHL3	57822	-0.556879	21.9914	FALSE	INTRON	HYPER
chr1	+	24646055	24681808	GRHL3	57822	-0.556879	21.9914	FALSE	PROMOTER	HYPER
chr1	-	37261127	37499844	GRIK3	2899	1.3424	28.466	FALSE	CDS	HYPER
chr1	-	37261127	37499844	GRIK3	2899	1.3424	28.466	FALSE	PROMOTER	HYPER
chr1	-	37261127	37499844	GRIK3	2899	1.3424	28.466	FALSE	5-UTR	HYPER
chr9	+	140033608	140063214	GRIN1	2902	-0.196065	23.7274	FALSE	3-UTR	HYPER
chr9	+	140033608	140063214	GRIN1	2902	-0.196065	25.9002	FALSE	INTRON	HYPER
chr13	-	113978504	114018463	GRTP1	79774	-0.148263	44.082	FALSE	INTRON	HYPER
chr19	+	48949029	48957164	GRWD1	83743	0.419887	24.1126	FALSE	PROMOTER	HYPER
chr11	+	45943195	45950647	GYLTL1B	120071	-0.0204937	53.0874	FALSE	INTRON	HYPER
chr22	+	38201113	38203443	H1F0	3005	-0.0108376	41.6112	FALSE	CDS	HYPER
chr12	-	48176506	48213763	HDAC7	51564	-0.330184	27.4906	FALSE	INTRON	HYPER
chr7	+	766337	826116	HEATR2	54919	0.199497	39.9026	FALSE	INTRON	HYPER
chr1	-	41972035	42384378	HIVEP3	59269	0.0870524	31.3982	TRUE	INTRON	HYPER
chr21	-	38123188	38353264	HLCS	3141	-0.172321	50.1491	FALSE	INTRON	HYPER
chr19	+	3572942	3579081	HMG20B	10362	-0.00538188	47.8385	FALSE	INTRON	HYPER
chr19	+	3572942	3579081	HMG20B	10362	-0.00538188	47.8385	FALSE	CDS	HYPER
chr19	+	1065921	1087830	HMHA1	23526	-0.150369	40.1993	FALSE	INTRON	HYPER
chr19	+	1065921	1087830	HMHA1	23526	-0.150369	31.8755	FALSE	CDS	HYPER
chr19	+	8509802	8554002	HNRNPM	4670	-0.263448	67.9789	FALSE	INTRON	HYPER
chr12	-	54356091	54362540	HOTAIR	100124700	-0.261565	26.7321	FALSE	PROMOTER	HYPER
chr17	-	46620018	46622393	HOXB2	3212	0.0954856	25.0956	FALSE	INTRON	HYPER
chr17	-	46626231	46651810	HOXB3	3213	-0.174397	40.7395	FALSE	INTRON	HYPER
chr12	+	54366909	54370203	HOXC11	3227	-0.303729	26.7321	FALSE	CDS	HYPER
chr12	+	54332575	54340328	HOXC13	3229	-0.515704	23.9198	FALSE	INTRON	HYPER
chr12	+	54393876	54397120	HOXC9	3225	-0.0534535	47.4302	FALSE	PROMOTER	HYPER
chr2	+	10443825	10567743	HPCAL1	3241	-0.0467878	32.6294	FALSE	INTRON	HYPER
chr19	+	35531409	35557477	HPN	3249	0.0665924	27.1783	FALSE	INTRON	HYPER
chr8	-	21971931	21988565	HR	55806	0.490618	28.8279	FALSE	PROMOTER	HYPER
chr11	-	532241	535550	HRAS	3265	0.00433941	53.4286	FALSE	PROMOTER	HYPER
chr11	-	532241	535550	HRAS	3265	0.00433941	53.4286	FALSE	CDS	HYPER
chr11	-	532241	535550	HRAS	3265	0.00433941	53.4286	FALSE	5-UTR	HYPER
chr2	-	129023053	129076171	HS6ST1	9394	0.0823747	37.3223	FALSE	INTRON	HYPER
chr17	+	40703983	40707232	HSD17B1	3292	-0.0236514	23.9158	FALSE	CDS	HYPER
chr16	-	84155743	84178800	HSDL1	83693	-0.203044	35.4716	FALSE	INTRON	HYPER
chr4	+	128703452	128754526	HSPA4L	22824	-0.0142177	29.0545	FALSE	PROMOTER	HYPER
chr11	+	20385686	20389200	HTATIP2	10553	0.0302562	25.6409	TRUE	CDS	HYPER
chr11	+	20385686	20389200	HTATIP2	10553	0.0302562	25.6409	TRUE	INTRON	HYPER
chr11	+	20385686	20389200	HTATIP2	10553	0.0302562	25.6409	TRUE	5-UTR	HYPER
chr11	+	20385686	20389200	HTATIP2	10553	0.0302562	25.6409	TRUE	PROMOTER	HYPER
chr1	+	228353428	228369958	IBA57	200205	-0.321951	47.2396	FALSE	INTRON	HYPER
chr4	+	980784	998317	IDUA	3425	0.0347287	61.2599	FALSE	INTRON	HYPER
chr11	-	1753639	1771824	IFITM10	402778	2.22235	61.2579	FALSE	CDS	HYPER
chr11	-	1753639	1771824	IFITM10	402778	2.22235	37.1578	FALSE	PROMOTER	HYPER
chr11	-	1753639	1771824	IFITM10	402778	2.22235	39.501	FALSE	INTRON	HYPER
chr16	-	1560427	1662109	IFT140	9742	-0.202377	33.6288	FALSE	INTRON	HYPER
chr15	+	99192760	99507759	IGF1R	3480	0.126762	25.1548	FALSE	INTRON	HYPER
chr3	-	121706169	121741127	ILDR1	286676	-0.14316	25.5216	FALSE	PROMOTER	HYPER
chr3	-	121706169	121741127	ILDR1	286676	-0.14316	25.5216	FALSE	5-UTR	HYPER
chr7	-	128032330	128046024	IMPDH1	3614	-0.0507125	40.7866	FALSE	INTRON	HYPER
chr7	-	128032330	128046024	IMPDH1	3614	-0.0507125	40.7866	FALSE	PROMOTER	HYPER
chr14	+	105155942	105171145	INF2	64423	-0.0540863	72.9952	FALSE	INTRON	HYPER
chr14	+	105155942	105171145	INF2	64423	-0.0540863	28.1448	FALSE	PROMOTER	HYPER
chr3	-	12938541	13114617	IQSEC1	9922	-0.187438	40.6373	FALSE	INTRON	HYPER
chr14	-	77490885	77495042	IRF2BPL	64207	-0.538777	32.9677	FALSE	CDS	HYPER
chr1	-	209958967	209979520	IRF6	3664	-0.248326	28.2838	FALSE	PROMOTER	HYPER
chr2	-	227596032	227663506	IRS1	3667	0.577019	26.4269	FALSE	CDS	HYPER
chr2	-	227596032	227663506	IRS1	3667	0.577019	26.4269	FALSE	5-UTR	HYPER
chr2	-	227596032	227663506	IRS1	3667	0.577019	24.1997	FALSE	PROMOTER	HYPER
chr5	-	2746278	2751769	IRX2	153572	0.710683	37.9942	FALSE	INTRON	HYPER
chr5	-	2746278	2751769	IRX2	153572	0.710683	32.4965	FALSE	CDS	HYPER
chr5	-	2746278	2751769	IRX2	153572	0.710683	36.5219	FALSE	PROMOTER	HYPER
chr5	-	2746278	2751769	IRX2	153572	0.710683	55.4943	FALSE	5-UTR	HYPER
chr16	-	54317211	54320378	IRX3	79191	0.0753479	25.7056	FALSE	INTRON	HYPER
chr16	-	54317211	54320378	IRX3	79191	0.0753479	23.6666	FALSE	CDS	HYPER
chr16	+	54965110	54968395	IRX5	10265	0.22291	47.9618	FALSE	INTRON	HYPER
chr16	+	54965110	54968395	IRX5	10265	0.22291	60.5613	FALSE	CDS	HYPER
chr2	+	173292313	173371181	ITGA6	3655	-0.222589	23.8057	FALSE	CDS	HYPER
chr2	+	173292313	173371181	ITGA6	3655	-0.222589	23.8057	FALSE	INTRON	HYPER
chr17	+	73717515	73753899	ITGB4	3691	-0.21484	24.8207	FALSE	5-UTR	HYPER
chr17	+	73717515	73753899	ITGB4	3691	-0.21484	24.8207	FALSE	INTRON	HYPER
chr17	+	73717515	73753899	ITGB4	3691	-0.21484	24.8207	FALSE	PROMOTER	HYPER
chr14	-	93406067	93582263	ITPK1	3705	1.09152	73.8635	FALSE	INTRON	HYPER
chr10	+	102820998	102825351	KAZALD1	81621	-0.276333	25.5846	FALSE	CDS	HYPER
chr10	+	102820998	102825351	KAZALD1	81621	-0.276333	37.0695	FALSE	5-UTR	HYPER
chr10	+	102820998	102825351	KAZALD1	81621	-0.276333	37.0695	FALSE	PROMOTER	HYPER
chr1	+	14925212	15394651	KAZN	23254	0.309553	31.2991	FALSE	PROMOTER	HYPER
chr20	-	47988504	48099181	KCNB1	3745	-0.474917	24.4375	FALSE	PROMOTER	HYPER
chr19	-	50818764	50832634	KCNC3	3748	-0.145266	26.0502	FALSE	PROMOTER	HYPER
chr3	-	178957536	178984838	KCNMB3	27094	-0.110912	20.0496	FALSE	INTRON	HYPER
chr3	-	178957536	178984838	KCNMB3	27094	-0.110912	20.0496	FALSE	PROMOTER	HYPER
chr18	-	24034873	24129399	KCTD1	284252	0.0551929	27.7973	FALSE	PROMOTER	HYPER
chr18	-	24034873	24129399	KCTD1	284252	0.0551929	24.59	FALSE	INTRON	HYPER
chr18	-	24034873	24129399	KCTD1	284252	0.0551929	21.3827	FALSE	CDS	HYPER
chr19	+	34287750	34306666	KCTD15	79047	0.132057	29.0655	FALSE	INTRON	HYPER
chr19	+	34287750	34306666	KCTD15	79047	0.132057	58.0611	FALSE	PROMOTER	HYPER
chr11	+	66886739	67025550	KDM2A	22992	-0.10163	45.279	FALSE	PROMOTER	HYPER
chr12	-	121866899	122018920	KDM2B	84678	0.0582293	39.3065	FALSE	INTRON	HYPER
chr19	+	4969123	5153608	KDM4B	23030	0.952533	90.3862	FALSE	INTRON	HYPER
chr19	-	10596795	10613481	KEAP1	9817	-0.104819	82.9917	FALSE	3-UTR	HYPER
chr16	-	57792128	57836439	KIFC3	3801	-0.557477	58.0457	FALSE	PROMOTER	HYPER
chr16	-	57792128	57836439	KIFC3	3801	-0.557477	27.0576	FALSE	CDS	HYPER
chr16	-	57792128	57836439	KIFC3	3801	-0.557477	58.0457	FALSE	5-UTR	HYPER
chr16	-	57792128	57836439	KIFC3	3801	-0.557477	58.0457	FALSE	INTRON	HYPER
chr14	+	104095524	104152568	KLC1	3831	-0.142352	69.0447	FALSE	INTRON	HYPER
chr9	-	110247132	110252047	KLF4	9314	0.114719	25.559	TRUE	INTRON	HYPER
chr1	+	161068180	161070138	KLHDC9	126823	-0.00620124	27.4036	FALSE	INTRON	HYPER
chr1	+	161068180	161070138	KLHDC9	126823	-0.00620124	27.4036	FALSE	PROMOTER	HYPER
chr1	+	161068180	161070138	KLHDC9	126823	-0.00620124	27.4036	FALSE	5-UTR	HYPER
chr22	+	29469065	29564321	KREMEN1	83999	0.0748285	38.4558	FALSE	INTRON	HYPER
chr17	-	39679868	39684641	KRT19	3880	0.549727	24.9002	TRUE	INTRON	HYPER
chr17	-	39679868	39684641	KRT19	3880	0.549727	52.179	TRUE	CDS	HYPER
chr17	-	39078947	39093895	KRT23	25984	0.139957	44.8701	FALSE	CDS	HYPER
chr1	-	201349965	201368669	LAD1	3898	0.18203	25.3512	FALSE	PROMOTER	HYPER
chr1	-	201349965	201368669	LAD1	3898	0.18203	25.3512	FALSE	5-UTR	HYPER
chr18	+	21452983	21535029	LAMA3	3909	0.22967	26.5288	FALSE	INTRON	HYPER
chrX	-	140269930	140271399	LDOC1	23641	-0.0372057	27.0063	FALSE	CDS	HYPER
chr17	-	39958204	39968451	LEPREL4	10609	-0.0528766	41.6544	FALSE	INTRON	HYPER
chr17	-	39958204	39968451	LEPREL4	10609	-0.0528766	41.6544	FALSE	CDS	HYPER
chr5	-	77781037	77944648	LHFPL2	10184	-0.474332	41.9618	FALSE	PROMOTER	HYPER
chr5	-	77781037	77944648	LHFPL2	10184	-0.474332	41.9618	FALSE	5-UTR	HYPER
chr1	+	26737268	26756219	LIN28A	79727	-0.216154	57.4048	FALSE	CDS	HYPER
chr1	+	26737268	26756219	LIN28A	79727	-0.216154	57.4048	FALSE	INTRON	HYPER
chr16	-	903634	1020984	LMF1	64788	-0.0271802	42.0324	FALSE	PROMOTER	HYPER
chr19	-	2428162	2456966	LMNB2	84823	-0.147744	27.7172	FALSE	PROMOTER	HYPER
chr9	+	129376721	129463311	LMX1B	4010	0.620776	23.2636	FALSE	INTRON	HYPER
chr21	+	46707966	46717269	LOC642852	642852	-0.232651	46.3778	FALSE	5-UTR	HYPER
chr21	+	46707966	46717269	LOC642852	642852	-0.232651	46.3778	FALSE	PROMOTER	HYPER
chr19	-	19734465	19739039	LPAR2	9170	-0.0764565	27.9471	FALSE	PROMOTER	HYPER
chr7	-	100171633	100183776	LRCH4	4034	-0.129878	74.2763	FALSE	INTRON	HYPER
chr7	-	100171633	100183776	LRCH4	4034	-0.129878	74.2763	FALSE	CDS	HYPER
chr11	+	537521	554916	LRRC56	115399	-0.14074	53.4286	FALSE	PROMOTER	HYPER
chr11	+	537521	554916	LRRC56	115399	-0.14074	21.008	FALSE	3-UTR	HYPER
chr19	+	7953389	7966908	LRRC8E	80131	0.0492414	58.827	FALSE	INTRON	HYPER
chr2	+	238536223	238690290	LRRFIP1	9208	-0.155076	24.3695	FALSE	INTRON	HYPER
chr2	+	238536223	238690290	LRRFIP1	9208	-0.155076	24.3695	FALSE	PROMOTER	HYPER
chr15	+	101459459	101610317	LRRK1	79705	-0.209842	50.9017	FALSE	INTRON	HYPER
chr15	+	101459459	101610317	LRRK1	79705	-0.209842	50.9017	FALSE	CDS	HYPER
chr3	+	3841120	3889387	LRRN1	57633	-0.185762	23.2326	FALSE	INTRON	HYPER
chr1	-	204586302	204654481	LRRN2	10446	-0.135161	22.2582	FALSE	INTRON	HYPER
chr11	-	65306029	65325699	LTBP3	4054	-0.0330809	33.5027	FALSE	INTRON	HYPER
chr11	-	65306029	65325699	LTBP3	4054	-0.0330809	33.5466	FALSE	CDS	HYPER
chr8	-	143852614	143858437	LYNX1	66004	0.0495016	20.4817	FALSE	INTRON	HYPER
chr8	-	143852614	143858437	LYNX1	66004	0.0495016	20.4817	FALSE	PROMOTER	HYPER
chr8	-	143852614	143858437	LYNX1	66004	0.0495016	20.4817	FALSE	5-UTR	HYPER
chr1	-	151132223	151138424	LYSMD1	388695	-0.10317	34.0231	FALSE	INTRON	HYPER
chr1	-	151132223	151138424	LYSMD1	388695	-0.10317	34.0231	FALSE	CDS	HYPER
chr11	-	63766029	63933585	MACROD1	28992	-0.0345828	27.3273	FALSE	INTRON	HYPER
chr3	-	65344943	66024509	MAGI1	9223	0.0914209	34.656	FALSE	INTRON	HYPER
chr1	+	38259773	38267278	MANEAL	149175	0.574819	29.2573	FALSE	PROMOTER	HYPER
chr3	-	183533663	183543393	MAP6D1	79929	1.33817	26.4089	FALSE	PROMOTER	HYPER
chr22	-	50702141	50708779	MAPK11	5600	-0.171817	45.5484	FALSE	INTRON	HYPER
chr22	-	50702141	50708779	MAPK11	5600	-0.171817	45.5484	FALSE	CDS	HYPER
chr6	+	36098260	36112301	MAPK13	5603	-0.000197911	41.1494	FALSE	PROMOTER	HYPER
chr6	+	36098260	36112301	MAPK13	5603	-0.000197911	39.6033	FALSE	CDS	HYPER
chr6	+	36098260	36112301	MAPK13	5603	-0.000197911	39.6033	FALSE	INTRON	HYPER
chr6	+	35995453	36079013	MAPK14	1432	-0.254499	58.5308	FALSE	PROMOTER	HYPER
chr8	+	144798506	144804633	MAPK15	225689	0.0265866	32.1534	FALSE	INTRON	HYPER
chr8	+	144798506	144804633	MAPK15	225689	0.0265866	35.6043	FALSE	CDS	HYPER
chr17	+	43971747	44105699	MAPT	4137	0.93331	20.3425	FALSE	INTRON	HYPER
chr5	+	68710938	68737890	MARVELD2	153562	0.0177727	31.7513	FALSE	PROMOTER	HYPER
chr5	+	68710938	68737890	MARVELD2	153562	0.0177727	31.7513	FALSE	INTRON	HYPER
chr5	+	68710938	68737890	MARVELD2	153562	0.0177727	31.7513	FALSE	5-UTR	HYPER
chr5	+	65892175	66465423	MAST4	375449	-0.0650042	27.6987	FALSE	CDS	HYPER
chr18	-	47793251	47808144	MBD1	4152	-0.0176468	37.8732	FALSE	INTRON	HYPER
chr12	+	57916658	57923931	MBD6	114785	-0.160537	53.9669	FALSE	PROMOTER	HYPER
chr13	+	113623534	113754053	MCF2L	23263	0.0636139	20.6984	FALSE	5-UTR	HYPER
chr13	+	113623534	113754053	MCF2L	23263	0.0636139	20.6984	FALSE	INTRON	HYPER
chr13	+	113623534	113754053	MCF2L	23263	0.0636139	20.6984	FALSE	PROMOTER	HYPER
chr13	+	113623534	113754053	MCF2L	23263	0.0636139	20.6984	FALSE	CDS	HYPER
chr3	+	127317199	127341278	MCM2	4171	0.102055	46.0165	FALSE	CDS	HYPER
chr19	+	7587495	7598895	MCOLN1	57192	0.00747873	39.7303	FALSE	INTRON	HYPER
chr19	+	7587495	7598895	MCOLN1	57192	0.00747873	39.7303	FALSE	CDS	HYPER
chr19	+	7587495	7598895	MCOLN1	57192	0.00747873	21.0562	FALSE	PROMOTER	HYPER
chr17	+	81037566	81052591	METRNL	284207	-0.107262	70.2515	FALSE	INTRON	HYPER
chr8	-	8641998	8751131	MFHAS1	9258	0.240553	27.0064	FALSE	CDS	HYPER
chr3	-	196728611	196756687	MFI2	4241	-0.258323	30.2918	FALSE	INTRON	HYPER
chr3	-	196728611	196756687	MFI2	4241	-0.258323	31.524	FALSE	CDS	HYPER
chr4	-	2932287	2935964	MFSD10	10227	-0.0845426	24.289	FALSE	CDS	HYPER
chr4	-	675617	682973	MFSD7	84179	-0.190388	63.6453	FALSE	CDS	HYPER
chr4	-	675617	682973	MFSD7	84179	-0.190388	63.6453	FALSE	5-UTR	HYPER
chr4	-	675617	682973	MFSD7	84179	-0.190388	63.6453	FALSE	PROMOTER	HYPER
chr16	+	4674824	4740975	MGRN1	23295	-0.0133219	67.6056	FALSE	INTRON	HYPER
chr22	+	38302154	38338465	MICALL1	85377	0.106696	42.4229	FALSE	INTRON	HYPER
chr7	-	1473994	1499109	MICALL2	79778	-0.109921	47.0563	FALSE	PROMOTER	HYPER
chr19	-	6210391	6279959	MLLT1	4298	-0.0569711	62.2573	FALSE	INTRON	HYPER
chr17	+	36861872	36886056	MLLT6	4302	-0.240743	66.6507	FALSE	INTRON	HYPER
chr12	+	122516651	122628967	MLXIP	22877	-0.0655103	70.9178	FALSE	CDS	HYPER
chr12	+	122516651	122628967	MLXIP	22877	-0.0655103	70.9178	FALSE	INTRON	HYPER
chr16	+	58059281	58080804	MMP15	4324	-0.204657	37.8891	FALSE	CDS	HYPER
chr16	+	58059281	58080804	MMP15	4324	-0.204657	20.5168	FALSE	INTRON	HYPER
chr11	-	1490684	1785501	MOB2	81532	0.115991	47.7386	FALSE	INTRON	HYPER
chr17	+	7486964	7491527	MPDU1	9526	0.158556	51.3029	FALSE	PROMOTER	HYPER
chr21	+	35445822	35515334	MRPS6	64968	0.221057	24.7406	FALSE	PROMOTER	HYPER
chr14	+	105886185	105937057	MTA1	9112	0.012331	49.6364	FALSE	INTRON	HYPER
chr16	+	29831714	29859360	MVP	9961	0.0720339	32.4046	FALSE	PROMOTER	HYPER
chr3	+	169490852	169507504	MYNN	55892	-0.217233	24.9193	FALSE	PROMOTER	HYPER
chr17	+	73584138	73622927	MYO15B	80022	-0.218707	30.3208	FALSE	INTRON	HYPER
chr17	+	73584138	73622927	MYO15B	80022	-0.218707	30.3208	FALSE	PROMOTER	HYPER
chr17	+	73584138	73622927	MYO15B	80022	-0.218707	30.3208	FALSE	5-UTR	HYPER
chr17	-	30819627	31203902	MYO1D	4642	-0.0177839	29.5669	FALSE	INTRON	HYPER
chr19	-	59073283	59084942	MZF1	7593	0.00637818	47.9994	FALSE	CDS	HYPER
chr1	-	1682670	1709909	NADK	65220	0.0914215	37.6439	FALSE	PROMOTER	HYPER
chr22	-	42454337	42466846	NAGA	4668	0.041701	62.9619	FALSE	PROMOTER	HYPER
chr3	+	47021172	47051194	NBEAL2	23218	-0.257922	56.6304	FALSE	CDS	HYPER
chr3	+	47021172	47051194	NBEAL2	23218	-0.257922	31.0789	FALSE	INTRON	HYPER
chr12	-	124808956	125052010	NCOR2	9612	-0.127798	28.2572	FALSE	INTRON	HYPER
chr2	-	152341852	152591001	NEB	4703	-0.046593	80.1626	FALSE	INTRON	HYPER
chr20	-	32244892	32262264	NECAB3	63941	0.0335937	26.2154	FALSE	INTRON	HYPER
chr9	+	127054249	127114719	NEK6	10783	-0.0483201	45.3209	FALSE	INTRON	HYPER
chr19	+	3366564	3469215	NFIC	4782	0.205803	42.4983	FALSE	INTRON	HYPER
chr19	+	13106583	13209610	NFIX	4784	0.0512025	35.0794	FALSE	3-UTR	HYPER
chr19	+	13106583	13209610	NFIX	4784	0.0512025	27.1062	FALSE	INTRON	HYPER
chrX	+	102631250	102633092	NGFRAP1	27018	-0.0712872	24.9922	FALSE	INTRON	HYPER
chrX	+	102631250	102633092	NGFRAP1	27018	-0.0712872	24.9922	FALSE	PROMOTER	HYPER
chrX	+	102631250	102633092	NGFRAP1	27018	-0.0712872	24.9922	FALSE	5-UTR	HYPER
chrX	-	5808066	6145888	NLGN4X	57502	0.000761399	21.0858	FALSE	INTRON	HYPER
chr11	+	119039421	119054726	NLRX1	79671	-0.142663	24.2882	FALSE	INTRON	HYPER
chr19	-	15270443	15311792	NOTCH3	4854	-0.327008	24.9332	TRUE	INTRON	HYPER
chr20	+	57267861	57290900	NPEPL1	79716	-0.204158	25.6849	FALSE	PROMOTER	HYPER
chr20	+	57267861	57290900	NPEPL1	79716	-0.204158	25.6849	FALSE	INTRON	HYPER
chr4	+	106816596	106892828	NPNT	255743	-0.13479	26.6668	FALSE	INTRON	HYPER
chr4	+	40751913	40812002	NSUN7	79730	-0.109583	29.1331	FALSE	5-UTR	HYPER
chr4	+	40751913	40812002	NSUN7	79730	-0.109583	29.1331	FALSE	PROMOTER	HYPER
chr17	+	8924858	9147317	NTN1	9423	0.439826	28.6803	FALSE	CDS	HYPER
chr12	-	96051582	96184536	NTN4	59277	-0.705302	25.8436	FALSE	INTRON	HYPER
chr17	-	702552	882998	NXN	64359	-0.0727601	39.5422	FALSE	INTRON	HYPER
chr19	+	2269519	2273487	OAZ1	4946	0.0358991	22.1149	FALSE	INTRON	HYPER
chr1	+	228395830	228566575	OBSCN	84033	-0.171757	39.3537	FALSE	CDS	HYPER
chr9	+	137967102	137989952	OLFM1	10439	2.27703	39.7052	FALSE	INTRON	HYPER
chr9	+	137967102	137989952	OLFM1	10439	2.27703	34.4588	FALSE	PROMOTER	HYPER
chr9	+	137967102	137989952	OLFM1	10439	2.27703	34.4588	FALSE	5-UTR	HYPER
chr22	+	31090792	31303811	OSBP2	23762	-0.0650168	30.3199	FALSE	CDS	HYPER
chr11	+	65554504	65564690	OVOL1	5017	-0.0233798	25.6742	FALSE	PROMOTER	HYPER
chr12	+	133195365	133198972	P2RX2	22953	-0.133793	43.3774	FALSE	INTRON	HYPER
chr12	+	133195365	133198972	P2RX2	22953	-0.133793	31.6578	FALSE	PROMOTER	HYPER
chr12	+	133195365	133198972	P2RX2	22953	-0.133793	43.3774	FALSE	CDS	HYPER
chr12	+	121647663	121671909	P2RX4	5025	-0.00293194	47.7644	FALSE	INTRON	HYPER
chr3	+	49027340	49044581	P4HTM	54681	0.00763371	28.7394	FALSE	INTRON	HYPER
chr3	+	49027340	49044581	P4HTM	54681	0.00763371	28.7394	FALSE	CDS	HYPER
chr3	+	49027340	49044581	P4HTM	54681	0.00763371	26.2343	FALSE	5-UTR	HYPER
chr3	+	49027340	49044581	P4HTM	54681	0.00763371	26.2343	FALSE	PROMOTER	HYPER
chr19	+	39616419	39670046	PAK4	10298	0.0970662	64.7381	FALSE	INTRON	HYPER
chr10	-	34601187	35104253	PARD3	56288	-0.145341	41.6053	FALSE	INTRON	HYPER
chr16	+	67694850	67696681	PARD6A	50855	0.336422	25.1514	FALSE	CDS	HYPER
chr19	-	1481426	1490407	PCSK4	54760	0.0262857	20.2955	FALSE	PROMOTER	HYPER
chr15	-	101844132	102030187	PCSK6	5046	0.0133772	37.2468	FALSE	INTRON	HYPER
chr5	+	271735	315089	PDCD6	10016	0.0791186	28.3274	FALSE	CDS	HYPER
chr21	+	45138977	45182188	PDXK	8566	-0.183539	23.525	FALSE	INTRON	HYPER
chr3	-	73431651	73674072	PDZRN3	23024	-0.419883	25.4362	FALSE	PROMOTER	HYPER
chr3	-	73431651	73674072	PDZRN3	23024	-0.419883	25.4362	FALSE	CDS	HYPER
chr3	-	73431651	73674072	PDZRN3	23024	-0.419883	25.4362	FALSE	5-UTR	HYPER
chr1	+	7844762	7905237	PER3	8863	0.12656	42.5475	FALSE	PROMOTER	HYPER
chr11	-	45931219	45939674	PEX16	9409	0.059182	53.0874	FALSE	PROMOTER	HYPER
chr10	+	6186842	6277507	PFKFB3	5209	0.921443	25.0195	FALSE	PROMOTER	HYPER
chr10	+	6186842	6277507	PFKFB3	5209	0.921443	24.7891	FALSE	INTRON	HYPER
chr6	+	143929316	144152322	PHACTR2	9749	-0.239779	53.5049	FALSE	PROMOTER	HYPER
chr6	+	143929316	144152322	PHACTR2	9749	-0.239779	53.5049	FALSE	CDS	HYPER
chr6	+	143929316	144152322	PHACTR2	9749	-0.239779	53.5049	FALSE	5-UTR	HYPER
chr6	+	143929316	144152322	PHACTR2	9749	-0.239779	53.5049	FALSE	INTRON	HYPER
chr9	-	123617930	123639606	PHF19	26147	-0.0848153	23.82	FALSE	INTRON	HYPER
chr1	-	201434621	201438299	PHLDA3	23612	-0.215385	22.558	TRUE	3-UTR	HYPER
chr1	-	201434621	201438299	PHLDA3	23612	-0.215385	22.558	TRUE	INTRON	HYPER
chr1	-	201434621	201438299	PHLDA3	23612	-0.215385	22.558	TRUE	CDS	HYPER
chr22	+	50354142	50357720	PIM3	415116	-0.0958223	45.4744	FALSE	3-UTR	HYPER
chr5	-	134363423	134369964	PITX1	5307	-0.188798	29.8077	FALSE	PROMOTER	HYPER
chr6	+	122793061	123047518	PKIB	5570	0.0365836	26.3273	FALSE	INTRON	HYPER
chr11	+	394216	404908	PKP3	11187	0.00280335	25.0491	FALSE	CDS	HYPER
chr11	+	394216	404908	PKP3	11187	0.00280335	25.0491	FALSE	5-UTR	HYPER
chr11	+	394216	404908	PKP3	11187	0.00280335	25.0491	FALSE	PROMOTER	HYPER
chrX	+	198060	220022	PLCXD1	55344	-0.0795514	22.5451	FALSE	PROMOTER	HYPER
chr3	-	171318194	171528284	PLD1	5337	-0.388349	62.0449	TRUE	INTRON	HYPER
chr8	-	144989320	145050913	PLEC	5339	-0.209596	42.6729	FALSE	INTRON	HYPER
chr8	-	144989320	145050913	PLEC	5339	-0.209596	42.6729	FALSE	PROMOTER	HYPER
chr11	-	16809206	17035963	PLEKHA7	144100	-0.359857	34.4722	FALSE	INTRON	HYPER
chr1	-	6526151	6557156	PLEKHG5	57449	0.566023	53.2404	FALSE	PROMOTER	HYPER
chr1	-	6526151	6557156	PLEKHG5	57449	0.566023	48.4498	FALSE	INTRON	HYPER
chr17	-	43513265	43568146	PLEKHM1	9842	-0.346386	71.9072	FALSE	3-UTR	HYPER
chr17	-	43513265	43568146	PLEKHM1	9842	-0.346386	71.9072	FALSE	CDS	HYPER
chrX	+	49028183	49031468	PLP2	5355	0.0785104	28.5833	FALSE	PROMOTER	HYPER
chr17	-	7293046	7298162	PLSCR3	57048	-0.0193781	33.8201	FALSE	CDS	HYPER
chr3	-	48445260	48471460	PLXNB1	5364	-0.392446	40.6407	FALSE	PROMOTER	HYPER
chr3	-	48445260	48471460	PLXNB1	5364	-0.392446	40.6407	FALSE	5-UTR	HYPER
chr3	-	48445260	48471460	PLXNB1	5364	-0.392446	40.6407	FALSE	INTRON	HYPER
chr22	-	50713407	50746001	PLXNB2	23654	-0.266858	56.9419	FALSE	INTRON	HYPER
chr22	-	50713407	50746001	PLXNB2	23654	-0.266858	56.9419	FALSE	CDS	HYPER
chrX	-	7866803	7895780	PNPLA4	8228	0.0625584	38.9733	FALSE	INTRON	HYPER
chr19	+	7600588	7626653	PNPLA6	10908	-0.141657	39.7303	FALSE	PROMOTER	HYPER
chr19	+	7600588	7626653	PNPLA6	10908	-0.141657	25.58	FALSE	CDS	HYPER
chr19	+	7600588	7626653	PNPLA6	10908	-0.141657	25.58	FALSE	INTRON	HYPER
chr21	-	46683842	46707811	POFUT2	23275	-0.22926	46.3778	FALSE	PROMOTER	HYPER
chr7	-	44154278	44163169	POLD2	5425	0.286273	21.2833	FALSE	PROMOTER	HYPER
chr7	-	94989183	95025687	PON3	5446	-0.0436456	35.241	FALSE	PROMOTER	HYPER
chr11	+	120107348	120190653	POU2F3	25833	-0.651837	25.6494	TRUE	INTRON	HYPER
chr11	+	120107348	120190653	POU2F3	25833	-0.651837	25.6494	TRUE	PROMOTER	HYPER
chr5	-	470624	473080	PP7080	25845	-0.0069596	26.2407	FALSE	PROMOTER	HYPER
chr19	+	49622645	49654287	PPFIA3	8541	0.0279849	66.806	FALSE	INTRON	HYPER
chr14	-	104200087	104313927	PPP1R13B	23368	-0.0682168	26.8705	FALSE	PROMOTER	HYPER
chr4	-	6322304	6565327	PPP2R2C	5522	1.02397	24.2249	TRUE	INTRON	HYPER
chrX	-	48928812	48931704	PRAF2	11230	0.224924	23.6891	FALSE	PROMOTER	HYPER
chrX	-	48928812	48931704	PRAF2	11230	0.224924	26.2538	FALSE	CDS	HYPER
chrX	-	49031905	49042776	PRICKLE3	4007	0.202118	62.0814	FALSE	PROMOTER	HYPER
chr7	-	151253200	151329344	PRKAG2	51422	0.50459	52.5018	FALSE	INTRON	HYPER
chr7	-	588833	752161	PRKAR1B	5575	0.185307	32.4467	FALSE	INTRON	HYPER
chr3	+	53195222	53226733	PRKCD	5580	0.057212	22.528	TRUE	PROMOTER	HYPER
chr1	+	1981908	2116834	PRKCZ	5590	-0.12412	52.2435	FALSE	INTRON	HYPER
chr2	-	179296140	179315958	PRKRA	8575	0.0422118	38.9898	FALSE	PROMOTER	HYPER
chr9	-	132500614	132515344	PTGES	9536	1.8606	24.3653	FALSE	INTRON	HYPER
chr8	+	27182995	27316908	PTK2B	2185	-0.214963	29.5438	FALSE	INTRON	HYPER
chr20	-	62159775	62168723	PTK6	5753	-0.169274	31.4108	FALSE	INTRON	HYPER
chr2	+	232573234	232578250	PTMA	5757	0.265014	36.3503	FALSE	PROMOTER	HYPER
chr19	-	5205518	5340814	PTPRS	5802	-0.0722004	41.4647	FALSE	INTRON	HYPER
chr1	+	29563027	29653325	PTPRU	10076	-0.317352	27.9522	FALSE	INTRON	HYPER
chr21	-	46269499	46293818	PTTG1IP	754	-0.0271049	51.1384	FALSE	PROMOTER	HYPER
chr1	+	1243993	1247057	PUSL1	126789	0.21205	22.861	FALSE	CDS	HYPER
chr1	+	1243993	1247057	PUSL1	126789	0.21205	22.861	FALSE	INTRON	HYPER
chr10	+	134210701	134231358	PWWP2B	170394	-0.271874	32.7974	FALSE	PROMOTER	HYPER
chr10	+	134210701	134231358	PWWP2B	170394	-0.271874	45.2876	FALSE	INTRON	HYPER
chr2	-	1635658	1748291	PXDN	7837	-0.192099	25.1826	FALSE	CDS	HYPER
chr2	-	1635658	1748291	PXDN	7837	-0.192099	42.5277	FALSE	PROMOTER	HYPER
chr2	-	1635658	1748291	PXDN	7837	-0.192099	22.0903	FALSE	INTRON	HYPER
chr8	-	37716464	37757015	RAB11FIP1	80223	-0.15608	35.5824	FALSE	INTRON	HYPER
chr17	+	79989531	79992080	RAC3	5881	-0.0882837	30.9638	FALSE	CDS	HYPER
chr17	+	79989531	79992080	RAC3	5881	-0.0882837	30.9638	FALSE	INTRON	HYPER
chr17	+	17584786	17714765	RAI1	10743	-0.0751315	42.2861	FALSE	INTRON	HYPER
chr17	+	2699731	2941035	RAP1GAP2	23108	0.212202	66.3202	FALSE	CDS	HYPER
chr17	+	38334241	38351906	RAPGEFL1	51195	1.59939	50.3013	FALSE	PROMOTER	HYPER
chr17	+	38334241	38351906	RAPGEFL1	51195	1.59939	46.8332	FALSE	INTRON	HYPER
chr17	+	38334241	38351906	RAPGEFL1	51195	1.59939	50.3013	FALSE	5-UTR	HYPER
chr17	+	38474472	38513895	RARA	5914	1.04989	22.5102	FALSE	PROMOTER	HYPER
chr17	+	38474472	38513895	RARA	5914	1.04989	22.5102	FALSE	INTRON	HYPER
chr10	-	43689980	43725187	RASGEF1A	221002	0.0255731	52.4445	FALSE	CDS	HYPER
chr3	-	50367216	50378367	RASSF1	11186	-0.034993	44.2842	TRUE	PROMOTER	HYPER
chr11	+	560970	564025	RASSF7	8045	-0.0855485	40.2697	FALSE	CDS	HYPER
chr15	+	91498105	91506355	RCCD1	91433	-0.170474	39.2033	FALSE	CDS	HYPER
chr19	+	1491164	1497924	REEP6	92840	0.310838	20.2955	FALSE	INTRON	HYPER
chr19	-	11504731	11530018	RGL3	57139	-0.134924	33.5206	FALSE	PROMOTER	HYPER
chr4	+	3315873	3441640	RGS12	6002	-0.0186648	38.7005	FALSE	INTRON	HYPER
chr9	+	116225979	116360023	RGS3	5998	-0.101738	25.5739	FALSE	INTRON	HYPER
chr9	+	116225979	116360023	RGS3	5998	-0.101738	25.5739	FALSE	PROMOTER	HYPER
chr9	+	116225979	116360023	RGS3	5998	-0.101738	25.5739	FALSE	5-UTR	HYPER
chr9	+	116225979	116360023	RGS3	5998	-0.101738	25.5739	FALSE	CDS	HYPER
chr16	-	108057	122629	RHBDF1	64285	-0.153081	22.3064	FALSE	INTRON	HYPER
chr7	-	151163097	151217010	RHEB	6009	0.0660252	55.7151	FALSE	PROMOTER	HYPER
chr11	+	66824288	66839488	RHOD	29984	0.496956	27.0836	FALSE	5-UTR	HYPER
chr11	+	66824288	66839488	RHOD	29984	0.496956	27.0836	FALSE	PROMOTER	HYPER
chr21	-	43159528	43187249	RIPK4	54101	-0.347785	23.2691	FALSE	INTRON	HYPER
chr17	+	29297955	29326927	RNF135	84282	-0.0433925	31.532	FALSE	CDS	HYPER
chr9	-	140114698	140115775	RNF208	727800	-0.0455733	31.573	FALSE	PROMOTER	HYPER
chr1	+	44870959	45117396	RNF220	55182	0.152877	30.237	FALSE	INTRON	HYPER
chr3	+	77147162	77699114	ROBO2	6092	-0.204744	28.4783	FALSE	INTRON	HYPER
chr16	-	834973	838383	RPUSD1	113000	0.115631	27.2085	FALSE	INTRON	HYPER
chr3	-	9879532	9885702	RPUSD3	285367	0.0593812	25.2259	FALSE	INTRON	HYPER
chr20	-	17594322	17662928	RRBP1	6238	0.0323188	39.6399	FALSE	INTRON	HYPER
chr17	+	48556189	48563336	RSAD1	55316	-0.146202	50.5856	FALSE	CDS	HYPER
chr2	-	74652987	74667710	RTKN	6242	0.197378	45.4041	FALSE	PROMOTER	HYPER
chr2	-	74652987	74667710	RTKN	6242	0.197378	40.4909	FALSE	CDS	HYPER
chr2	-	74652987	74667710	RTKN	6242	0.197378	40.4909	FALSE	5-UTR	HYPER
chr17	-	1837970	1928178	RTN4RL1	146760	-0.103956	31.6892	FALSE	INTRON	HYPER
chr5	+	178986692	179037027	RUFY1	80230	-0.0174637	25.3149	FALSE	PROMOTER	HYPER
chr5	+	178986692	179037027	RUFY1	80230	-0.0174637	25.3149	FALSE	INTRON	HYPER
chr5	+	178986692	179037027	RUFY1	80230	-0.0174637	25.3149	FALSE	5-UTR	HYPER
chr21	-	36160097	36421595	RUNX1	861	1.44275	26.8824	TRUE	INTRON	HYPER
chr21	-	36160097	36421595	RUNX1	861	1.44275	26.8824	TRUE	PROMOTER	HYPER
chr9	+	137218315	137332431	RXRA	6256	-0.460971	23.9434	FALSE	PROMOTER	HYPER
chr9	+	137218315	137332431	RXRA	6256	-0.460971	48.6726	FALSE	INTRON	HYPER
chr19	-	1107632	1174282	SBNO2	22904	0.00561285	57.7047	FALSE	CDS	HYPER
chr19	-	1107632	1174282	SBNO2	22904	0.00561285	56.8731	FALSE	INTRON	HYPER
chr19	+	1905372	1926012	SCAMP4	113178	0.00952992	68.3971	FALSE	INTRON	HYPER
chr7	+	12610202	12693228	SCIN	85477	0.0822233	24.9326	FALSE	PROMOTER	HYPER
chr7	+	12610202	12693228	SCIN	85477	0.0822233	24.9326	FALSE	5-UTR	HYPER
chr7	+	12610202	12693228	SCIN	85477	0.0822233	24.9326	FALSE	CDS	HYPER
chr1	+	151138497	151142773	SCNM1	79005	0.0159646	34.0231	FALSE	PROMOTER	HYPER
chr12	-	6456008	6484390	SCNN1A	6337	0.0919622	21.7138	FALSE	CDS	HYPER
chr12	-	6456008	6484390	SCNN1A	6337	0.0919622	21.7138	FALSE	INTRON	HYPER
chr1	-	151104162	151119140	SEMA6C	10500	-0.365138	35.6432	FALSE	CDS	HYPER
chr17	+	7465308	7475287	SENP3	26168	0.185444	28.414	FALSE	PROMOTER	HYPER
chr15	+	44084574	44088287	SERF2	10169	0.308977	48.3786	FALSE	PROMOTER	HYPER
chr10	-	7200585	7453448	SFMBT2	57713	-0.353098	27.1579	FALSE	PROMOTER	HYPER
chr12	+	111843751	111889427	SH2B3	10019	-0.0961968	47.6728	TRUE	CDS	HYPER
chr12	+	111843751	111889427	SH2B3	10019	-0.0961968	47.6728	TRUE	INTRON	HYPER
chr12	+	111843751	111889427	SH2B3	10019	-0.0961968	47.6728	TRUE	PROMOTER	HYPER
chr12	+	111843751	111889427	SH2B3	10019	-0.0961968	47.6728	TRUE	5-UTR	HYPER
chr4	+	2819911	2842823	SH3BP2	6452	-0.112575	30.2214	FALSE	CDS	HYPER
chr4	+	2819911	2842823	SH3BP2	6452	-0.112575	32.596	FALSE	INTRON	HYPER
chr4	+	2819911	2842823	SH3BP2	6452	-0.112575	34.9706	FALSE	5-UTR	HYPER
chr4	+	2819911	2842823	SH3BP2	6452	-0.112575	32.596	FALSE	PROMOTER	HYPER
chr2	-	218135	262786	SH3YL1	26751	-0.308421	42.5947	FALSE	INTRON	HYPER
chr11	-	70313960	70935808	SHANK2	22941	-0.077949	38.2391	FALSE	INTRON	HYPER
chr19	-	416582	460996	SHC2	25759	0.230043	36.6565	FALSE	CDS	HYPER
chr19	-	416582	460996	SHC2	25759	0.230043	36.2053	FALSE	INTRON	HYPER
chr11	-	405715	414999	SIGIRR	59307	-0.189104	29.2019	FALSE	5-UTR	HYPER
chr11	-	405715	414999	SIGIRR	59307	-0.189104	36.3635	FALSE	PROMOTER	HYPER
chr11	+	65407591	65418391	SIPA1	6494	-0.236404	35.7041	FALSE	INTRON	HYPER
chr11	+	65407591	65418391	SIPA1	6494	-0.236404	35.7041	FALSE	CDS	HYPER
chr19	+	38397867	38699008	SIPA1L3	23094	-0.070198	31.849	FALSE	INTRON	HYPER
chr17	-	46210801	46507594	SKAP1	8631	0.266707	32.2278	FALSE	PROMOTER	HYPER
chr17	-	46210801	46507594	SKAP1	8631	0.266707	32.2278	FALSE	5-UTR	HYPER
chr5	-	1050488	1112172	SLC12A7	10723	-0.180831	32.4674	FALSE	INTRON	HYPER
chr3	-	124801479	124930243	SLC12A8	84561	0.0867409	23.0985	FALSE	INTRON	HYPER
chr3	-	124801479	124930243	SLC12A8	84561	0.0867409	23.0985	FALSE	PROMOTER	HYPER
chr17	+	73084035	73102255	SLC16A5	9121	-0.249308	24.2637	FALSE	PROMOTER	HYPER
chr17	+	73084035	73102255	SLC16A5	9121	-0.249308	24.2637	FALSE	5-UTR	HYPER
chr17	+	73084035	73102255	SLC16A5	9121	-0.249308	27.1424	FALSE	INTRON	HYPER
chr17	-	66263166	66287405	SLC16A6	9120	0.196429	46.5659	FALSE	INTRON	HYPER
chr21	-	46934628	46954542	SLC19A1	6573	0.350014	60.3541	FALSE	PROMOTER	HYPER
chr22	-	19163087	19166338	SLC25A1	6576	0.176611	29.5686	FALSE	INTRON	HYPER
chr14	-	100757452	100772860	SLC25A29	123096	-0.160213	58.409	FALSE	INTRON	HYPER
chr4	-	981444	987228	SLC26A1	10861	0.225634	61.2599	FALSE	PROMOTER	HYPER
chr19	-	59009699	59023432	SLC27A5	10998	0.20228	27.9133	FALSE	CDS	HYPER
chr9	+	140125208	140131006	SLC34A3	142680	-0.0919652	22.6552	FALSE	PROMOTER	HYPER
chr19	+	10736170	10755235	SLC44A2	57153	-0.207715	57.06	FALSE	CDS	HYPER
chr21	+	35445869	35478561	SLC5A3	6526	-0.271614	24.7406	FALSE	PROMOTER	HYPER
chr5	-	473333	524549	SLC9A3	6550	-0.185072	32.5958	FALSE	INTRON	HYPER
chr5	-	473333	524549	SLC9A3	6550	-0.185072	26.2407	FALSE	CDS	HYPER
chr16	+	2076868	2089027	SLC9A3R2	9351	-0.0948684	45.3781	FALSE	INTRON	HYPER
chr13	+	88324869	88331870	SLITRK5	26050	-0.411183	28.8356	FALSE	5-UTR	HYPER
chr13	+	88324869	88331870	SLITRK5	26050	-0.411183	28.8356	FALSE	PROMOTER	HYPER
chr13	+	88324869	88331870	SLITRK5	26050	-0.411183	23.2885	FALSE	CDS	HYPER
chr2	+	241938254	242033643	SNED1	25992	0.0145555	29.5308	FALSE	INTRON	HYPER
chr8	+	22409250	22433008	SORBS3	10174	-0.0334281	29.9757	FALSE	PROMOTER	HYPER
chr8	+	22409250	22433008	SORBS3	10174	-0.0334281	29.9757	FALSE	5-UTR	HYPER
chr6	-	34505578	34524110	SPDEF	25803	-0.063286	34.9348	FALSE	INTRON	HYPER
chr19	+	38755097	38783254	SPINT2	10653	-0.0934332	25.6522	TRUE	INTRON	HYPER
chr19	+	38755097	38783254	SPINT2	10653	-0.0934332	25.6522	TRUE	CDS	HYPER
chr11	-	66452719	66488870	SPTBN2	6712	-0.162337	55.6438	FALSE	INTRON	HYPER
chr19	+	40973125	41082365	SPTBN4	57731	0.17253	30.8724	FALSE	INTRON	HYPER
chr16	+	2802329	2821413	SRRM2	23524	-0.0269157	68.6301	FALSE	CDS	HYPER
chr16	+	2802329	2821413	SRRM2	23524	-0.0269157	68.6301	FALSE	PROMOTER	HYPER
chr16	+	2802329	2821413	SRRM2	23524	-0.0269157	68.6301	FALSE	5-UTR	HYPER
chr12	-	109176465	109251359	SSH1	54434	-0.172809	42.3179	FALSE	PROMOTER	HYPER
chr11	+	67070918	67080078	SSH3	54961	-0.330168	23.3512	FALSE	PROMOTER	HYPER
chr11	+	67070918	67080078	SSH3	54961	-0.330168	23.3512	FALSE	5-UTR	HYPER
chr11	+	67070918	67080078	SSH3	54961	-0.330168	23.3512	FALSE	CDS	HYPER
chr11	+	67070918	67080078	SSH3	54961	-0.330168	33.5894	FALSE	INTRON	HYPER
chr7	+	149473130	149531053	SSPO	23145	-0.361801	22.7283	FALSE	PROMOTER	HYPER
chr11	+	130029681	130080257	ST14	6768	-0.0833975	27.8412	FALSE	5-UTR	HYPER
chr11	+	130029681	130080257	ST14	6768	-0.0833975	27.8412	FALSE	PROMOTER	HYPER
chr11	+	130029681	130080257	ST14	6768	-0.0833975	34.5814	FALSE	INTRON	HYPER
chr17	-	74561460	74582145	ST6GALNAC2	10610	-0.115088	23.5316	FALSE	INTRON	HYPER
chr11	-	72465773	72504750	STARD10	10809	0.63061	42.516	FALSE	CDS	HYPER
chr17	+	37793332	37820454	STARD3	10948	-0.00219003	28.0133	FALSE	3-UTR	HYPER
chr5	-	172741725	172756506	STC2	8614	1.69126	39.9001	FALSE	PROMOTER	HYPER
chr2	-	242434121	242448110	STK25	10494	-0.0542837	29.6315	FALSE	PROMOTER	HYPER
chr19	-	47222767	47249720	STRN4	29888	0.0641235	42.1784	FALSE	INTRON	HYPER
chr12	-	131274144	131323819	STX2	2054	-0.155462	47.4238	FALSE	INTRON	HYPER
chr16	-	28616907	28634907	SULT1A1	6817	0.0685209	46.8455	FALSE	INTRON	HYPER
chr16	-	28616907	28634907	SULT1A1	6817	0.0685209	27.7739	FALSE	PROMOTER	HYPER
chr16	-	28616907	28634907	SULT1A1	6817	0.0685209	27.7739	FALSE	5-UTR	HYPER
chr16	-	28616907	28634907	SULT1A1	6817	0.0685209	46.8455	FALSE	CDS	HYPER
chr9	+	95820988	95847415	SUSD3	203328	2.39885	40.8151	FALSE	INTRON	HYPER
chr10	-	29746276	29923901	SVIL	6840	0.0266815	81.9363	FALSE	INTRON	HYPER
chr11	-	61281187	61348344	SYT7	9066	-0.144719	53.6822	FALSE	INTRON	HYPER
chr1	+	27668482	27680423	SYTL1	84958	-0.147647	46.4433	FALSE	INTRON	HYPER
chr1	-	59041094	59043166	TACSTD2	4070	0.0937133	49.1151	FALSE	CDS	HYPER
chr1	-	59041094	59043166	TACSTD2	4070	0.0937133	49.2053	FALSE	PROMOTER	HYPER
chr1	-	59041094	59043166	TACSTD2	4070	0.0937133	49.2053	FALSE	5-UTR	HYPER
chr4	+	7045155	7059677	TADA2B	93624	-0.0451306	63.8176	FALSE	INTRON	HYPER
chr7	-	99704692	99717481	TAF6	6878	-0.0680583	62.2	FALSE	PROMOTER	HYPER
chr6	-	33267471	33282164	TAPBP	6892	-0.0031532	48.6119	FALSE	PROMOTER	HYPER
chr4	-	16162127	16228161	TAPT1	202018	-0.371487	53.3516	FALSE	PROMOTER	HYPER
chr17	-	77906141	78009657	TBC1D16	125058	0.0726045	39.5093	FALSE	INTRON	HYPER
chr22	+	47158513	47571342	TBC1D22A	25771	0.0594923	28.6822	FALSE	INTRON	HYPER
chr17	+	80709939	80901062	TBCD	6904	-0.0925632	54.8802	FALSE	INTRON	HYPER
chr1	-	23707554	23751261	TCEA3	6920	-0.0119329	40.7431	FALSE	INTRON	HYPER
chr2	+	85360582	85537511	TCF7L1	83439	-0.398321	38.8553	FALSE	CDS	HYPER
chr2	+	85360582	85537511	TCF7L1	83439	-0.398321	38.8553	FALSE	INTRON	HYPER
chr12	+	110338322	110355874	TCHP	84260	0.0172715	62.7241	TRUE	CDS	HYPER
chr1	+	179560747	179660407	TDRD5	163589	0.139533	25.6196	FALSE	5-UTR	HYPER
chr1	+	179560747	179660407	TDRD5	163589	0.139533	25.6196	FALSE	PROMOTER	HYPER
chr1	+	179560747	179660407	TDRD5	163589	0.139533	25.6196	FALSE	INTRON	HYPER
chr6	-	35441373	35464861	TEAD3	7005	-0.170965	62.8747	FALSE	INTRON	HYPER
chr6	-	35441373	35464861	TEAD3	7005	-0.170965	65.8337	FALSE	CDS	HYPER
chr6	-	10396915	10419797	TFAP2A	7020	-0.296032	54.0393	TRUE	INTRON	HYPER
chr6	-	10396915	10419797	TFAP2A	7020	-0.296032	54.0393	TRUE	PROMOTER	HYPER
chr2	+	88472657	88486156	THNSL2	55258	-0.125388	39.3071	FALSE	PROMOTER	HYPER
chr2	+	88472657	88486156	THNSL2	55258	-0.125388	38.2709	FALSE	5-UTR	HYPER
chr2	+	88472657	88486156	THNSL2	55258	-0.125388	40.3433	FALSE	INTRON	HYPER
chr9	-	84198597	84303596	TLE1	7088	-0.403576	23.7394	FALSE	PROMOTER	HYPER
chr17	-	76108998	76124861	TMC6	11322	-0.259028	33.7886	FALSE	INTRON	HYPER
chr17	-	76108998	76124861	TMC6	11322	-0.259028	34.6184	FALSE	PROMOTER	HYPER
chr17	+	7338761	7340998	TMEM102	284114	0.1728	31.5939	FALSE	CDS	HYPER
chr17	+	41363893	41371589	TMEM106A	113277	-0.122958	30.7155	FALSE	PROMOTER	HYPER
chr7	-	1581870	1596066	TMEM184A	202915	-0.178527	40.9149	FALSE	INTRON	HYPER
chr11	+	118401802	118406550	TMEM25	84866	-0.0627486	46.7901	FALSE	CDS	HYPER
chr11	+	118401802	118406550	TMEM25	84866	-0.0627486	46.7901	FALSE	PROMOTER	HYPER
chr11	+	118401802	118406550	TMEM25	84866	-0.0627486	46.7901	FALSE	5-UTR	HYPER
chr14	-	61744088	61748530	TMEM30B	161291	-0.0893662	32.0225	FALSE	5-UTR	HYPER
chr14	-	61744088	61748530	TMEM30B	161291	-0.0893662	32.0225	FALSE	PROMOTER	HYPER
chr14	-	61744088	61748530	TMEM30B	161291	-0.0893662	32.8542	FALSE	3-UTR	HYPER
chr14	-	61744088	61748530	TMEM30B	161291	-0.0893662	36.7205	FALSE	CDS	HYPER
chr3	-	194308401	194354150	TMEM44	93109	-0.110467	33.2786	FALSE	CDS	HYPER
chr14	+	103592663	103603776	TNFAIP2	7127	-0.181646	30.9512	FALSE	PROMOTER	HYPER
chr17	+	7461608	7464925	TNFSF13	8741	-0.0733841	28.414	FALSE	INTRON	HYPER
chr17	+	7461608	7464925	TNFSF13	8741	-0.0733841	28.414	FALSE	CDS	HYPER
chr3	-	195590235	195635880	TNK2	10188	-0.0550329	41.8963	FALSE	INTRON	HYPER
chr7	-	5346422	5463177	TNRC18	84629	-0.334459	28.818	FALSE	PROMOTER	HYPER
chr7	-	47314751	47621742	TNS3	64759	-0.474393	45.0489	FALSE	INTRON	HYPER
chr22	+	35695267	35743987	TOM1	10043	0.00203259	72.6178	FALSE	INTRON	HYPER
chr8	-	95938199	95961615	TP53INP1	94241	-0.689624	31.6104	TRUE	INTRON	HYPER
chr20	+	33292147	33301237	TP53INP2	58476	-0.145996	24.9501	FALSE	CDS	HYPER
chr20	+	33292147	33301237	TP53INP2	58476	-0.145996	24.9501	FALSE	3-UTR	HYPER
chr11	+	68816349	68858072	TPCN2	219931	-0.261669	21.3484	FALSE	INTRON	HYPER
chr19	+	16187134	16213813	TPM4	7171	-0.25669	30.9392	FALSE	PROMOTER	HYPER
chr11	-	6633996	6640692	TPP1	1200	-0.0178365	40.7271	FALSE	PROMOTER	HYPER
chr9	-	140086068	140095163	TPRN	286262	0.176586	41.9702	FALSE	CDS	HYPER
chr7	-	28992973	28998029	TRIL	9865	-0.518138	58.3745	FALSE	5-UTR	HYPER
chr7	-	28992973	28998029	TRIL	9865	-0.518138	29.4215	FALSE	CDS	HYPER
chr7	-	28992973	28998029	TRIL	9865	-0.518138	47.3822	FALSE	PROMOTER	HYPER
chr1	-	228596474	228604583	TRIM17	51127	-0.0185141	36.3493	FALSE	PROMOTER	HYPER
chr1	-	228596474	228604583	TRIM17	51127	-0.0185141	36.3493	FALSE	5-UTR	HYPER
chr1	-	228596474	228604583	TRIM17	51127	-0.0185141	41.9656	FALSE	INTRON	HYPER
chr1	-	117653676	117664411	TRIM45	80263	-0.505325	48.2342	FALSE	PROMOTER	HYPER
chr19	+	6739706	6751529	TRIP10	9322	-0.141734	39.0895	FALSE	CDS	HYPER
chr19	+	6739706	6751529	TRIP10	9322	-0.141734	39.0895	FALSE	INTRON	HYPER
chr21	+	45773483	45862964	TRPM2	7226	0.175998	58.2699	FALSE	INTRON	HYPER
chr21	+	45773483	45862964	TRPM2	7226	0.175998	58.2699	FALSE	PROMOTER	HYPER
chr21	+	45773483	45862964	TRPM2	7226	0.175998	58.2699	FALSE	CDS	HYPER
chr21	+	45773483	45862964	TRPM2	7226	0.175998	58.2699	FALSE	5-UTR	HYPER
chr2	+	234826042	234928166	TRPM8	79054	-0.564757	58.2381	FALSE	CDS	HYPER
chr12	+	3186520	3395730	TSPAN9	10867	-0.440301	63.7603	FALSE	INTRON	HYPER
chr1	-	161007421	161008774	TSTD1	100131187	0.186	44.3356	FALSE	CDS	HYPER
chr1	-	161007421	161008774	TSTD1	100131187	0.186	44.3356	FALSE	INTRON	HYPER
chr1	-	161007421	161008774	TSTD1	100131187	0.186	41.2284	FALSE	PROMOTER	HYPER
chr1	-	161007421	161008774	TSTD1	100131187	0.186	41.2284	FALSE	5-UTR	HYPER
chr1	-	51752929	51787938	TTC39A	22996	0.0149839	24.2286	FALSE	INTRON	HYPER
chr14	+	71108503	71142077	TTC9	23508	0.00417941	22.0514	FALSE	INTRON	HYPER
chr8	+	15397595	15624158	TUSC3	7991	-0.0774801	25.319	FALSE	CDS	HYPER
chr8	+	15397595	15624158	TUSC3	7991	-0.0774801	32.5362	FALSE	PROMOTER	HYPER
chr8	+	15397595	15624158	TUSC3	7991	-0.0774801	32.5362	FALSE	5-UTR	HYPER
chr9	+	139971952	139978990	UAP1L1	91373	-0.263759	30.0044	FALSE	INTRON	HYPER
chr9	+	139971952	139978990	UAP1L1	91373	-0.263759	30.0044	FALSE	CDS	HYPER
chr19	-	59067078	59070343	UBE2M	9040	0.202162	47.9994	FALSE	PROMOTER	HYPER
chr16	-	34403801	34404762	UBE2MP1	606551	0.108252	25.6594	FALSE	PROMOTER	HYPER
chr9	-	134399182	134406662	UCK1	83549	-0.152944	20.799	FALSE	PROMOTER	HYPER
chr16	-	1413205	1464721	UNKL	64718	-0.1707	30.3586	FALSE	INTRON	HYPER
chr3	-	48636431	48647098	UQCRC1	7384	-0.0395841	78.4	FALSE	3-UTR	HYPER
chr3	-	48636431	48647098	UQCRC1	7384	-0.0395841	78.4	FALSE	CDS	HYPER
chr16	+	84733554	84813527	USP10	9100	0.101105	35.824	FALSE	INTRON	HYPER
chr6	+	149068270	149398126	UST	10090	0.202678	30.6696	FALSE	INTRON	HYPER
chr3	+	183948316	183960117	VWA5B2	90113	0.128018	22.4539	FALSE	INTRON	HYPER
chr3	+	183948316	183960117	VWA5B2	90113	0.128018	22.4539	FALSE	PROMOTER	HYPER
chr3	+	183948316	183960117	VWA5B2	90113	0.128018	22.4539	FALSE	CDS	HYPER
chr19	+	984327	994569	WDR18	57418	-0.0697836	34.014	FALSE	INTRON	HYPER
chr19	+	984327	994569	WDR18	57418	-0.0697836	34.014	FALSE	CDS	HYPER
chr6	-	169857302	170102159	WDR27	253769	-0.24379	31.309	FALSE	INTRON	HYPER
chr16	+	699362	717829	WDR90	197335	-0.142356	21.3005	FALSE	CDS	HYPER
chr16	+	699362	717829	WDR90	197335	-0.142356	21.3005	FALSE	INTRON	HYPER
chr4	+	6271576	6304992	WFS1	7466	-0.156825	65.4666	FALSE	INTRON	HYPER
chr19	-	15532317	15560762	WIZ	58525	0.164218	48.5118	FALSE	PROMOTER	HYPER
chr22	-	46316247	46373008	WNT7B	7477	-0.3539	49.6512	FALSE	INTRON	HYPER
chr19	+	34972879	34992085	WTIP	126374	-0.273144	20.8385	FALSE	CDS	HYPER
chr4	+	184020462	184241929	WWC2	80014	-0.0976819	21.3617	FALSE	PROMOTER	HYPER
chr16	+	78133326	79246564	WWOX	51741	-0.0495638	54.3624	TRUE	CDS	HYPER
chr3	-	149235021	149375812	WWTR1	25937	-0.359164	27.2741	FALSE	CDS	HYPER
chr19	-	7684410	7694439	XAB2	56949	0.0929883	83.5013	FALSE	CDS	HYPER
chr19	-	7684410	7694439	XAB2	56949	0.0929883	83.5013	FALSE	INTRON	HYPER
chr14	-	104163953	104181823	XRCC3	7517	0.0935364	69.0447	FALSE	CDS	HYPER
chr17	-	7191570	7197876	YBX2	51087	0.25048	20.3603	FALSE	PROMOTER	HYPER
chr17	-	7191570	7197876	YBX2	51087	0.25048	20.3603	FALSE	5-UTR	HYPER
chr19	-	38794199	38806606	YIF1B	90522	0.0811414	24.9606	FALSE	CDS	HYPER
chr19	-	38794199	38806606	YIF1B	90522	0.0811414	24.9606	FALSE	INTRON	HYPER
chr19	-	38794199	38806606	YIF1B	90522	0.0811414	27.6733	FALSE	3-UTR	HYPER
chr6	-	33282181	33285512	ZBTB22	9278	-0.281343	48.6119	FALSE	CDS	HYPER
chr19	-	4045215	4066816	ZBTB7A	51341	-0.105351	55.2943	FALSE	3-UTR	HYPER
chr1	+	154975105	154991001	ZBTB7B	51043	-0.181461	48.6759	FALSE	INTRON	HYPER
chr7	-	138745083	138794465	ZC3HAV1	56829	0.0119354	53.497	FALSE	CDS	HYPER
chr7	-	138710451	138720775	ZC3HAV1L	92092	0.0718085	20.0595	FALSE	PROMOTER	HYPER
chr19	+	57050316	57068170	ZFP28	140612	-0.128269	20.1483	FALSE	PROMOTER	HYPER
chr17	+	4981753	4999669	ZFP3	124961	0.0946249	26.503	FALSE	PROMOTER	HYPER
chr16	+	88520013	88601574	ZFPM1	161882	0.331788	33.5015	FALSE	CDS	HYPER
chr4	-	2271323	2420370	ZFYVE28	57732	0.605791	36.3821	FALSE	INTRON	HYPER
chr4	-	2271323	2420370	ZFYVE28	57732	0.605791	27.414	FALSE	CDS	HYPER
chr16	+	2880172	2882285	ZG16B	124220	0.103712	28.7429	FALSE	PROMOTER	HYPER
chr16	+	2880172	2882285	ZG16B	124220	0.103712	38.1327	FALSE	CDS	HYPER
chr16	+	2880172	2882285	ZG16B	124220	0.103712	38.1327	FALSE	INTRON	HYPER
chr10	+	80828791	81076285	ZMIZ1	57178	0.850411	30.7585	FALSE	INTRON	HYPER
chr13	+	20532973	20665968	ZMYM2	7750	-0.202982	30.7654	FALSE	PROMOTER	HYPER
chr3	-	50378536	50383156	ZMYND10	51364	0.0479696	44.2842	TRUE	INTRON	HYPER
chr3	-	50378536	50383156	ZMYND10	51364	0.0479696	44.2842	TRUE	CDS	HYPER
chr19	+	58570606	58581110	ZNF135	7694	-0.166891	30.0312	FALSE	5-UTR	HYPER
chr19	+	58570606	58581110	ZNF135	7694	-0.166891	30.0312	FALSE	PROMOTER	HYPER
chr19	+	58570606	58581110	ZNF135	7694	-0.166891	30.0312	FALSE	INTRON	HYPER
chr19	+	58570606	58581110	ZNF135	7694	-0.166891	30.0312	FALSE	CDS	HYPER
chr18	+	74536115	74682682	ZNF236	7776	0.0185695	42.0965	FALSE	PROMOTER	HYPER
chr19	+	7581003	7585911	ZNF358	140467	-0.0330564	21.0562	FALSE	3-UTR	HYPER
chr19	+	7581003	7585911	ZNF358	140467	-0.0330564	21.0562	FALSE	CDS	HYPER
chr12	-	54762919	54785083	ZNF385A	25946	0.32899	26.2712	FALSE	PROMOTER	HYPER
chr12	-	54762919	54785083	ZNF385A	25946	0.32899	26.2712	FALSE	INTRON	HYPER
chr12	-	54762919	54785083	ZNF385A	25946	0.32899	26.2712	FALSE	5-UTR	HYPER
chr12	-	54762919	54785083	ZNF385A	25946	0.32899	26.2712	FALSE	CDS	HYPER
chr19	-	58433251	58446740	ZNF418	147686	-0.0857522	34.6416	FALSE	PROMOTER	HYPER
chr19	-	58433251	58446740	ZNF418	147686	-0.0857522	34.6416	FALSE	5-UTR	HYPER
chr7	-	149461452	149470295	ZNF467	168544	-0.219931	22.7283	FALSE	PROMOTER	HYPER
chr4	-	10441503	10459032	ZNF518B	85460	-0.115325	22.4375	FALSE	PROMOTER	HYPER
chr19	-	37034516	37096178	ZNF529	57711	-0.159805	28.0918	FALSE	5-UTR	HYPER
chr19	-	37034516	37096178	ZNF529	57711	-0.159805	31.5617	FALSE	PROMOTER	HYPER
chr19	-	37034516	37096178	ZNF529	57711	-0.159805	28.0918	FALSE	3-UTR	HYPER
chr19	+	56879467	56891196	ZNF542	147947	0.0457848	26.2313	FALSE	INTRON	HYPER
chr4	+	53226	88099	ZNF595	152687	0.0549863	27.8875	FALSE	PROMOTER	HYPER
chr4	+	53226	88099	ZNF595	152687	0.0549863	27.8875	FALSE	5-UTR	HYPER
chr4	+	53226	88099	ZNF595	152687	0.0549863	45.9076	FALSE	INTRON	HYPER
chr8	+	37553300	37556396	ZNF703	80139	0.777294	40.0396	FALSE	CDS	HYPER
chr15	+	90544751	90625432	ZNF710	374655	-0.0976757	45.2799	FALSE	PROMOTER	HYPER
chr4	+	53276	156490	ZNF718	255403	-0.0631971	27.8875	FALSE	PROMOTER	HYPER
chr4	+	53276	156490	ZNF718	255403	-0.0631971	27.8875	FALSE	5-UTR	HYPER
chr4	+	53276	156490	ZNF718	255403	-0.0631971	45.9076	FALSE	INTRON	HYPER
chr16	-	30542778	30546194	ZNF747	65988	0.0930052	28.9891	FALSE	CDS	HYPER
chr7	-	149128453	149158053	ZNF777	27153	0.246152	42.1359	FALSE	INTRON	HYPER
chr19	-	56598731	56632649	ZNF787	126208	-0.0194111	27.8824	FALSE	INTRON	HYPER
chr19	+	12203077	12225494	ZNF788	388507	0.00670454	27.9622	FALSE	PROMOTER	HYPER
chr4	-	146681887	146859607	ZNF827	152485	-0.166847	83.5009	FALSE	INTRON	HYPER
chr19	+	12175545	12188626	ZNF844	284391	-0.125316	26.8247	FALSE	INTRON	HYPER
chr1	+	53308182	53360247	ZYG11A	440590	-0.195096	28.3516	FALSE	INTRON	HYPER

## Sheet: T47D HypoDMR
Chr	Strand	Start	End	SYMBOL	ENTREZID	log2.FC.RNA.seq.	MethyValue	TSG	Location	MethyLevel
chr19	-	58858171	58864865	A1BG	1	-0.138843	-24.8302	FALSE	PROMOTER	HYPO
chr9	-	139901685	139923374	ABCA2	20	-0.114796	-25.4766	FALSE	PROMOTER	HYPO
chr9	-	139901685	139923374	ABCA2	20	-0.114796	-23.8504	FALSE	INTRON	HYPO
chr1	-	229652328	229694442	ABCB10	23456	-0.0152059	-24.4274	FALSE	CDS	HYPO
chrX	+	152990322	153010216	ABCD1	215	-0.111758	-25.2372	FALSE	CDS	HYPO
chr17	-	906757	1090616	ABR	29	-0.117327	-60.4532	FALSE	INTRON	HYPO
chr17	-	906757	1090616	ABR	29	-0.117327	-63.3475	FALSE	5-UTR	HYPO
chr17	-	906757	1090616	ABR	29	-0.117327	-68.6161	FALSE	CDS	HYPO
chr17	-	906757	1090616	ABR	29	-0.117327	-68.5692	FALSE	PROMOTER	HYPO
chr12	+	121163570	121177811	ACADS	35	-0.11154	-37.7015	FALSE	CDS	HYPO
chr12	+	121163570	121177811	ACADS	35	-0.11154	-37.7015	FALSE	5-UTR	HYPO
chr12	+	121163570	121177811	ACADS	35	-0.11154	-37.7015	FALSE	PROMOTER	HYPO
chr17	+	43209966	43221543	ACBD4	79777	-0.31099	-34.9072	FALSE	3-UTR	HYPO
chr17	+	61562177	61575741	ACE	1636	-0.30396	-28.2941	FALSE	PROMOTER	HYPO
chr17	+	48503518	48552200	ACSF2	80221	-0.123777	-54.6323	FALSE	INTRON	HYPO
chr1	-	229566992	229569843	ACTA1	58	0.168478	-49.8325	FALSE	PROMOTER	HYPO
chr9	+	136287119	136324525	ADAMTS13	11093	-0.212565	-42.0156	FALSE	5-UTR	HYPO
chr9	+	136287119	136324525	ADAMTS13	11093	-0.212565	-54.2649	FALSE	CDS	HYPO
chr9	+	136287119	136324525	ADAMTS13	11093	-0.212565	-50.9992	FALSE	INTRON	HYPO
chr9	+	136287119	136324525	ADAMTS13	11093	-0.212565	-42.0156	FALSE	PROMOTER	HYPO
chr11	+	130318868	130346539	ADAMTS15	170689	-0.648831	-24.9203	FALSE	CDS	HYPO
chr7	-	937536	960526	ADAP1	11033	0.0757737	-39.8351	FALSE	INTRON	HYPO
chr22	+	50920152	50924866	ADM2	79924	0.168028	-26.7594	FALSE	PROMOTER	HYPO
chr1	+	955502	991499	AGRN	375790	-0.272696	-49.6753	FALSE	INTRON	HYPO
chr14	-	105403590	105444694	AHNAK2	113146	0.108875	-46.1297	FALSE	INTRON	HYPO
chr9	+	133971862	133998539	AIF1L	83543	0.0807793	-37.8517	FALSE	INTRON	HYPO
chr9	-	135600964	135754198	AK8	158067	0.304454	-28.1265	FALSE	INTRON	HYPO
chr6	+	151646665	151679694	AKAP12	9590	-0.186035	-74.1062	TRUE	PROMOTER	HYPO
chr6	+	151646665	151679694	AKAP12	9590	-0.186035	-76.7035	TRUE	INTRON	HYPO
chr6	+	151646665	151679694	AKAP12	9590	-0.186035	-74.1062	TRUE	CDS	HYPO
chr6	+	151646665	151679694	AKAP12	9590	-0.186035	-74.1062	TRUE	5-UTR	HYPO
chr15	+	101420008	101456830	ALDH1A3	220	-0.118113	-39.4861	FALSE	INTRON	HYPO
chr19	+	2249112	2252072	AMH	268	-0.217193	-28.7637	TRUE	CDS	HYPO
chr19	+	2249112	2252072	AMH	268	-0.217193	-28.7637	TRUE	INTRON	HYPO
chr3	-	49754266	49757238	AMIGO3	386724	0.0595241	-40.2095	FALSE	5-UTR	HYPO
chr3	-	49754266	49757238	AMIGO3	386724	0.0595241	-40.2095	FALSE	PROMOTER	HYPO
chr11	+	94501507	94609918	AMOTL1	154810	0.282255	-28.5705	FALSE	CDS	HYPO
chr11	+	94501507	94609918	AMOTL1	154810	0.282255	-28.5705	FALSE	5-UTR	HYPO
chr11	+	94501507	94609918	AMOTL1	154810	0.282255	-28.5705	FALSE	INTRON	HYPO
chr11	+	94501507	94609918	AMOTL1	154810	0.282255	-27.2387	FALSE	PROMOTER	HYPO
chr7	+	2719162	2755069	AMZ1	155185	1.67567	-38.7355	FALSE	INTRON	HYPO
chr9	-	140069235	140083057	ANAPC2	29882	-0.15537	-26.7167	FALSE	INTRON	HYPO
chr17	+	27920526	27941779	ANKRD13B	124930	0.416378	-50.6456	FALSE	3-UTR	HYPO
chr17	+	27920526	27941779	ANKRD13B	124930	0.416378	-41.0715	FALSE	INTRON	HYPO
chr17	+	27920526	27941779	ANKRD13B	124930	0.416378	-41.0715	FALSE	CDS	HYPO
chr1	+	145470507	145475647	ANKRD34A	284615	0.0288599	-41.5259	FALSE	CDS	HYPO
chr11	+	69924407	70035652	ANO1	55107	0.308395	-31.9071	FALSE	5-UTR	HYPO
chr11	+	69924407	70035652	ANO1	55107	0.308395	-31.9071	FALSE	PROMOTER	HYPO
chr11	+	69924407	70035652	ANO1	55107	0.308395	-31.9071	FALSE	CDS	HYPO
chr19	-	17434031	17445638	ANO8	57719	-0.265511	-39.1051	FALSE	CDS	HYPO
chr4	-	40812043	41216635	APBB2	323	-0.143767	-76.5724	FALSE	INTRON	HYPO
chr4	-	40812043	41216635	APBB2	323	-0.143767	-76.5724	FALSE	PROMOTER	HYPO
chr4	-	40812043	41216635	APBB2	323	-0.143767	-76.5724	FALSE	5-UTR	HYPO
chr17	+	36584719	36668628	ARHGAP23	57636	-0.0139495	-51.3678	FALSE	CDS	HYPO
chr17	+	36584719	36668628	ARHGAP23	57636	-0.0139495	-53.2882	FALSE	INTRON	HYPO
chr17	-	43471267	43503012	ARHGAP27	201176	-0.359161	-29.3613	FALSE	CDS	HYPO
chr17	-	43471267	43503012	ARHGAP27	201176	-0.359161	-29.3613	FALSE	PROMOTER	HYPO
chrX	-	153172829	153191714	ARHGAP4	393	-0.117678	-36.2006	FALSE	CDS	HYPO
chr8	+	1772148	1906807	ARHGEF10	9639	-0.169534	-40.4414	FALSE	CDS	HYPO
chr8	+	1772148	1906807	ARHGEF10	9639	-0.169534	-34.7471	FALSE	INTRON	HYPO
chr1	+	17866329	18024370	ARHGEF10L	55160	0.281087	-35.1339	FALSE	INTRON	HYPO
chr1	+	17866329	18024370	ARHGEF10L	55160	0.281087	-28.3272	FALSE	CDS	HYPO
chr1	+	3371146	3397677	ARHGEF16	27237	-0.164899	-24.5881	FALSE	INTRON	HYPO
chr13	+	111839172	111958081	ARHGEF7	8874	-0.143467	-55.1386	FALSE	INTRON	HYPO
chr19	+	926036	972803	ARID3A	1820	-0.269373	-68.7174	FALSE	INTRON	HYPO
chrX	-	2822010	2847416	ARSD	414	-0.138073	-66.6755	FALSE	INTRON	HYPO
chr17	+	79935425	79975282	ASPSCR1	79058	-0.00743229	-37.6313	FALSE	INTRON	HYPO
chr9	-	119187503	120177317	ASTN2	23245	-0.0615845	-37.9811	FALSE	INTRON	HYPO
chr15	-	25923859	26108349	ATP10A	57194	0.70465	-30.4573	FALSE	INTRON	HYPO
chr3	+	182511290	182639421	ATP11B	23200	-0.0921362	-61.9763	FALSE	PROMOTER	HYPO
chr3	+	182511290	182639421	ATP11B	23200	-0.0921362	-61.4025	FALSE	INTRON	HYPO
chr3	+	182511290	182639421	ATP11B	23200	-0.0921362	-61.4025	FALSE	CDS	HYPO
chr19	+	1241748	1244824	ATP5D	513	0.32097	-39.2074	FALSE	PROMOTER	HYPO
chr18	+	76829396	77138282	ATP9B	374868	0.154057	-27.4079	FALSE	PROMOTER	HYPO
chr11	+	369794	382117	B4GALNT4	338707	0.0539804	-27.7419	FALSE	3-UTR	HYPO
chr1	-	32192717	32229648	BAI2	576	0.168015	-39.1544	FALSE	INTRON	HYPO
chr17	+	79008946	79091232	BAIAP2	10458	-0.159399	-34.1379	FALSE	INTRON	HYPO
chr22	-	38480895	38506676	BAIAP2L2	80115	-0.131918	-47.2894	FALSE	PROMOTER	HYPO
chrX	-	152965946	152989556	BCAP31	10134	0.00240485	-25.2372	FALSE	PROMOTER	HYPO
chr2	+	111878490	111903861	BCL2L11	10018	-0.183004	-46.4659	TRUE	PROMOTER	HYPO
chr3	-	187439164	187463513	BCL6	604	0.107293	-27.0294	FALSE	PROMOTER	HYPO
chr3	-	187439164	187463513	BCL6	604	0.107293	-27.0294	FALSE	INTRON	HYPO
chrX	-	39910498	40036582	BCOR	54880	0.0791548	-31.6852	FALSE	INTRON	HYPO
chr19	+	572453	583493	BSG	682	0.0701306	-47.7805	FALSE	INTRON	HYPO
chr10	+	124913759	124924886	BUB3	9184	-0.117061	-57.0501	FALSE	PROMOTER	HYPO
chr11	-	554849	560779	C11orf35	256329	-0.312887	-62.704	FALSE	INTRON	HYPO
chr11	-	554849	560779	C11orf35	256329	-0.312887	-56.3817	FALSE	CDS	HYPO
chr11	-	63527363	63536113	C11orf95	65998	-0.219672	-55.3424	FALSE	PROMOTER	HYPO
chr16	-	1469744	1470801	C16orf91	283951	0.144641	-34.2705	FALSE	PROMOTER	HYPO
chr20	-	31030861	31172875	C20orf112	140688	0.308347	-65.9305	FALSE	INTRON	HYPO
chr3	-	49306029	49314508	C3orf62	375341	-0.0914772	-56.0857	FALSE	PROMOTER	HYPO
chr4	+	2043776	2045697	C4orf48	401115	0.210821	-47.3544	FALSE	PROMOTER	HYPO
chr5	+	2752261	2755511	C5orf38	153571	0.199682	-58.1789	FALSE	PROMOTER	HYPO
chr6	-	42068856	42110715	C6orf132	647024	0.0774523	-48.7412	FALSE	INTRON	HYPO
chr6	-	42068856	42110715	C6orf132	647024	0.0774523	-48.8168	FALSE	CDS	HYPO
chr7	-	1036622	1177893	C7orf50	84310	-0.0635017	-34.3478	FALSE	INTRON	HYPO
chr9	+	139738866	139741797	C9orf172	389813	-0.136142	-36.377	FALSE	CDS	HYPO
chr22	+	24407764	24574596	CABIN1	23523	-0.0907541	-29.8642	FALSE	INTRON	HYPO
chr20	-	60963685	60982339	CABLES2	81928	0.00416187	-29.3093	FALSE	PROMOTER	HYPO
chr16	+	1203240	1271772	CACNA1H	8912	1.71125	-33.1057	FALSE	INTRON	HYPO
chr16	+	1203240	1271772	CACNA1H	8912	1.71125	-33.0149	FALSE	CDS	HYPO
chr15	-	68483042	68498448	CALML4	91860	-0.00834204	-26.1351	FALSE	5-UTR	HYPO
chr15	-	68483042	68498448	CALML4	91860	-0.00834204	-26.1351	FALSE	PROMOTER	HYPO
chr10	+	12391582	12871733	CAMK1D	57118	-0.0154449	-73.6892	FALSE	PROMOTER	HYPO
chr13	-	111293756	111358480	CARS2	79587	0.137909	-35.9563	FALSE	INTRON	HYPO
chr1	-	10707262	10856733	CASZ1	54897	-0.243148	-29.0345	FALSE	INTRON	HYPO
chr16	-	88941262	89043504	CBFA2T3	863	0.606584	-32.8706	TRUE	INTRON	HYPO
chr16	-	88941262	89043504	CBFA2T3	863	0.606584	-40.0053	TRUE	CDS	HYPO
chr16	-	88941262	89043504	CBFA2T3	863	0.606584	-34.4418	TRUE	3-UTR	HYPO
chr21	-	44473300	44496472	CBS	875	0.222718	-31.8209	FALSE	INTRON	HYPO
chr21	-	44473300	44496472	CBS	875	0.222718	-62.8166	FALSE	PROMOTER	HYPO
chr3	-	46963219	47018257	CCDC12	151903	0.0397654	-24.4756	FALSE	INTRON	HYPO
chr16	-	3077867	3085542	CCDC64B	146439	-0.00887893	-39.9861	FALSE	CDS	HYPO
chr2	+	56411257	56613309	CCDC85A	114800	0.0550732	-29.3512	FALSE	CDS	HYPO
chr11	+	65657874	65659106	CCDC85B	11007	0.643804	-50.8836	FALSE	3-UTR	HYPO
chr14	-	99977602	100070727	CCDC85C	317762	-0.126813	-27.9977	FALSE	INTRON	HYPO
chr14	-	99977602	100070727	CCDC85C	317762	-0.126813	-43.974	FALSE	CDS	HYPO
chr19	+	41816093	41830788	CCDC97	90324	0.229583	-64.3654	FALSE	3-UTR	HYPO
chr5	-	43381599	43412488	CCL28	56477	0.267522	-57.6829	FALSE	INTRON	HYPO
chr11	+	2398546	2418649	CD81	975	-0.0366219	-27.8303	FALSE	INTRON	HYPO
chr16	+	68678150	68732957	CDH3	1001	-0.251576	-52.1877	FALSE	PROMOTER	HYPO
chr22	-	46756730	46933067	CELSR1	9620	0.678571	-34.0187	FALSE	INTRON	HYPO
chr3	-	48673895	48700348	CELSR3	1951	-0.221808	-55.2144	FALSE	CDS	HYPO
chr19	+	859664	863610	CFD	1675	0.0335496	-40.1138	FALSE	3-UTR	HYPO
chr19	+	859664	863610	CFD	1675	0.0335496	-55.3993	FALSE	PROMOTER	HYPO
chr19	+	859664	863610	CFD	1675	0.0335496	-40.1138	FALSE	CDS	HYPO
chr19	+	859664	863610	CFD	1675	0.0335496	-40.1138	FALSE	INTRON	HYPO
chr12	+	104850691	105155792	CHST11	50515	-0.0658833	-65.3138	FALSE	INTRON	HYPO
chr12	-	120123594	120315095	CIT	11113	-0.273824	-25.5844	FALSE	INTRON	HYPO
chr14	-	103985994	103989196	CKB	1152	0.042528	-46.9872	FALSE	PROMOTER	HYPO
chr14	-	103985994	103989196	CKB	1152	0.042528	-20.0342	FALSE	CDS	HYPO
chr14	-	103985994	103989196	CKB	1152	0.042528	-46.9872	FALSE	5-UTR	HYPO
chr14	-	103985994	103989196	CKB	1152	0.042528	-46.9872	FALSE	INTRON	HYPO
chr21	+	46825096	46933634	COL18A1	80781	-0.213074	-72.7132	FALSE	INTRON	HYPO
chr3	-	48601505	48632593	COL7A1	1294	-0.0595973	-59.4135	FALSE	CDS	HYPO
chr3	-	48601505	48632593	COL7A1	1294	-0.0595973	-59.4135	FALSE	INTRON	HYPO
chr19	-	17003761	17137625	CPAMD8	27151	-0.142109	-47.798	FALSE	INTRON	HYPO
chr19	-	17003761	17137625	CPAMD8	27151	-0.142109	-61.7606	FALSE	CDS	HYPO
chr4	-	778744	819945	CPLX1	10815	-0.392533	-38.1352	FALSE	CDS	HYPO
chr4	-	778744	819945	CPLX1	10815	-0.392533	-44.6779	FALSE	3-UTR	HYPO
chr16	+	89642175	89663654	CPNE7	27132	0.0636601	-54.9931	TRUE	PROMOTER	HYPO
chr16	+	89642175	89663654	CPNE7	27132	0.0636601	-39.5472	TRUE	INTRON	HYPO
chr14	+	105941111	105946507	CRIP2	1397	0.00859653	-30.688	FALSE	CDS	HYPO
chr14	+	105941111	105946507	CRIP2	1397	0.00859653	-29.3415	FALSE	INTRON	HYPO
chr19	-	18704034	18717660	CRLF1	9244	-0.0359193	-45.531	FALSE	INTRON	HYPO
chr19	-	18704034	18717660	CRLF1	9244	-0.0359193	-59.533	FALSE	PROMOTER	HYPO
chr1	+	17248444	17299474	CROCC	9696	-0.347192	-71.1474	FALSE	CDS	HYPO
chr10	-	126676417	126849103	CTBP2	1488	0.365805	-38.032	FALSE	INTRON	HYPO
chr20	+	44519590	44527458	CTSA	5476	-0.0760846	-43.6953	FALSE	PROMOTER	HYPO
chr19	-	7989380	7991051	CTXN1	404217	0.289013	-30.4963	FALSE	3-UTR	HYPO
chr7	+	101459183	101927250	CUX1	1523	0.0181308	-37.8748	TRUE	INTRON	HYPO
chr12	+	111471827	111788358	CUX2	23316	0.169287	-32.3183	FALSE	INTRON	HYPO
chr12	+	111471827	111788358	CUX2	23316	0.169287	-29.444	FALSE	CDS	HYPO
chr9	+	124329398	124547809	DAB2IP	153090	-0.22056	-43.9825	TRUE	PROMOTER	HYPO
chr9	+	124329398	124547809	DAB2IP	153090	-0.22056	-27.0233	TRUE	INTRON	HYPO
chr9	+	124329398	124547809	DAB2IP	153090	-0.22056	-20.8307	TRUE	CDS	HYPO
chr11	+	61447904	61514474	DAGLA	747	0.0189015	-39.3583	FALSE	INTRON	HYPO
chr14	-	53503457	53620046	DDHD1	80821	0.175184	-24.488	FALSE	INTRON	HYPO
chr14	-	53503457	53620046	DDHD1	80821	0.175184	-29.5452	FALSE	CDS	HYPO
chr22	-	19117791	19132190	DGCR14	8220	0.00102969	-52.6893	FALSE	PROMOTER	HYPO
chr4	-	952671	967348	DGKQ	1609	0.0923116	-37.8175	FALSE	PROMOTER	HYPO
chr19	+	10828728	10942586	DNM2	1785	-0.0452745	-31.9721	FALSE	INTRON	HYPO
chr19	+	10828728	10942586	DNM2	1785	-0.0452745	-31.9721	FALSE	CDS	HYPO
chr19	+	2164147	2232577	DOT1L	84444	0.0672153	-27.2723	FALSE	INTRON	HYPO
chr11	+	65686727	65689048	DRAP1	10589	-0.0723692	-66.4771	FALSE	PROMOTER	HYPO
chr11	-	1575280	1593150	DUSP8	1850	-0.386819	-49.3795	FALSE	INTRON	HYPO
chr1	-	1270657	1284492	DVL1	1855	0.0659262	-25.0116	FALSE	INTRON	HYPO
chr20	+	2673523	2740754	EBF4	57593	-0.296729	-27.2743	FALSE	CDS	HYPO
chr20	+	2673523	2740754	EBF4	57593	-0.296729	-39.075	FALSE	INTRON	HYPO
chr3	+	183967444	183976547	ECE2	9718	0.537223	-27.0849	FALSE	INTRON	HYPO
chr3	+	183967444	183976547	ECE2	9718	0.537223	-27.0849	FALSE	CDS	HYPO
chr3	+	183967444	183976547	ECE2	9718	0.537223	-27.0849	FALSE	5-UTR	HYPO
chr3	+	183967444	183976547	ECE2	9718	0.537223	-27.0849	FALSE	PROMOTER	HYPO
chr20	-	62119364	62130668	EEF1A2	1917	0.0581751	-20.6722	FALSE	5-UTR	HYPO
chr20	-	62119364	62130668	EEF1A2	1917	0.0581751	-25.3885	FALSE	INTRON	HYPO
chr20	-	62119364	62130668	EEF1A2	1917	0.0581751	-36.1892	FALSE	CDS	HYPO
chr20	-	62119364	62130668	EEF1A2	1917	0.0581751	-57.7906	FALSE	3-UTR	HYPO
chr20	-	62119364	62130668	EEF1A2	1917	0.0581751	-20.6722	FALSE	PROMOTER	HYPO
chr8	-	144661866	144679845	EEF1D	1936	0.0319396	-31.3744	FALSE	PROMOTER	HYPO
chr14	-	23825608	23834842	EFS	10278	-0.193422	-49.1152	FALSE	PROMOTER	HYPO
chr7	+	55086724	55224644	EGFR	1956	-0.355936	-70.8828	FALSE	INTRON	HYPO
chr11	-	64620198	64647185	EHD1	10938	0.192038	-55.0604	FALSE	INTRON	HYPO
chr11	-	64620198	64647185	EHD1	10938	0.192038	-23.2275	FALSE	3-UTR	HYPO
chr11	+	94822973	94865815	ENDOD1	23052	0.378829	-32.0256	FALSE	PROMOTER	HYPO
chr1	-	38225944	38230824	EPHA10	284656	0.168323	-60.4176	FALSE	INTRON	HYPO
chr2	-	222282746	222437010	EPHA4	2043	-0.768469	-71.3004	FALSE	INTRON	HYPO
chr19	+	55591759	55599291	EPS8L1	54869	-0.238639	-45.0635	FALSE	INTRON	HYPO
chr19	+	55591759	55599291	EPS8L1	54869	-0.238639	-43.433	FALSE	PROMOTER	HYPO
chr19	+	55591759	55599291	EPS8L1	54869	-0.238639	-45.0635	FALSE	CDS	HYPO
chr11	+	706119	727727	EPS8L2	64787	-0.228908	-59.6694	FALSE	CDS	HYPO
chr11	+	706119	727727	EPS8L2	64787	-0.228908	-46.6298	FALSE	INTRON	HYPO
chr1	+	6484847	6521004	ESPN	83715	-0.142403	-51.711	FALSE	PROMOTER	HYPO
chr1	+	6484847	6521004	ESPN	83715	-0.142403	-77.0306	FALSE	INTRON	HYPO
chr1	+	6484847	6521004	ESPN	83715	-0.142403	-29.9716	FALSE	3-UTR	HYPO
chr1	-	17017712	17046652	ESPNP	284729	0.0205894	-37.4564	FALSE	INTRON	HYPO
chr4	+	5712923	5816031	EVC	2121	-0.153327	-35.371	FALSE	CDS	HYPO
chr4	+	5712923	5816031	EVC	2121	-0.153327	-35.371	FALSE	INTRON	HYPO
chr8	-	118811601	119124058	EXT1	2131	-0.252138	-34.135	TRUE	INTRON	HYPO
chr11	+	61595504	61634826	FADS2	9415	-0.0154923	-25.0161	FALSE	PROMOTER	HYPO
chr11	+	61595504	61634826	FADS2	9415	-0.0154923	-63.3501	FALSE	INTRON	HYPO
chr8	+	58907112	59062277	FAM110B	90362	-0.00648347	-34.745	FALSE	PROMOTER	HYPO
chr8	+	58907112	59062277	FAM110B	90362	-0.00648347	-34.745	FALSE	5-UTR	HYPO
chr8	+	58907112	59062277	FAM110B	90362	-0.00648347	-34.745	FALSE	CDS	HYPO
chr3	+	184053716	184064063	FAM131A	131408	-0.0975719	-26.7422	FALSE	INTRON	HYPO
chr5	-	92953430	93447404	FAM172A	83989	-0.172385	-82.0961	TRUE	INTRON	HYPO
chr4	+	2627158	2734302	FAM193A	8603	0.0763573	-37.0217	FALSE	INTRON	HYPO
chr3	+	194406621	194409766	FAM43A	131583	-0.193452	-52.0545	FALSE	CDS	HYPO
chr16	+	67562719	67580691	FAM65A	79567	0.00799907	-61.4753	FALSE	CDS	HYPO
chr16	+	67562719	67580691	FAM65A	79567	0.00799907	-61.4753	FALSE	5-UTR	HYPO
chr16	+	67562719	67580691	FAM65A	79567	0.00799907	-61.4753	FALSE	PROMOTER	HYPO
chr16	+	67562719	67580691	FAM65A	79567	0.00799907	-55.9447	FALSE	INTRON	HYPO
chr17	-	18874380	18908060	FAM83G	644815	0.190114	-41.8382	FALSE	CDS	HYPO
chr12	+	133067156	133161773	FBRSL1	57666	0.0891838	-39.5117	FALSE	INTRON	HYPO
chr16	-	742499	755825	FBXL16	146330	-0.22073	-38.7984	FALSE	CDS	HYPO
chr16	-	742499	755825	FBXL16	146330	-0.22073	-38.7984	FALSE	3-UTR	HYPO
chr16	-	742499	755825	FBXL16	146330	-0.22073	-42.8923	FALSE	INTRON	HYPO
chr16	+	67193890	67198077	FBXL8	55336	-0.174922	-26.4229	FALSE	CDS	HYPO
chr19	-	39432040	39466453	FBXO17	115290	0.0848809	-40.6683	FALSE	INTRON	HYPO
chr11	-	125358095	125366206	FEZ1	9638	-0.199739	-75.7407	FALSE	INTRON	HYPO
chr4	+	1006251	1020686	FGFRL1	53834	0.368471	-71.5615	FALSE	PROMOTER	HYPO
chr4	+	1006251	1020686	FGFRL1	53834	0.368471	-71.5615	FALSE	INTRON	HYPO
chr4	+	1006251	1020686	FGFRL1	53834	0.368471	-71.5615	FALSE	CDS	HYPO
chr4	+	1006251	1020686	FGFRL1	53834	0.368471	-71.5615	FALSE	5-UTR	HYPO
chr11	-	65651210	65656010	FIBP	9158	0.0538249	-50.8836	FALSE	PROMOTER	HYPO
chr19	-	7933604	7939326	FLJ22184	80164	0.00475873	-82.8304	FALSE	CDS	HYPO
chr19	-	7933604	7939326	FLJ22184	80164	0.00475873	-83.1549	FALSE	INTRON	HYPO
chr5	-	180034752	180076624	FLT4	2324	1.59268	-61.0402	FALSE	INTRON	HYPO
chr5	-	180034752	180076624	FLT4	2324	1.59268	-30.604	FALSE	3-UTR	HYPO
chr9	-	132649465	132805473	FNBP1	23048	-0.210353	-26.3545	FALSE	3-UTR	HYPO
chr17	-	74132414	74137380	FOXJ1	2302	0.0276227	-34.0759	FALSE	PROMOTER	HYPO
chr17	-	74132414	74137380	FOXJ1	2302	0.0276227	-28.91	FALSE	CDS	HYPO
chr17	-	74132414	74137380	FOXJ1	2302	0.0276227	-34.0759	FALSE	5-UTR	HYPO
chr6	+	41514163	41570122	FOXP4	116113	-0.0833983	-29.6396	FALSE	INTRON	HYPO
chr9	-	85859538	86082657	FRMD3	257019	0.0812243	-50.1509	FALSE	INTRON	HYPO
chr10	-	13685705	14372866	FRMD4A	55691	-0.184674	-40.4482	FALSE	INTRON	HYPO
chr14	+	52118575	52197444	FRMD6	122786	-0.52057	-45.1456	FALSE	INTRON	HYPO
chr3	-	120113060	120169918	FSTL1	11167	-0.376681	-49.4897	FALSE	PROMOTER	HYPO
chr2	-	208627309	208634143	FZD5	7855	-0.294961	-77.5591	FALSE	CDS	HYPO
chr6	-	29570004	29600962	GABBR1	2550	-0.0693642	-57.9947	FALSE	CDS	HYPO
chr6	-	29570004	29600962	GABBR1	2550	-0.0693642	-57.9947	FALSE	INTRON	HYPO
chr13	-	114523521	114567046	GAS6	2621	0.391967	-40.667	FALSE	INTRON	HYPO
chr13	-	114523521	114567046	GAS6	2621	0.391967	-34.7952	FALSE	CDS	HYPO
chr17	-	9813925	9929623	GAS7	8522	-0.301474	-44.1115	FALSE	INTRON	HYPO
chr3	-	128198264	128206764	GATA2	2624	0.215339	-52.1633	FALSE	INTRON	HYPO
chr3	-	128198264	128206764	GATA2	2624	0.215339	-57.1436	FALSE	5-UTR	HYPO
chr3	-	128198264	128206764	GATA2	2624	0.215339	-43.3935	FALSE	CDS	HYPO
chr3	-	128198264	128206764	GATA2	2624	0.215339	-51.8259	FALSE	PROMOTER	HYPO
chr10	+	104005254	104142656	GBF1	8729	-0.146256	-63.4261	FALSE	PROMOTER	HYPO
chrX	+	153665258	153671814	GDI1	2664	0.111504	-24.0414	FALSE	PROMOTER	HYPO
chr3	+	158362316	158410360	GFM1	85476	0.0165736	-59.7063	FALSE	INTRON	HYPO
chr7	-	42000547	42276618	GLI3	2737	0.322854	-57.793	FALSE	INTRON	HYPO
chr6	-	1624034	2245868	GMDS	2762	0.011235	-36.6398	FALSE	CDS	HYPO
chr6	-	1624034	2245868	GMDS	2762	0.011235	-36.6398	FALSE	INTRON	HYPO
chr2	+	220363616	220371718	GMPPA	29926	-0.00441664	-27.1018	FALSE	PROMOTER	HYPO
chr7	-	2767740	2883959	GNA12	2768	0.0566025	-21.9103	FALSE	INTRON	HYPO
chr20	+	57466425	57486250	GNAS	2778	0.0810991	-37.3329	FALSE	INTRON	HYPO
chr12	-	133360453	133405426	GOLGA3	2802	-0.146766	-27.4766	FALSE	3-UTR	HYPO
chr15	-	34671269	34682001	GOLGA8A	23015	-0.179359	-82.6676	FALSE	INTRON	HYPO
chr7	+	23286315	23314729	GPNMB	10457	0.000629488	-32.9788	FALSE	INTRON	HYPO
chr14	-	105515725	105531887	GPR132	29933	1.62321	-31.3441	FALSE	INTRON	HYPO
chr1	-	6307405	6321035	GPR153	387509	-0.199424	-61.3819	FALSE	CDS	HYPO
chr1	-	6307405	6321035	GPR153	387509	-0.199424	-58.3218	FALSE	3-UTR	HYPO
chr10	+	25464289	25891157	GPR158	57512	0.271401	-46.6873	FALSE	CDS	HYPO
chr10	+	25464289	25891157	GPR158	57512	0.271401	-56.8293	FALSE	INTRON	HYPO
chr15	-	40091222	40213093	GPR176	11245	0.00365284	-73.6869	FALSE	CDS	HYPO
chr15	-	40091222	40213093	GPR176	11245	0.00365284	-73.6869	FALSE	5-UTR	HYPO
chr15	-	40091222	40213093	GPR176	11245	0.00365284	-73.6869	FALSE	PROMOTER	HYPO
chr15	-	40091222	40213093	GPR176	11245	0.00365284	-59.5459	FALSE	INTRON	HYPO
chr9	+	139249251	139254057	GPSM1	26086	0.115271	-32.8297	FALSE	INTRON	HYPO
chr9	+	139249251	139254057	GPSM1	26086	0.115271	-26.7333	FALSE	5-UTR	HYPO
chr9	+	139249251	139254057	GPSM1	26086	0.115271	-26.7333	FALSE	PROMOTER	HYPO
chr8	+	145729464	145732555	GPT	2875	-0.0170024	-45.3434	FALSE	PROMOTER	HYPO
chr1	-	37261127	37499844	GRIK3	2899	1.3424	-35.9821	FALSE	INTRON	HYPO
chr1	-	37261127	37499844	GRIK3	2899	1.3424	-44.8731	FALSE	CDS	HYPO
chr9	+	140033608	140063214	GRIN1	2902	-0.196065	-53.7552	FALSE	INTRON	HYPO
chr9	+	140033608	140063214	GRIN1	2902	-0.196065	-43.3583	FALSE	CDS	HYPO
chr8	+	144635556	144645231	GSDMD	79792	-0.199353	-22.8068	FALSE	PROMOTER	HYPO
chr9	+	124030379	124095120	GSN	2934	0.0677613	-23.2631	TRUE	PROMOTER	HYPO
chr9	+	124030379	124095120	GSN	2934	0.0677613	-23.2631	TRUE	INTRON	HYPO
chr7	+	73868119	74016920	GTF2IRD1	9569	-0.382671	-52.3261	FALSE	INTRON	HYPO
chr17	+	43224683	43229468	HEXIM1	10614	-0.616889	-34.9072	FALSE	PROMOTER	HYPO
chr19	+	1065921	1087830	HMHA1	23526	-0.150369	-41.902	FALSE	INTRON	HYPO
chr19	-	12873816	12886434	HOOK2	29911	-0.194673	-63.2652	FALSE	CDS	HYPO
chr19	-	12873816	12886434	HOOK2	29911	-0.194673	-63.2652	FALSE	INTRON	HYPO
chr12	-	54356091	54362540	HOTAIR	100124700	-0.261565	-52.0305	FALSE	3-UTR	HYPO
chr12	-	54356091	54362540	HOTAIR	100124700	-0.261565	-57.2384	FALSE	INTRON	HYPO
chr17	-	46626231	46651810	HOXB3	3213	-0.174397	-74.3394	FALSE	PROMOTER	HYPO
chr17	-	46626231	46651810	HOXB3	3213	-0.174397	-31.9921	FALSE	CDS	HYPO
chr12	+	54332575	54340328	HOXC13	3229	-0.515704	-46.9824	FALSE	CDS	HYPO
chr12	+	54447660	54449814	HOXC4	3221	0.1768	-51.9773	FALSE	INTRON	HYPO
chr12	+	54410635	54429144	HOXC5	3222	0.260638	-69.1992	FALSE	CDS	HYPO
chr12	+	54410635	54429144	HOXC5	3222	0.260638	-54.2976	FALSE	INTRON	HYPO
chr12	+	54410635	54429144	HOXC5	3222	0.260638	-24.5675	FALSE	PROMOTER	HYPO
chr12	+	54422193	54424607	HOXC6	3223	-0.173064	-24.5675	FALSE	CDS	HYPO
chr12	+	54402889	54406545	HOXC8	3224	0.0530463	-78.6673	FALSE	5-UTR	HYPO
chr12	+	54402889	54406545	HOXC8	3224	0.0530463	-60.4125	FALSE	PROMOTER	HYPO
chr12	+	54402889	54406545	HOXC8	3224	0.0530463	-64.783	FALSE	CDS	HYPO
chr17	+	40703983	40707232	HSD17B1	3292	-0.0236514	-53.1683	FALSE	PROMOTER	HYPO
chr16	+	67197287	67203848	HSF4	3299	-0.0287344	-52.903	FALSE	PROMOTER	HYPO
chr16	+	67197287	67203848	HSF4	3299	-0.0287344	-79.3831	FALSE	5-UTR	HYPO
chr16	+	67197287	67203848	HSF4	3299	-0.0287344	-46.3151	FALSE	INTRON	HYPO
chr4	+	980784	998317	IDUA	3425	0.0347287	-53.1766	FALSE	CDS	HYPO
chr4	+	980784	998317	IDUA	3425	0.0347287	-54.5278	FALSE	INTRON	HYPO
chr1	-	19230773	19282826	IFFO2	126917	-0.156811	-42.0792	FALSE	INTRON	HYPO
chr15	-	65619464	65670378	IGDCC3	9543	-0.280817	-36.3945	FALSE	INTRON	HYPO
chr1	-	159896828	159915386	IGSF9	57549	-0.434322	-33.1779	FALSE	CDS	HYPO
chr22	+	17565848	17596584	IL17RA	23765	0.0230462	-36.1594	FALSE	INTRON	HYPO
chr3	+	9958757	9975305	IL17RC	84818	-0.199609	-32.3332	FALSE	PROMOTER	HYPO
chr3	+	9944511	9958084	IL17RE	132014	-0.365557	-32.3332	FALSE	3-UTR	HYPO
chr3	+	9944511	9958084	IL17RE	132014	-0.365557	-32.3332	FALSE	CDS	HYPO
chr14	+	105155942	105171145	INF2	64423	-0.0540863	-26.6415	FALSE	INTRON	HYPO
chr2	+	121103718	121109383	INHBB	3625	-0.606477	-29.3123	FALSE	CDS	HYPO
chr3	-	12938541	13114617	IQSEC1	9922	-0.187438	-26.2566	FALSE	INTRON	HYPO
chr3	-	12938541	13114617	IQSEC1	9922	-0.187438	-48.1225	FALSE	PROMOTER	HYPO
chrX	-	153275956	153285342	IRAK1	3654	0.0480827	-49.4059	FALSE	CDS	HYPO
chr11	-	612554	615728	IRF7	3665	-0.213603	-31.8123	FALSE	5-UTR	HYPO
chr11	-	612554	615728	IRF7	3665	-0.213603	-31.8123	FALSE	INTRON	HYPO
chr11	-	612554	615728	IRF7	3665	-0.213603	-31.8123	FALSE	PROMOTER	HYPO
chr5	-	2746278	2751769	IRX2	153572	0.710683	-58.1789	FALSE	CDS	HYPO
chr16	-	54317211	54320378	IRX3	79191	0.0753479	-39.0485	FALSE	PROMOTER	HYPO
chr17	+	73717515	73753899	ITGB4	3691	-0.21484	-66.8501	FALSE	INTRON	HYPO
chr17	+	73717515	73753899	ITGB4	3691	-0.21484	-45.0633	FALSE	CDS	HYPO
chr15	+	41786055	41795757	ITPKA	3706	-0.548477	-33.1089	FALSE	INTRON	HYPO
chr15	+	41786055	41795757	ITPKA	3706	-0.548477	-33.1372	FALSE	CDS	HYPO
chr1	-	226819390	226926876	ITPKB	3707	-0.607282	-28.134	FALSE	INTRON	HYPO
chr1	-	226819390	226926876	ITPKB	3707	-0.607282	-59.1529	FALSE	CDS	HYPO
chr20	-	42805456	42816218	JPH2	57158	0.210786	-47.9374	FALSE	CDS	HYPO
chr1	+	14925212	15394651	KAZN	23254	0.309553	-32.742	FALSE	CDS	HYPO
chr1	+	14925212	15394651	KAZN	23254	0.309553	-32.742	FALSE	INTRON	HYPO
chr19	-	50818764	50832634	KCNC3	3748	-0.145266	-21.8191	FALSE	CDS	HYPO
chr19	-	50818764	50832634	KCNC3	3748	-0.145266	-21.8191	FALSE	INTRON	HYPO
chr1	-	210851656	211307457	KCNH1	3756	2.3311	-31.3452	FALSE	CDS	HYPO
chr12	-	121866899	122018920	KDM2B	84678	0.0582293	-29.9185	FALSE	INTRON	HYPO
chr9	+	6757640	7077264	KDM4C	23081	0.145676	-64.5902	FALSE	PROMOTER	HYPO
chr5	-	175773065	175788809	KIAA1191	57179	0.0218336	-36.5794	FALSE	PROMOTER	HYPO
chr6	+	138483052	138665800	KIAA1244	57221	-0.195839	-26.8319	FALSE	CDS	HYPO
chr16	-	57792128	57836439	KIFC3	3801	-0.557477	-92.7336	FALSE	5-UTR	HYPO
chr16	-	57792128	57836439	KIFC3	3801	-0.557477	-93.0672	FALSE	PROMOTER	HYPO
chr16	-	57792128	57836439	KIFC3	3801	-0.557477	-92.7336	FALSE	INTRON	HYPO
chr15	+	31619082	31670102	KLF13	51621	0.292288	-73.7517	FALSE	CDS	HYPO
chr9	-	110247132	110252047	KLF4	9314	0.114719	-32.407	TRUE	INTRON	HYPO
chr9	-	110247132	110252047	KLF4	9314	0.114719	-48.1934	TRUE	PROMOTER	HYPO
chr9	-	110247132	110252047	KLF4	9314	0.114719	-32.407	TRUE	CDS	HYPO
chr10	-	3818187	3827473	KLF6	1316	-0.0620525	-28.3904	TRUE	INTRON	HYPO
chr16	-	87741417	87799598	KLHDC4	54758	0.129358	-42.234	FALSE	INTRON	HYPO
chr1	+	18807423	18812480	KLHDC7A	127707	-0.408199	-24.9021	FALSE	CDS	HYPO
chr22	+	29469065	29564321	KREMEN1	83999	0.0748285	-55.6959	FALSE	PROMOTER	HYPO
chr18	+	21452983	21535029	LAMA3	3909	0.22967	-32.6632	FALSE	PROMOTER	HYPO
chr18	+	21452983	21535029	LAMA3	3909	0.22967	-32.6632	FALSE	5-UTR	HYPO
chr18	+	21452983	21535029	LAMA3	3909	0.22967	-32.6632	FALSE	INTRON	HYPO
chr20	-	60884115	60942368	LAMA5	3911	-0.36411	-40.9894	FALSE	INTRON	HYPO
chr7	-	107564245	107643804	LAMB1	3912	-0.359677	-43.7931	FALSE	INTRON	HYPO
chr1	+	182992594	183114727	LAMC1	3915	-0.028393	-25.1498	FALSE	CDS	HYPO
chr1	+	182992594	183114727	LAMC1	3915	-0.028393	-24.4166	FALSE	PROMOTER	HYPO
chr1	+	182992594	183114727	LAMC1	3915	-0.028393	-25.1498	FALSE	5-UTR	HYPO
chr6	-	33738989	33754719	LEMD2	221496	-0.0511984	-81.913	FALSE	3-UTR	HYPO
chr20	+	62367977	62370460	LIME1	54923	-0.222322	-35.9861	FALSE	CDS	HYPO
chr20	+	62367977	62370460	LIME1	54923	-0.222322	-58.3453	FALSE	INTRON	HYPO
chr20	+	62367977	62370460	LIME1	54923	-0.222322	-40.144	FALSE	3-UTR	HYPO
chr2	+	109150810	109303702	LIMS1	3987	0.0698649	-21.1361	FALSE	INTRON	HYPO
chr16	-	903634	1020984	LMF1	64788	-0.0271802	-44.0325	FALSE	PROMOTER	HYPO
chr16	-	903634	1020984	LMF1	64788	-0.0271802	-47.6976	FALSE	INTRON	HYPO
chr9	+	129376721	129463311	LMX1B	4010	0.620776	-40.9563	FALSE	PROMOTER	HYPO
chr9	+	129376721	129463311	LMX1B	4010	0.620776	-52.5188	FALSE	INTRON	HYPO
chr4	-	773936	775636	LOC100129917	100129917	-0.161123	-41.4065	FALSE	PROMOTER	HYPO
chr17	-	62745779	62778117	LOC146880	146880	-0.288691	-48.2997	FALSE	INTRON	HYPO
chr17	-	62745779	62778117	LOC146880	146880	-0.288691	-53.5388	FALSE	PROMOTER	HYPO
chr17	-	62745779	62778117	LOC146880	146880	-0.288691	-47.0992	FALSE	3-UTR	HYPO
chr18	-	70821292	70931733	LOC400655	400655	-0.189707	-26.7315	FALSE	INTRON	HYPO
chr9	-	113636053	113800365	LPAR1	1902	-0.387868	-51.6765	FALSE	PROMOTER	HYPO
chr8	+	145743348	145750559	LRRC14	9684	-0.0892531	-31.2938	FALSE	3-UTR	HYPO
chr1	+	90287479	90401989	LRRC8D	55144	0.166965	-74.0156	FALSE	INTRON	HYPO
chr15	+	101459459	101610317	LRRK1	79705	-0.209842	-33.1533	FALSE	INTRON	HYPO
chr19	+	35739558	35758867	LSR	51599	0.0139887	-67.9776	FALSE	CDS	HYPO
chr14	-	74964885	75079034	LTBP2	4053	-0.248728	-51.4993	FALSE	CDS	HYPO
chr19	+	41099071	41135725	LTBP4	8425	0.234893	-48.0698	FALSE	INTRON	HYPO
chr11	-	63766029	63933585	MACROD1	28992	-0.0345828	-34.0817	FALSE	CDS	HYPO
chr11	-	63766029	63933585	MACROD1	28992	-0.0345828	-44.7254	FALSE	INTRON	HYPO
chr1	-	11734536	11741271	MAD2L2	10459	0.1165	-30.0368	FALSE	PROMOTER	HYPO
chr4	+	1283671	1333925	MAEA	10296	0.085122	-36.7172	FALSE	INTRON	HYPO
chr17	-	79876144	79881444	MAFG	4097	-0.228193	-43.3852	FALSE	PROMOTER	HYPO
chr17	-	79876144	79881444	MAFG	4097	-0.228193	-43.3852	FALSE	INTRON	HYPO
chr3	-	65344943	66024509	MAGI1	9223	0.0914209	-39.2717	FALSE	INTRON	HYPO
chr11	-	95709756	96076344	MAML2	84441	-0.676225	-33.7889	FALSE	CDS	HYPO
chr1	+	25943958	26111258	MAN1C1	57134	1.06597	-37.1897	FALSE	INTRON	HYPO
chr19	-	12757321	12777591	MAN2B1	4125	-0.0974017	-40.3116	FALSE	CDS	HYPO
chr1	-	27681669	27693337	MAP3K6	9064	-0.0704482	-33.4577	FALSE	INTRON	HYPO
chr1	-	27681669	27693337	MAP3K6	9064	-0.0704482	-33.4577	FALSE	CDS	HYPO
chr10	+	99473464	99477909	MARVELD1	83742	-0.0879813	-37.7193	TRUE	3-UTR	HYPO
chr11	-	119179233	119187840	MCAM	4162	0.101685	-34.664	FALSE	INTRON	HYPO
chr11	-	119179233	119187840	MCAM	4162	0.101685	-34.664	FALSE	CDS	HYPO
chr13	+	113623534	113754053	MCF2L	23263	0.0636139	-32.9332	FALSE	INTRON	HYPO
chr2	-	47129008	47168994	MCFD2	90411	-0.13113	-40.9197	FALSE	INTRON	HYPO
chr14	-	47527819	47812449	MDGA2	161357	-0.128012	-52.8317	FALSE	PROMOTER	HYPO
chr14	-	47527819	47812449	MDGA2	161357	-0.128012	-24.6794	FALSE	CDS	HYPO
chr14	-	47527819	47812449	MDGA2	161357	-0.128012	-42.0546	FALSE	INTRON	HYPO
chr11	+	46402617	46405387	MDK	4192	0.196473	-24.9933	FALSE	PROMOTER	HYPO
chr11	+	46402617	46405387	MDK	4192	0.196473	-24.6799	FALSE	5-UTR	HYPO
chr1	-	3404505	3528059	MEGF6	1953	-0.125984	-52.7658	FALSE	INTRON	HYPO
chr1	-	156041803	156051789	MEX3A	92312	0.38696	-23.0566	FALSE	CDS	HYPO
chr3	-	196728611	196756687	MFI2	4241	-0.258323	-24.1642	FALSE	3-UTR	HYPO
chr4	-	675617	682973	MFSD7	84179	-0.190388	-27.6481	FALSE	CDS	HYPO
chr4	-	675617	682973	MFSD7	84179	-0.190388	-29.8374	FALSE	INTRON	HYPO
chr15	+	41952609	42062141	MGA	23269	-0.00291951	-81.6092	FALSE	INTRON	HYPO
chr15	+	41952609	42062141	MGA	23269	-0.00291951	-76.5309	FALSE	PROMOTER	HYPO
chr15	+	41952609	42062141	MGA	23269	-0.00291951	-76.5309	FALSE	5-UTR	HYPO
chr6	-	109765265	109777190	MICAL1	64780	-0.182979	-32.9848	FALSE	PROMOTER	HYPO
chr10	+	89264222	89313218	MINPP1	9562	-0.0311593	-27.1419	FALSE	PROMOTER	HYPO
chr10	+	89264222	89313218	MINPP1	9562	-0.0311593	-27.1419	FALSE	5-UTR	HYPO
chr10	+	89264222	89313218	MINPP1	9562	-0.0311593	-27.1419	FALSE	CDS	HYPO
chr10	-	27961802	28034778	MKX	283078	-0.0929122	-68.3763	FALSE	PROMOTER	HYPO
chr10	-	27961802	28034778	MKX	283078	-0.0929122	-38.5538	FALSE	CDS	HYPO
chr10	-	27961802	28034778	MKX	283078	-0.0929122	-37.7979	FALSE	INTRON	HYPO
chr11	-	1490684	1785501	MOB2	81532	0.115991	-49.3795	FALSE	INTRON	HYPO
chr5	-	1798498	1799956	MRPL36	64979	0.23936	-81.5767	FALSE	PROMOTER	HYPO
chr12	-	120779132	120806983	MSI1	4440	0.019408	-67.0416	FALSE	INTRON	HYPO
chr1	-	1288068	1293927	MXRA8	54587	-0.105916	-34.7647	FALSE	INTRON	HYPO
chr1	-	1288068	1293927	MXRA8	54587	-0.105916	-34.7647	FALSE	CDS	HYPO
chr19	+	50706884	50813801	MYH14	79784	-0.163847	-38.584	FALSE	INTRON	HYPO
chr19	+	50706884	50813801	MYH14	79784	-0.163847	-38.584	FALSE	CDS	HYPO
chr3	-	123331142	123603149	MYLK	4638	-0.527994	-25.9499	FALSE	INTRON	HYPO
chr17	+	73584138	73622927	MYO15B	80022	-0.218707	-27.8427	FALSE	5-UTR	HYPO
chr17	+	73584138	73622927	MYO15B	80022	-0.218707	-27.8427	FALSE	PROMOTER	HYPO
chr8	-	144656954	144660513	NAPRT1	93100	-0.154581	-40.7716	FALSE	PROMOTER	HYPO
chr8	-	144656954	144660513	NAPRT1	93100	-0.154581	-51.3184	FALSE	INTRON	HYPO
chr8	-	144656954	144660513	NAPRT1	93100	-0.154581	-51.3184	FALSE	CDS	HYPO
chr3	+	47021172	47051194	NBEAL2	23218	-0.257922	-42.8921	FALSE	3-UTR	HYPO
chr1	+	19970207	19984949	NBL1	4681	0.432622	-26.1322	FALSE	PROMOTER	HYPO
chr1	+	19970207	19984949	NBL1	4681	0.432622	-26.1322	FALSE	INTRON	HYPO
chr1	+	19970207	19984949	NBL1	4681	0.432622	-26.1322	FALSE	5-UTR	HYPO
chr12	-	124808956	125052010	NCOR2	9612	-0.127798	-50.4748	FALSE	INTRON	HYPO
chr5	+	1801495	1816167	NDUFS6	4726	0.0492954	-81.5767	FALSE	PROMOTER	HYPO
chr18	+	77160273	77289323	NFATC1	4772	0.143473	-52.0481	FALSE	PROMOTER	HYPO
chr18	+	77160273	77289323	NFATC1	4772	0.143473	-38.2108	FALSE	INTRON	HYPO
chr16	+	68119268	68263162	NFATC3	4775	-0.0596263	-60.4157	FALSE	PROMOTER	HYPO
chr19	+	3366564	3469215	NFIC	4782	0.205803	-84.5075	FALSE	INTRON	HYPO
chr9	-	94171326	94186144	NFIL3	4783	-0.0806321	-46.4767	FALSE	INTRON	HYPO
chr19	+	13106583	13209610	NFIX	4784	0.0512025	-34.0587	FALSE	INTRON	HYPO
chr2	-	233743395	233877951	NGEF	25791	-0.146252	-73.1914	FALSE	INTRON	HYPO
chr1	-	183217371	183274009	NMNAT2	23057	0.141638	-49.359	FALSE	INTRON	HYPO
chr19	-	15270443	15311792	NOTCH3	4854	-0.327008	-69.0433	TRUE	CDS	HYPO
chr9	+	140317846	140328858	NOXA1	10811	-0.0374027	-22.6649	FALSE	INTRON	HYPO
chr19	+	47524142	47549017	NPAS1	4861	0.0165547	-75.1274	FALSE	INTRON	HYPO
chr19	+	47524142	47549017	NPAS1	4861	0.0165547	-75.1274	FALSE	CDS	HYPO
chr15	+	96874110	96883492	NR2F2	7026	-0.163971	-46.8387	FALSE	PROMOTER	HYPO
chr19	-	17342693	17356151	NR2F6	2063	-0.0719366	-55.1856	FALSE	INTRON	HYPO
chr19	-	17342693	17356151	NR2F6	2063	-0.0719366	-87.6587	FALSE	CDS	HYPO
chr5	-	142657495	142783254	NR3C1	2908	-0.441773	-41.4087	FALSE	PROMOTER	HYPO
chr5	-	142657495	142783254	NR3C1	2908	-0.441773	-39.5024	FALSE	INTRON	HYPO
chr17	+	8924858	9147317	NTN1	9423	0.439826	-54.9442	FALSE	INTRON	HYPO
chr17	+	8924858	9147317	NTN1	9423	0.439826	-54.9442	FALSE	CDS	HYPO
chr12	+	57610577	57620232	NXPH4	11247	0.17982	-53.5581	FALSE	INTRON	HYPO
chr1	+	228395830	228566575	OBSCN	84033	-0.171757	-25.5386	FALSE	CDS	HYPO
chr1	+	228395830	228566575	OBSCN	84033	-0.171757	-23.078	FALSE	INTRON	HYPO
chr2	-	220415449	220436268	OBSL1	23363	-0.146288	-44.3364	FALSE	CDS	HYPO
chr2	-	10580507	10588453	ODC1	4953	0.0295464	-66.5782	FALSE	INTRON	HYPO
chr9	+	137967102	137989952	OLFM1	10439	2.27703	-41.4225	FALSE	INTRON	HYPO
chr9	+	137967102	137989952	OLFM1	10439	2.27703	-26.3624	FALSE	CDS	HYPO
chr9	+	137967102	137989952	OLFM1	10439	2.27703	-30.2849	FALSE	3-UTR	HYPO
chr8	-	145106166	145115584	OPLAH	26873	-0.112644	-26.3346	FALSE	INTRON	HYPO
chr8	-	145106166	145115584	OPLAH	26873	-0.112644	-29.1746	FALSE	CDS	HYPO
chr8	+	99956630	99964326	OSR2	116039	-0.116418	-27.3139	FALSE	PROMOTER	HYPO
chr8	+	99956630	99964326	OSR2	116039	-0.116418	-28.3898	FALSE	5-UTR	HYPO
chr11	+	72980938	73009670	P2RY6	5031	-0.221158	-43.4535	FALSE	5-UTR	HYPO
chr11	+	72980938	73009670	P2RY6	5031	-0.221158	-43.4535	FALSE	INTRON	HYPO
chr11	+	72980938	73009670	P2RY6	5031	-0.221158	-43.4535	FALSE	PROMOTER	HYPO
chr3	-	156527059	156529810	PA2G4P4	647033	0.323924	-61.9135	FALSE	PROMOTER	HYPO
chr14	+	105767147	105864484	PACS2	23241	0.00578979	-55.924	FALSE	INTRON	HYPO
chr11	-	47199072	47207432	PACSIN3	29763	-0.140247	-65.3814	FALSE	PROMOTER	HYPO
chr4	+	169418216	169849608	PALLD	23022	-0.0221347	-53.1438	FALSE	INTRON	HYPO
chr4	+	169418216	169849608	PALLD	23022	-0.0221347	-54.397	FALSE	PROMOTER	HYPO
chr4	+	169418216	169849608	PALLD	23022	-0.0221347	-53.1438	FALSE	CDS	HYPO
chr4	+	169418216	169849608	PALLD	23022	-0.0221347	-54.397	FALSE	5-UTR	HYPO
chr1	-	2439974	2458035	PANK4	55229	0.00970493	-80.2079	FALSE	PROMOTER	HYPO
chr8	-	145051319	145060635	PARP10	84875	-0.243782	-29.8688	FALSE	INTRON	HYPO
chr8	-	145051319	145060635	PARP10	84875	-0.243782	-29.8688	FALSE	CDS	HYPO
chr14	+	37126772	37147011	PAX9	5083	0.191907	-45.09	FALSE	INTRON	HYPO
chr4	+	30722036	31148423	PCDH7	5099	-0.854328	-76.7803	FALSE	5-UTR	HYPO
chr4	+	30722036	31148423	PCDH7	5099	-0.854328	-76.7803	FALSE	PROMOTER	HYPO
chr5	+	140165720	140391929	PCDHA1	56147	-0.0396711	-27.0258	FALSE	INTRON	HYPO
chr5	+	140247097	140391929	PCDHA11	56138	-0.026735	-27.0258	FALSE	INTRON	HYPO
chr5	+	140180782	140391929	PCDHA3	56145	0.0164247	-27.0258	FALSE	INTRON	HYPO
chr5	+	140186658	140391929	PCDHA4	56144	-0.20154	-27.0258	FALSE	INTRON	HYPO
chr5	+	140201360	140391929	PCDHA5	56143	-0.111408	-27.0258	FALSE	INTRON	HYPO
chr5	+	140710251	140892546	PCDHGA1	56114	-0.0325328	-39.8494	FALSE	INTRON	HYPO
chr5	+	140792742	140795295	PCDHGA10	56106	-0.0540106	-39.9912	FALSE	INTRON	HYPO
chr5	+	140753650	140892546	PCDHGA6	56109	0.0117893	-39.8494	FALSE	INTRON	HYPO
chr5	+	140762305	140892546	PCDHGA7	56108	-0.053804	-39.8494	FALSE	INTRON	HYPO
chr5	+	140729827	140892546	PCDHGB1	56104	0.089431	-39.8494	FALSE	INTRON	HYPO
chr5	+	140739702	140892546	PCDHGB2	56103	-0.132343	-39.8494	FALSE	INTRON	HYPO
chr5	+	140767451	140892546	PCDHGB4	8641	0.0653401	-39.8494	FALSE	INTRON	HYPO
chr5	+	140777694	140780151	PCDHGB5	56101	-0.0696718	-39.8494	FALSE	INTRON	HYPO
chr5	+	140855568	140892544	PCDHGC3	5098	-0.123702	-39.9912	TRUE	INTRON	HYPO
chr1	+	161228516	161255240	PCP4L1	654790	-0.0619957	-50.4121	FALSE	INTRON	HYPO
chr1	-	144851423	144995033	PDE4DIP	9659	-0.520748	-57.487	FALSE	CDS	HYPO
chr1	-	144851423	144995033	PDE4DIP	9659	-0.520748	-55.7974	FALSE	INTRON	HYPO
chrX	-	153067622	153096003	PDZD4	57595	-0.102562	-24.5429	FALSE	CDS	HYPO
chrX	-	153067622	153096003	PDZD4	57595	-0.102562	-60.3167	FALSE	INTRON	HYPO
chr10	+	6186842	6277507	PFKFB3	5209	0.921443	-49.2669	FALSE	INTRON	HYPO
chr19	+	18451407	18480763	PGPEP1	54858	-0.195448	-32.5289	FALSE	INTRON	HYPO
chr6	+	12717036	13288075	PHACTR1	221692	0.554141	-55.9813	FALSE	INTRON	HYPO
chr6	+	12717036	13288075	PHACTR1	221692	0.554141	-63.1603	FALSE	CDS	HYPO
chr19	-	43979254	44008985	PHLDB3	653583	0.00889035	-82.8563	FALSE	3-UTR	HYPO
chr9	+	139743255	139745490	PHPT1	29085	0.199106	-36.377	FALSE	PROMOTER	HYPO
chr19	-	3630178	3700477	PIP5K1C	23396	0.100138	-27.335	FALSE	INTRON	HYPO
chr5	-	134363423	134369964	PITX1	5307	-0.188798	-38.8898	FALSE	PROMOTER	HYPO
chr5	-	134363423	134369964	PITX1	5307	-0.188798	-28.7946	FALSE	CDS	HYPO
chr5	-	134363423	134369964	PITX1	5307	-0.188798	-28.7946	FALSE	3-UTR	HYPO
chr16	-	2138710	2185899	PKD1	5310	-0.20748	-37.0602	TRUE	INTRON	HYPO
chr7	-	47814249	47988071	PKD1L1	168507	-0.394777	-30.3802	FALSE	INTRON	HYPO
chr7	-	47814249	47988071	PKD1L1	168507	-0.394777	-30.3802	FALSE	CDS	HYPO
chr19	+	14544165	14582679	PKN1	5585	-0.103068	-42.3052	FALSE	PROMOTER	HYPO
chr11	+	394216	404908	PKP3	11187	0.00280335	-32.8627	FALSE	CDS	HYPO
chr3	-	38048986	38066278	PLCD1	5333	-0.370383	-46.6039	TRUE	PROMOTER	HYPO
chr3	-	38048986	38066278	PLCD1	5333	-0.370383	-46.6039	TRUE	CDS	HYPO
chr3	-	38048986	38066278	PLCD1	5333	-0.370383	-46.6039	TRUE	5-UTR	HYPO
chr3	-	38048986	38066278	PLCD1	5333	-0.370383	-46.6039	TRUE	INTRON	HYPO
chr19	+	40854331	40884390	PLD3	23646	-0.0267346	-72.9375	FALSE	5-UTR	HYPO
chr19	+	40854331	40884390	PLD3	23646	-0.0267346	-72.9375	FALSE	PROMOTER	HYPO
chr19	+	40854331	40884390	PLD3	23646	-0.0267346	-72.9375	FALSE	INTRON	HYPO
chr8	-	144989320	145050913	PLEC	5339	-0.209596	-38.4001	FALSE	PROMOTER	HYPO
chr8	-	144989320	145050913	PLEC	5339	-0.209596	-33.3461	FALSE	CDS	HYPO
chr8	-	144989320	145050913	PLEC	5339	-0.209596	-40.1388	FALSE	INTRON	HYPO
chr5	+	140372	190087	PLEKHG4B	153478	-0.23733	-29.0515	FALSE	PROMOTER	HYPO
chr1	-	6526151	6557156	PLEKHG5	57449	0.566023	-37.471	FALSE	CDS	HYPO
chr19	-	4838345	4867780	PLIN3	10226	0.0522736	-34.4274	FALSE	INTRON	HYPO
chr19	-	4502191	4517716	PLIN4	729359	-0.322746	-39.1134	FALSE	PROMOTER	HYPO
chr3	-	129274055	129325582	PLXND1	23129	0.0268395	-21.1429	FALSE	INTRON	HYPO
chr20	-	56223447	56285670	PMEPA1	56937	-0.21652	-40.7156	FALSE	INTRON	HYPO
chr19	-	45882891	45909607	PPP1R13L	10848	-0.102884	-49.6334	FALSE	INTRON	HYPO
chr8	+	145722108	145727504	PPP1R16A	84988	0.000481926	-45.3434	FALSE	CDS	HYPO
chr8	+	145722108	145727504	PPP1R16A	84988	0.000481926	-49.8193	FALSE	INTRON	HYPO
chr4	-	6322304	6565327	PPP2R2C	5522	1.02397	-32.6218	TRUE	CDS	HYPO
chr4	-	6322304	6565327	PPP2R2C	5522	1.02397	-48.9919	TRUE	INTRON	HYPO
chr14	+	102276139	102394328	PPP2R5C	5527	-0.0871023	-22.7557	TRUE	INTRON	HYPO
chr7	-	151253200	151329344	PRKAG2	51422	0.50459	-38.2488	FALSE	INTRON	HYPO
chr1	+	1981908	2116834	PRKCZ	5590	-0.12412	-30.6641	FALSE	INTRON	HYPO
chr3	-	9987225	9994078	PRRT3	285368	-0.180862	-28.375	FALSE	CDS	HYPO
chr19	+	36236477	36238056	PSENEN	55851	0.177158	-50.0046	FALSE	PROMOTER	HYPO
chr11	-	14526421	14665180	PSMA1	5682	-0.00130856	-91.0064	FALSE	PROMOTER	HYPO
chr11	-	14526421	14665180	PSMA1	5682	-0.00130856	-91.9005	FALSE	5-UTR	HYPO
chr18	-	43563501	43652250	PSTPIP2	9050	0.177802	-71.2817	FALSE	INTRON	HYPO
chr11	+	450279	491387	PTDSS2	81490	-0.0099042	-35.1515	FALSE	INTRON	HYPO
chr5	+	40680031	40693837	PTGER4	5734	-0.207353	-38.1529	FALSE	CDS	HYPO
chr20	-	62159775	62168723	PTK6	5753	-0.169274	-41.8316	FALSE	INTRON	HYPO
chr2	+	131113579	131132982	PTPN18	26469	0.199859	-79.8682	FALSE	INTRON	HYPO
chr2	+	131113579	131132982	PTPN18	26469	0.199859	-86.4228	FALSE	CDS	HYPO
chr1	+	43996546	44089343	PTPRF	5792	-0.254761	-41.1736	FALSE	INTRON	HYPO
chr17	-	40554466	40575338	PTRF	284119	-0.289244	-66.082	FALSE	INTRON	HYPO
chr2	-	1635658	1748291	PXDN	7837	-0.192099	-22.2404	FALSE	CDS	HYPO
chr2	-	1635658	1748291	PXDN	7837	-0.192099	-30.7577	FALSE	INTRON	HYPO
chr16	+	475667	572481	RAB11FIP3	9727	0.037493	-22.3891	FALSE	CDS	HYPO
chr17	+	29718641	29865232	RAB11FIP4	84440	0.0086018	-31.6072	FALSE	INTRON	HYPO
chr17	+	29718641	29865232	RAB11FIP4	84440	0.0086018	-29.1384	FALSE	5-UTR	HYPO
chr17	+	29718641	29865232	RAB11FIP4	84440	0.0086018	-29.1384	FALSE	PROMOTER	HYPO
chr12	-	1021254	1058863	RAD52	5893	-0.0984832	-44.5846	FALSE	PROMOTER	HYPO
chr17	+	38334241	38351906	RAPGEFL1	51195	1.59939	-75.3131	FALSE	INTRON	HYPO
chr17	+	38334241	38351906	RAPGEFL1	51195	1.59939	-75.3131	FALSE	CDS	HYPO
chr17	+	38474472	38513895	RARA	5914	1.04989	-63.4027	FALSE	INTRON	HYPO
chr17	+	38474472	38513895	RARA	5914	1.04989	-65.0653	FALSE	5-UTR	HYPO
chr17	+	38474472	38513895	RARA	5914	1.04989	-69.7184	FALSE	PROMOTER	HYPO
chr12	-	53604349	53614197	RARG	5916	-0.307688	-34.6493	FALSE	INTRON	HYPO
chr13	-	114747193	114898095	RASA3	22821	0.359386	-24.1479	FALSE	INTRON	HYPO
chr3	-	50367216	50378367	RASSF1	11186	-0.034993	-60.397	TRUE	5-UTR	HYPO
chr3	-	50367216	50378367	RASSF1	11186	-0.034993	-60.397	TRUE	CDS	HYPO
chr3	-	50367216	50378367	RASSF1	11186	-0.034993	-60.397	TRUE	PROMOTER	HYPO
chr11	+	560970	564025	RASSF7	8045	-0.0855485	-55.0104	FALSE	PROMOTER	HYPO
chr20	+	55966453	55984386	RBM38	55544	-0.0338567	-36.5208	TRUE	PROMOTER	HYPO
chr19	-	14072341	14117134	RFX1	5989	-0.0527513	-23.0092	FALSE	INTRON	HYPO
chr19	-	5993174	6110664	RFX2	5990	-0.0557887	-23.7872	FALSE	INTRON	HYPO
chr9	+	116225979	116360023	RGS3	5998	-0.101738	-35.1235	FALSE	PROMOTER	HYPO
chr9	+	116225979	116360023	RGS3	5998	-0.101738	-35.1235	FALSE	INTRON	HYPO
chr9	+	116225979	116360023	RGS3	5998	-0.101738	-35.1235	FALSE	5-UTR	HYPO
chr19	-	33469497	33555824	RHPN2	85415	0.000514162	-56.86	FALSE	PROMOTER	HYPO
chr3	+	49726949	49758962	RNF123	63891	-0.114483	-40.2095	FALSE	INTRON	HYPO
chr16	-	88762902	88772800	RNF166	115992	-0.0564523	-50.0202	FALSE	INTRON	HYPO
chr7	-	5659671	5821361	RNF216	54476	-0.0133302	-29.9422	FALSE	INTRON	HYPO
chr1	+	44870959	45117396	RNF220	55182	0.152877	-57.8977	FALSE	INTRON	HYPO
chr1	-	1007125	1009687	RNF223	401934	1.28549	-40.7451	FALSE	CDS	HYPO
chr17	+	78518624	78940173	RPTOR	57521	-0.0339894	-54.3496	FALSE	INTRON	HYPO
chr3	+	157827840	158262624	RSRC1	51319	-0.129824	-37.2083	FALSE	PROMOTER	HYPO
chr17	-	1837970	1928178	RTN4RL1	146760	-0.103956	-39.57	FALSE	INTRON	HYPO
chr6	+	45296053	45518819	RUNX2	860	0.706927	-55.4962	TRUE	INTRON	HYPO
chr9	+	137218315	137332431	RXRA	6256	-0.460971	-85.1216	FALSE	INTRON	HYPO
chr1	+	861120	879961	SAMD11	148398	0.0262054	-34.4686	FALSE	CDS	HYPO
chr1	+	861120	879961	SAMD11	148398	0.0262054	-28.1909	FALSE	3-UTR	HYPO
chr1	+	861120	879961	SAMD11	148398	0.0262054	-35.8905	FALSE	INTRON	HYPO
chr19	-	1107632	1174282	SBNO2	22904	0.00561285	-61.3379	FALSE	5-UTR	HYPO
chr19	-	1107632	1174282	SBNO2	22904	0.00561285	-61.3379	FALSE	INTRON	HYPO
chr19	-	1107632	1174282	SBNO2	22904	0.00561285	-58.8284	FALSE	PROMOTER	HYPO
chr19	-	1107632	1174282	SBNO2	22904	0.00561285	-61.3379	FALSE	CDS	HYPO
chr3	+	158991035	159615155	SCHIP1	29970	-0.315496	-33.6025	FALSE	PROMOTER	HYPO
chr3	+	158991035	159615155	SCHIP1	29970	-0.315496	-33.6025	FALSE	5-UTR	HYPO
chr3	+	158991035	159615155	SCHIP1	29970	-0.315496	-33.6025	FALSE	INTRON	HYPO
chr1	-	31342312	31381480	SDC3	9672	-0.194981	-42.6162	FALSE	INTRON	HYPO
chr1	+	243419306	243663393	SDCCAG8	10806	0.0489755	-44.7506	FALSE	INTRON	HYPO
chr16	+	5008317	5069156	SEC14L5	9717	-0.198945	-52.9024	FALSE	INTRON	HYPO
chr10	-	102246402	102279595	SEC31B	25956	-0.382627	-34.4406	FALSE	PROMOTER	HYPO
chr3	+	50305039	50314572	SEMA3B	7869	-0.145706	-31.6311	TRUE	CDS	HYPO
chr3	+	50305039	50314572	SEMA3B	7869	-0.145706	-31.6311	TRUE	INTRON	HYPO
chr5	-	115779250	115910551	SEMA6A	57556	1.06387	-24.3603	FALSE	PROMOTER	HYPO
chr1	-	151104162	151119140	SEMA6C	10500	-0.365138	-40.9752	FALSE	INTRON	HYPO
chr16	-	29882479	29910585	SEZ6L2	26470	-0.0771754	-32.6625	FALSE	PROMOTER	HYPO
chr11	+	65819815	65836382	SF3B2	10992	0.0598472	-31.7675	FALSE	PROMOTER	HYPO
chr12	+	111843751	111889427	SH2B3	10019	-0.0961968	-47.3128	TRUE	INTRON	HYPO
chr19	-	6752172	6767523	SH2D3A	10045	-0.0488729	-54.5134	FALSE	INTRON	HYPO
chr19	-	6752172	6767523	SH2D3A	10045	-0.0488729	-54.5134	FALSE	CDS	HYPO
chr1	+	26606212	26608013	SH3BGRL3	83442	0.066537	-20.9795	FALSE	CDS	HYPO
chr1	+	26606212	26608013	SH3BGRL3	83442	0.066537	-20.9795	FALSE	5-UTR	HYPO
chr1	+	26606212	26608013	SH3BGRL3	83442	0.066537	-20.9795	FALSE	INTRON	HYPO
chr1	+	26606212	26608013	SH3BGRL3	83442	0.066537	-20.9795	FALSE	PROMOTER	HYPO
chr19	-	4360363	4400415	SH3GL1	6455	-0.018433	-40.5244	FALSE	INTRON	HYPO
chr11	-	70313960	70935808	SHANK2	22941	-0.077949	-44.1343	FALSE	INTRON	HYPO
chr11	-	70313960	70935808	SHANK2	22941	-0.077949	-65.3725	FALSE	PROMOTER	HYPO
chr11	-	70313960	70935808	SHANK2	22941	-0.077949	-57.3297	FALSE	CDS	HYPO
chr5	-	132157832	132162002	SHROOM1	134549	0.0786586	-27.7758	FALSE	CDS	HYPO
chr5	-	132157832	132162002	SHROOM1	134549	0.0786586	-21.1299	FALSE	INTRON	HYPO
chr21	+	38071990	38118219	SIM2	6493	0.0422848	-51.0724	FALSE	INTRON	HYPO
chr21	+	38071990	38118219	SIM2	6493	0.0422848	-40.9146	FALSE	CDS	HYPO
chr21	+	38071990	38118219	SIM2	6493	0.0422848	-53.428	FALSE	PROMOTER	HYPO
chr11	+	65407591	65418391	SIPA1	6494	-0.236404	-80.2932	FALSE	PROMOTER	HYPO
chr11	+	65407591	65418391	SIPA1	6494	-0.236404	-80.2932	FALSE	INTRON	HYPO
chr11	+	65407591	65418391	SIPA1	6494	-0.236404	-51.8753	FALSE	CDS	HYPO
chr14	-	61176255	61190852	SIX4	51804	0.0321183	-40.0229	FALSE	INTRON	HYPO
chr7	-	26706687	26904341	SKAP2	8935	-0.504199	-29.8581	FALSE	PROMOTER	HYPO
chr7	-	26706687	26904341	SKAP2	8935	-0.504199	-29.8581	FALSE	5-UTR	HYPO
chr1	+	2160133	2241652	SKI	6497	-0.053858	-27.5677	FALSE	INTRON	HYPO
chr3	-	124801479	124930243	SLC12A8	84561	0.0867409	-49.6848	FALSE	INTRON	HYPO
chr17	+	80186281	80197375	SLC16A3	9123	-0.0479364	-47.7974	FALSE	5-UTR	HYPO
chr17	+	80186281	80197375	SLC16A3	9123	-0.0479364	-47.7974	FALSE	INTRON	HYPO
chr17	+	80186281	80197375	SLC16A3	9123	-0.0479364	-47.7974	FALSE	PROMOTER	HYPO
chr22	-	38474143	38479170	SLC16A8	23539	-0.190401	-29.16	FALSE	INTRON	HYPO
chr22	-	38474143	38479170	SLC16A8	23539	-0.190401	-34.1428	FALSE	CDS	HYPO
chr1	+	153747767	153752633	SLC27A3	11000	-0.233848	-82.3896	FALSE	PROMOTER	HYPO
chr1	+	153747767	153752633	SLC27A3	11000	-0.233848	-95.6624	FALSE	CDS	HYPO
chr20	+	62371210	62375403	SLC2A4RG	56731	-0.190465	-44.8252	FALSE	PROMOTER	HYPO
chr20	-	3208062	3218373	SLC4A11	83959	0.0946687	-45.4458	FALSE	INTRON	HYPO
chr20	-	3208062	3218373	SLC4A11	83959	0.0946687	-45.7009	FALSE	5-UTR	HYPO
chr20	-	3208062	3218373	SLC4A11	83959	0.0946687	-45.7009	FALSE	CDS	HYPO
chr20	-	3208062	3218373	SLC4A11	83959	0.0946687	-42.4286	FALSE	PROMOTER	HYPO
chr1	+	110693131	110744823	SLC6A17	388662	-0.0262495	-22.706	FALSE	INTRON	HYPO
chr5	-	473333	524549	SLC9A3	6550	-0.185072	-32.063	FALSE	5-UTR	HYPO
chr5	-	473333	524549	SLC9A3	6550	-0.185072	-37.7667	FALSE	PROMOTER	HYPO
chr5	-	473333	524549	SLC9A3	6550	-0.185072	-32.063	FALSE	CDS	HYPO
chr5	-	473333	524549	SLC9A3	6550	-0.185072	-55.6113	FALSE	INTRON	HYPO
chr16	+	2076868	2089027	SLC9A3R2	9351	-0.0948684	-27.9373	FALSE	5-UTR	HYPO
chr16	+	2076868	2089027	SLC9A3R2	9351	-0.0948684	-27.9373	FALSE	CDS	HYPO
chr16	+	2076868	2089027	SLC9A3R2	9351	-0.0948684	-27.9373	FALSE	INTRON	HYPO
chr16	+	2076868	2089027	SLC9A3R2	9351	-0.0948684	-27.9373	FALSE	PROMOTER	HYPO
chr17	-	33762114	33775856	SLFN13	146857	-0.134691	-44.949	FALSE	PROMOTER	HYPO
chr22	+	31477281	31500610	SMTN	6525	-0.26377	-90.5426	FALSE	5-UTR	HYPO
chr22	+	31477281	31500610	SMTN	6525	-0.26377	-90.5426	FALSE	CDS	HYPO
chr22	+	31477281	31500610	SMTN	6525	-0.26377	-90.5426	FALSE	PROMOTER	HYPO
chr22	+	31477281	31500610	SMTN	6525	-0.26377	-90.5426	FALSE	INTRON	HYPO
chr7	+	127292201	127732659	SND1	27044	0.0534139	-40.3411	FALSE	INTRON	HYPO
chr4	+	24797084	24802467	SOD3	6649	-0.0703555	-51.0708	FALSE	CDS	HYPO
chr4	-	186506597	186877870	SORBS2	8470	-0.217014	-46.2553	FALSE	INTRON	HYPO
chr4	-	186506597	186877870	SORBS2	8470	-0.217014	-59.5582	FALSE	CDS	HYPO
chr3	+	181429711	181432223	SOX2	6657	-0.693536	-78.4575	FALSE	PROMOTER	HYPO
chr3	+	181429711	181432223	SOX2	6657	-0.693536	-78.4575	FALSE	5-UTR	HYPO
chr3	+	181429711	181432223	SOX2	6657	-0.693536	-78.4575	FALSE	CDS	HYPO
chr17	+	70117160	70122560	SOX9	6662	-0.756149	-41.041	FALSE	INTRON	HYPO
chr17	+	70117160	70122560	SOX9	6662	-0.756149	-31.7065	FALSE	PROMOTER	HYPO
chr17	+	70117160	70122560	SOX9	6662	-0.756149	-44.7962	FALSE	CDS	HYPO
chr17	-	45922279	45928516	SP6	80320	-0.910296	-35.8206	FALSE	CDS	HYPO
chr17	-	45922279	45928516	SP6	80320	-0.910296	-34.0212	FALSE	3-UTR	HYPO
chr8	+	145086581	145102015	SPATC1	375686	-0.311823	-35.6057	FALSE	3-UTR	HYPO
chr8	+	145086581	145102015	SPATC1	375686	-0.311823	-35.6057	FALSE	CDS	HYPO
chr2	+	201170603	201346986	SPATS2L	26010	0.11192	-82.1448	FALSE	INTRON	HYPO
chr19	+	40973125	41082365	SPTBN4	57731	0.17253	-33.1326	FALSE	CDS	HYPO
chr15	-	42140343	42186275	SPTBN5	51332	-0.151388	-24.324	FALSE	CDS	HYPO
chr15	-	42140343	42186275	SPTBN5	51332	-0.151388	-24.324	FALSE	INTRON	HYPO
chr20	+	35973087	36033835	SRC	6714	0.0173978	-44.5932	FALSE	INTRON	HYPO
chr17	-	36686258	36762183	SRCIN1	80725	-0.15525	-32.2866	FALSE	INTRON	HYPO
chr17	-	36686258	36762183	SRCIN1	80725	-0.15525	-38.2417	FALSE	CDS	HYPO
chr3	-	9022275	9291369	SRGAP3	9901	0.28588	-49.2227	TRUE	INTRON	HYPO
chr3	-	9022275	9291369	SRGAP3	9901	0.28588	-30.2685	TRUE	CDS	HYPO
chr17	-	74034855	74068607	SRP68	6730	0.0281538	-46.2094	FALSE	PROMOTER	HYPO
chr7	+	75831215	75916605	SRRM3	222183	0.3085	-61.4672	FALSE	INTRON	HYPO
chr7	+	75831215	75916605	SRRM3	222183	0.3085	-61.4672	FALSE	CDS	HYPO
chr19	+	18530145	18545372	SSBP4	170463	0.239689	-51.9387	FALSE	CDS	HYPO
chr19	+	18530145	18545372	SSBP4	170463	0.239689	-49.5064	FALSE	INTRON	HYPO
chr7	+	149473130	149531053	SSPO	23145	-0.361801	-34.746	FALSE	CDS	HYPO
chr7	+	149473130	149531053	SSPO	23145	-0.361801	-34.746	FALSE	INTRON	HYPO
chr11	+	130029681	130080257	ST14	6768	-0.0833975	-38.1229	FALSE	CDS	HYPO
chr11	+	130029681	130080257	ST14	6768	-0.0833975	-35.784	FALSE	INTRON	HYPO
chr19	-	4324039	4338847	STAP2	55620	0.133426	-76.9577	FALSE	INTRON	HYPO
chr19	-	4324039	4338847	STAP2	55620	0.133426	-76.9577	FALSE	CDS	HYPO
chr8	-	99466858	99837909	STK3	6788	-0.104125	-28.3898	FALSE	PROMOTER	HYPO
chr8	-	99466858	99837909	STK3	6788	-0.104125	-26.776	FALSE	INTRON	HYPO
chr7	-	73113534	73134017	STX1A	6804	0.44484	-40.0165	FALSE	INTRON	HYPO
chr19	-	46318699	46366548	SYMPK	8189	0.0605662	-68.3613	FALSE	PROMOTER	HYPO
chr5	+	149997205	150031903	SYNPO	11346	-0.163134	-32.3728	FALSE	INTRON	HYPO
chr10	-	46955443	46970601	SYT15	83849	-0.347356	-36.4326	FALSE	PROMOTER	HYPO
chr11	-	61281187	61348344	SYT7	9066	-0.144719	-28.9162	FALSE	CDS	HYPO
chr11	-	61281187	61348344	SYT7	9066	-0.144719	-41.917	FALSE	INTRON	HYPO
chr1	+	27668482	27680423	SYTL1	84958	-0.147647	-30.9932	FALSE	INTRON	HYPO
chr8	+	38585703	38710546	TACC1	6867	-0.337665	-42.2863	FALSE	INTRON	HYPO
chr10	+	123923104	124014057	TACC2	10579	-0.525578	-48.4094	FALSE	PROMOTER	HYPO
chr10	+	123923104	124014057	TACC2	10579	-0.525578	-48.4094	FALSE	INTRON	HYPO
chr1	-	159887896	159895332	TAGLN2	8407	0.043898	-33.1779	FALSE	PROMOTER	HYPO
chr6	-	10396915	10419797	TFAP2A	7020	-0.296032	-37.4926	TRUE	3-UTR	HYPO
chr20	+	55204357	55214338	TFAP2C	7022	0.141161	-46.2448	FALSE	PROMOTER	HYPO
chr2	-	242523819	242576725	THAP4	51078	0.151769	-58.1798	FALSE	INTRON	HYPO
chr8	+	144680073	144682485	TIGD5	84948	0.0917611	-31.3744	FALSE	CDS	HYPO
chr17	-	76849058	76921472	TIMP2	7077	-0.170925	-49.6586	FALSE	INTRON	HYPO
chr15	-	70340129	70387124	TLE3	7090	-0.31466	-30.9472	FALSE	INTRON	HYPO
chr17	-	76108998	76124861	TMC6	11322	-0.259028	-29.8943	FALSE	INTRON	HYPO
chr17	-	76108998	76124861	TMC6	11322	-0.259028	-29.8943	FALSE	CDS	HYPO
chr21	-	42836477	42880085	TMPRSS2	7113	-0.37189	-37.1015	FALSE	PROMOTER	HYPO
chr20	+	62328003	62330051	TNFRSF6B	8771	-0.0223266	-30.6719	FALSE	CDS	HYPO
chr20	+	62328003	62330051	TNFRSF6B	8771	-0.0223266	-30.6719	FALSE	INTRON	HYPO
chr17	+	7284292	7293092	TNK1	8711	-0.0979447	-43.6762	TRUE	INTRON	HYPO
chr3	-	195590235	195635880	TNK2	10188	-0.0550329	-28.1923	FALSE	INTRON	HYPO
chr8	-	145654162	145669812	TONSL	4796	0.0143025	-45.4434	FALSE	CDS	HYPO
chr1	-	3652547	3663335	TP73-AS1	57212	-0.160722	-48.828	FALSE	3-UTR	HYPO
chr1	-	3652547	3663335	TP73-AS1	57212	-0.160722	-48.828	FALSE	PROMOTER	HYPO
chr1	+	3607235	3652765	TP73	7161	-0.139896	-44.6607	TRUE	CDS	HYPO
chr1	+	3607235	3652765	TP73	7161	-0.139896	-48.5032	TRUE	INTRON	HYPO
chr1	+	3607235	3652765	TP73	7161	-0.139896	-52.8251	TRUE	PROMOTER	HYPO
chr9	-	35682922	35690053	TPM2	7169	-0.0979995	-51.7495	FALSE	PROMOTER	HYPO
chr19	+	16187134	16213813	TPM4	7171	-0.25669	-88.4894	FALSE	5-UTR	HYPO
chr19	+	16187134	16213813	TPM4	7171	-0.25669	-88.4894	FALSE	PROMOTER	HYPO
chr19	+	16187134	16213813	TPM4	7171	-0.25669	-84.2956	FALSE	INTRON	HYPO
chr2	+	1417232	1546499	TPO	7173	-0.237135	-39.6847	FALSE	INTRON	HYPO
chr22	+	50624359	50638027	TRABD	80305	0.0689377	-35.6219	FALSE	PROMOTER	HYPO
chr16	-	67188088	67193812	TRADD	8717	-0.0311038	-52.903	FALSE	PROMOTER	HYPO
chr8	-	140742585	141467861	TRAPPC9	83696	-0.0524385	-34.5239	FALSE	INTRON	HYPO
chr7	-	28992973	28998029	TRIL	9865	-0.518138	-21.5852	FALSE	CDS	HYPO
chr11	-	119981993	120008863	TRIM29	23650	-0.216397	-28.3682	FALSE	INTRON	HYPO
chr5	-	114460458	114516243	TRIM36	55521	-0.0539815	-23.2093	FALSE	INTRON	HYPO
chr17	-	73870244	73874656	TRIM47	91107	0.073588	-29.3198	FALSE	CDS	HYPO
chr17	-	73870244	73874656	TRIM47	91107	0.073588	-29.3198	FALSE	INTRON	HYPO
chr3	-	160153290	160167626	TRIM59	286827	-0.1757	-28.5195	FALSE	PROMOTER	HYPO
chr17	-	73885040	73893084	TRIM65	201292	-1.06e-06	-25.3087	FALSE	PROMOTER	HYPO
chr21	+	45773483	45862964	TRPM2	7226	0.175998	-29.8941	FALSE	PROMOTER	HYPO
chr11	+	842823	867116	TSPAN4	7106	-0.0461748	-29.0276	FALSE	INTRON	HYPO
chr22	-	28374001	29075853	TTC28	23331	-0.0385291	-82.4107	FALSE	INTRON	HYPO
chr2	+	47168312	47303275	TTC7A	57217	-0.168774	-40.9197	FALSE	PROMOTER	HYPO
chr9	-	135250936	135282238	TTF1	7270	-0.0199716	-40.2501	TRUE	PROMOTER	HYPO
chr6	-	3224494	3227968	TUBB2B	347733	0.149376	-44.9631	FALSE	PROMOTER	HYPO
chr18	+	12308256	12326568	TUBB6	84617	0.0169012	-44.1535	FALSE	PROMOTER	HYPO
chr1	-	52497768	52521843	TXNDC12	51060	0.164848	-29.4882	FALSE	INTRON	HYPO
chr1	-	52497768	52521843	TXNDC12	51060	0.164848	-29.4882	FALSE	3-UTR	HYPO
chr12	+	104680459	104744085	TXNRD1	7296	-0.756622	-54.2208	FALSE	INTRON	HYPO
chr22	-	19863040	19929515	TXNRD2	10587	-0.0174211	-58.0053	FALSE	INTRON	HYPO
chr17	-	42282400	42298250	UBTF	7343	-0.0960801	-66.107	FALSE	INTRON	HYPO
chr17	-	42282400	42298250	UBTF	7343	-0.0960801	-66.107	FALSE	CDS	HYPO
chr17	-	42282400	42298250	UBTF	7343	-0.0960801	-66.107	FALSE	3-UTR	HYPO
chr20	-	62571181	62587800	UCKL1	54963	0.0386834	-32.0799	FALSE	INTRON	HYPO
chr19	+	35759895	35770718	USF2	7392	0.0378843	-67.9776	FALSE	PROMOTER	HYPO
chr3	-	49314576	49377536	USP4	7375	-0.0648203	-56.0857	FALSE	3-UTR	HYPO
chr19	+	6772678	6857377	VAV1	7409	-0.337161	-55.8646	FALSE	CDS	HYPO
chr19	+	6772678	6857377	VAV1	7409	-0.337161	-37.4008	FALSE	3-UTR	HYPO
chr8	-	145648983	145653946	VPS28	51160	0.0340719	-45.4434	FALSE	PROMOTER	HYPO
chr19	-	51834794	51845378	VSIG10L	147645	-0.0180214	-66.0451	FALSE	CDS	HYPO
chr19	-	51834794	51845378	VSIG10L	147645	-0.0180214	-79.4098	FALSE	INTRON	HYPO
chr16	-	734701	740400	WDR24	84219	-0.0858836	-42.8923	FALSE	PROMOTER	HYPO
chr22	-	46316247	46373008	WNT7B	7477	-0.3539	-64.6652	FALSE	INTRON	HYPO
chr1	-	3547330	3566671	WRAP73	49856	-0.106329	-52.8251	FALSE	PROMOTER	HYPO
chr22	-	21982377	21984340	YDJC	150223	0.35982	-46.2263	FALSE	INTRON	HYPO
chr22	-	21982377	21984340	YDJC	150223	0.35982	-46.2263	FALSE	CDS	HYPO
chr18	-	72909277	72921281	ZADH2	284273	0.109472	-28.7185	FALSE	INTRON	HYPO
chr22	+	50247496	50283726	ZBED4	9889	0.0171281	-53.0111	FALSE	PROMOTER	HYPO
chr19	-	4045215	4066816	ZBTB7A	51341	-0.105351	-24.2104	FALSE	INTRON	HYPO
chr8	-	144519824	144623620	ZC3H3	23144	0.0303192	-30.6033	FALSE	INTRON	HYPO
chr16	-	72816785	73082274	ZFHX3	463	-0.287692	-37.6176	TRUE	PROMOTER	HYPO
chr16	-	72816785	73082274	ZFHX3	463	-0.287692	-26.9959	TRUE	INTRON	HYPO
chr16	+	88520013	88601574	ZFPM1	161882	0.331788	-29.669	FALSE	INTRON	HYPO
chr4	-	2271323	2420370	ZFYVE28	57732	0.605791	-41.2557	FALSE	INTRON	HYPO
chr10	+	80828791	81076285	ZMIZ1	57178	0.850411	-24.9251	FALSE	INTRON	HYPO
chrX	+	152082985	152142025	ZNF185	7739	-0.134391	-49.1859	TRUE	PROMOTER	HYPO
chr6	+	87865268	87973406	ZNF292	23036	-0.196933	-66.3017	TRUE	PROMOTER	HYPO
chr9	+	109625377	109773796	ZNF462	58499	-0.112325	-62.5752	FALSE	PROMOTER	HYPO
chr19	-	58865722	58874214	ZNF497	162968	-0.106028	-24.8302	FALSE	CDS	HYPO
chr10	-	77157602	77161513	ZNF503	84858	-0.505003	-66.8602	FALSE	PROMOTER	HYPO
chr5	-	123972609	124080805	ZNF608	57507	-0.788063	-70.3862	FALSE	INTRON	HYPO
chr19	-	58595208	58609730	ZSCAN18	65982	0.0157796	-34.1068	FALSE	CDS	HYPO
chr19	-	58595208	58609730	ZSCAN18	65982	0.0157796	-34.1068	FALSE	INTRON	HYPO
chr5	+	60628099	60841999	ZSWIM6	57688	0.285077	-23.0878	FALSE	CDS	HYPO
